# Supplementary material for: Evolutionary analysis reveals regulatory and functional landscape of coding and non-coding RNA editing
Source: PLoS Genet. 2017 Feb 6;13(2):e1006563. doi: 10.1371/journal.pgen.1006563 (PMC5319793; doi:10.1371/journal.pgen.1006563)
Supplement: S1 Table — (XLSX) [file pgen.1006563.s012.xlsx]

## Sheet: Sheet1
Species	Stage	Read length	# Reads	Resources
D.mel	Adult 5~7 day male and female	101	367251840	GSE28078
D.sim	Adult 5~7 day male and female	101	397190268	GSE28078
D.yak	Adult 5~7 day male and female	101	354343086	GSE28078
D.ana	Adult 5~7 day male and female	101	333675016	GSE28078
D.pse	Adult 5~7 day male and female	101	396982324	GSE28078
D.moj	Adult 5~7 day male and female	101	315992894	GSE28078
D.vir	Adult 5~7 day male and female	101	393068076	GSE28078
D.eug	Adult 1~4 day male and female	90;125	65112078	GSE44612
D.tak	Adult 1~4 day male and female	125	62941865	GSE44612
D.fic	Adult 1~4 day male and female	85;125	103095038	GSE44612
D.ele	Adult 1~4 day male and female	90;125	61408870	GSE44612
D.kik	Adult 1~4 day male and female	125	48920583	GSE44612
D.bip	Adult 1~4 day male and female	90	73831252	GSE44612
A.gam	Adult male and female	36;50;85	185825407	SRP001531; SRR535750; GSE39269
