# Supplementary material for: Evolutionary analysis reveals regulatory and functional landscape of coding and non-coding RNA editing
Source: PLoS Genet. 2017 Feb 6;13(2):e1006563. doi: 10.1371/journal.pgen.1006563 (PMC5319793; doi:10.1371/journal.pgen.1006563)
Supplement: S2 Table — (XLSX) [file pgen.1006563.s013.xlsx]

## Sheet: S9 Table
S9 Table. Annotation of fly exonic A-to-I editing sites
Chr	Position	Type	Gene	Protein coding change	Graveley sites	Rodriguez sites	Ramaswami sites	This study	ConservationS_region	ConservationF_region	p value ( ConservationS_region vs ConservationF_region)	Conservation category
chr2L	12405	synonymous SNV	l(2)gl		Present	NA	NA	NA	0.494044	0.58867	1	unconstrained
chr2L	102709	nonsynonymous SNV	CG11377	CG11377:NM_134646:exon1:c.A251G:p.E84G	Present	NA	NA	NA	0.705756	0.889264	1	unconstrained
chr2L	129166	UTR5	CG3164		Present	NA	NA	NA	NA	NA	NA	NA
chr2L	202108	UTR3	spen		NA	NA	NA	Present	0.552778	0.517374	0.403252	unconstrained
chr2L	202205	UTR3	spen		NA	Present	Present	Present	0.5398	0.686319	1	unconstrained
chr2L	202218	UTR3	spen		NA	NA	NA	Present	0.529556	0.769363	1	unconstrained
chr2L	202638	UTR3	spen		NA	NA	NA	Present	0.609156	0.300022	0.000361931	constrained
chr2L	202646	UTR3	spen		NA	NA	NA	Present	0.4972	0.34178	0.0389201	constrained
chr2L	211765	UTR3	kis		NA	NA	Present	NA	0.468111	0.715088	1	unconstrained
chr2L	214328	nonsynonymous SNV	kis	kis:NM_078717:exon18:c.A13826G:p.K4609R	Present	Present	NA	Present	0.805933	0.764956	0.0361645	constrained
chr2L	283707	UTR3	CG3625		NA	NA	Present	NA	0.268333	0.419615	0.0327291	constrained
chr2L	283720	UTR3	CG3625		NA	NA	Present	NA	0.286511	0.322934	0.719105	unconstrained
chr2L	411895	nonsynonymous SNV	alpha-Adaptin	alpha-Adaptin:NM_205885:exon3:c.A655G:p.T219A	Present	Present	NA	Present	0.983156	0.992011	1	highly conserved
chr2L	546751	nonsynonymous SNV	nAcRbeta-21C	nAcRbeta-21C:NM_080359:exon4:c.A1124G:p.E375G	Present	NA	NA	NA	0.417289	0.533132	1	unconstrained
chr2L	1139576	exonic_NA	CG4577		NA	NA	NA	Present	NA	NA	NA	NA
chr2L	1359614	nonsynonymous SNV	CG31659	CG31659:NM_164415:exon2:c.A107G:p.D36G	Present	NA	NA	NA	0.683333	0.27044	1.43e-06	constrained
chr2L	1609982	nonsynonymous SNV	CG31935	CG31935:NM_134764:exon1:c.A1090G:p.S364G	Present	Present	NA	NA	0.9074	0.686286	0.0055144	constrained
chr2L	1610211	exonic_NA	CG31935		NA	NA	NA	Present	NA	NA	NA	NA
chr2L	1857267	UTR3	CG31665		NA	NA	Present	NA	0.1308	0.197286	1	unconstrained
chr2L	2153340	synonymous SNV	AIF		Present	NA	NA	NA	0.990533	0.732773	0.000361931	constrained
chr2L	2327498	nonsynonymous SNV	eys	eys:NM_001032399:exon3:c.A553G:p.T185A	Present	NA	NA	NA	0.997311	0.962155	0.701887	highly conserved
chr2L	2780880	UTR3	Syt1		NA	NA	Present	Present	0.722333	0.483319	0.000315695	constrained
chr2L	2780883	UTR3	Syt1		NA	NA	Present	Present	0.784578	0.45833	2.24e-06	constrained
chr2L	2785542	nonsynonymous SNV	Syt1	Syt1:NM_078736:exon9:c.A1215G:p.I405M	Present	Present	NA	Present	NA	NA	NA	NA
chr2L	2785605	synonymous SNV	Syt1		NA	NA	NA	Present	NA	NA	NA	NA
chr2L	2785606	nonsynonymous SNV	Syt1	Syt1:NM_078736:exon9:c.A1151G:p.K384R	NA	NA	Present	NA	0.999867	0.999952	1	highly conserved
chr2L	2785610	nonsynonymous SNV	Syt1	Syt1:NM_078736:exon9:c.A1147G:p.I383V	Present	Present	NA	Present	0.999867	0.999955	1	highly conserved
chr2L	2785621	nonsynonymous SNV	Syt1	Syt1:NM_078736:exon9:c.A1136G:p.K379R	Present	Present	NA	Present	0.999867	0.999951	1	highly conserved
chr2L	2785658	nonsynonymous SNV	Syt1	Syt1:NM_078736:exon9:c.A1099G:p.I367V	NA	NA	NA	Present	0.999977	0.999867	1	highly conserved
chr2L	2850155	nonsynonymous SNV	CG3104	CG3104:NM_164505:exon5:c.A543G:p.I181M	NA	NA	NA	Present	0.959356	0.903286	2.5e-06	highly conserved
chr2L	2882059	nonsynonymous SNV	NTPase	NTPase:NM_164514:exon2:c.A46G:p.S16G	Present	NA	NA	Present	0.990622	0.982626	0.063903	highly conserved
chr2L	2961305	synonymous SNV	Rbp9		Present	NA	NA	NA	0.357978	0.682824	1	unconstrained
chr2L	2967370	UTR3	Rbp9		NA	NA	Present	Present	0.0849111	0.0979341	0.0441333	constrained
chr2L	2967382	UTR3	Rbp9		NA	NA	Present	Present	0.0830889	0.0935714	0.80404	unconstrained
chr2L	3147474	nonsynonymous SNV	Mad	Mad:NM_057669:exon4:c.A1313G:p.D438G	NA	NA	NA	Present	0.977	0.993458	0.326841	highly conserved
chr2L	3361215	nonsynonymous SNV	CG34394	CG34394:NM_001103598:exon9:c.A3209G:p.Q1070R	NA	Present	Present	Present	0.861978	0.614308	0.000281407	constrained
chr2L	3463378	nonsynonymous SNV	msl-2	msl-2:NM_078743:exon2:c.A2210G:p.E737G	NA	NA	Present	NA	0.582311	0.431725	0.00168901	constrained
chr2L	3503636	nonsynonymous SNV	tim	tim:NM_164542:exon4:c.A761G:p.E254G	Present	Present	NA	Present	0.991067	0.991901	1	highly conserved
chr2L	3503650	synonymous SNV	tim		Present	Present	NA	Present	NA	NA	NA	NA
chr2L	3503750	nonsynonymous SNV	tim	tim:NM_164542:exon4:c.A647G:p.Q216R	NA	NA	Present	NA	0.908267	0.966077	0.223971	highly conserved
chr2L	3761646	exonic_NA	CG31772		NA	NA	NA	Present	NA	NA	NA	NA
chr2L	3761976	synonymous SNV	CG31772		NA	Present	Present	Present	NA	NA	NA	NA
chr2L	3761991	synonymous SNV	CG31772		NA	Present	Present	Present	NA	NA	NA	NA
chr2L	3762007	nonsynonymous SNV	CG31772	CG31772:NM_134962:exon4:c.A1600G:p.S534G	NA	NA	NA	Present	0.710022	0.588429	0.269845	unconstrained
chr2L	3762337	nonsynonymous SNV	CG31772	CG31772:NM_134962:exon4:c.A1930G:p.T644A	Present	Present	NA	Present	0.999244	0.796275	2.07e-06	constrained
chr2L	3762371	nonsynonymous SNV	CG31772	CG31772:NM_134962:exon4:c.A1964G:p.N655S	NA	Present	Present	Present	0.980156	0.943033	0.329868	highly conserved
chr2L	3762410	nonsynonymous SNV	CG31772	CG31772:NM_134962:exon4:c.A2003G:p.Q668R	NA	NA	Present	NA	0.898422	0.927407	1	unconstrained
chr2L	4192659	synonymous SNV	CG3714		NA	NA	NA	Present	0.999524	0.585761	4.79e-12	constrained
chr2L	4307932	nonsynonymous SNV	tutl	tutl:NM_164576:exon8:c.A1685G:p.E562G	Present	NA	NA	NA	0.864622	0.974923	1	unconstrained
chr2L	4308799	nonsynonymous SNV	tutl	tutl:NM_164576:exon9:c.A2203G:p.N735D	NA	NA	NA	Present	0.999844	0.999103	0.935458	highly conserved
chr2L	4308806	nonsynonymous SNV	tutl	tutl:NM_164576:exon9:c.A2210G:p.K737R	Present	Present	NA	Present	0.999067	1	1	highly conserved
chr2L	4314575	synonymous SNV	tutl		Present	Present	NA	Present	NA	NA	NA	NA
chr2L	4314576	nonsynonymous SNV	tutl	tutl:NM_164576:exon10:c.A2638G:p.K880E	Present	Present	NA	Present	0.999911	0.996659	0.134383	highly conserved
chr2L	4314586	nonsynonymous SNV	tutl	tutl:NM_164576:exon10:c.A2648G:p.N883S	Present	Present	NA	Present	0.999978	0.996222	0.0372502	highly conserved
chr2L	4319364	nonsynonymous SNV	tutl	tutl:NM_164576:exon12:c.A2827G:p.I943V	NA	NA	NA	Present	0.996711	0.964063	0.998588	highly conserved
chr2L	4343232	synonymous SNV	Atet		NA	Present	NA	NA	0.407156	0.0665165	5.47e-08	constrained
chr2L	4407782	synonymous SNV	CG15431		NA	Present	NA	NA	0.985111	0.785187	0.0165127	constrained
chr2L	4446288	nonsynonymous SNV	Elp3	Elp3:NM_134990:exon4:c.A1307G:p.E436G	Present	NA	NA	NA	0.983733	0.946615	0.00405948	highly conserved
chr2L	4644915	synonymous SNV	CG15635		Present	NA	NA	NA	0.133422	0.0585385	0.00132001	constrained
chr2L	4645078	nonsynonymous SNV	CG15635	CG15635:NM_135002:exon2:c.A2017G:p.S673G	Present	NA	NA	NA	0.118556	0.0642088	0.000124897	constrained
chr2L	4645857	synonymous SNV	CG15635		Present	NA	NA	NA	0.0316222	0.0848681	0.218786	unconstrained
chr2L	4822418	UTR5	CG15628		Present	NA	NA	Present	NA	NA	NA	NA
chr2L	4822420	UTR5	CG15628		Present	NA	NA	Present	NA	NA	NA	NA
chr2L	4968572	nonsynonymous SNV	CG8885	CG8885:NM_135040:exon1:c.A254G:p.E85G	Present	NA	NA	NA	0.694667	0.912165	1	unconstrained
chr2L	4984741	nonsynonymous SNV	CG34126	CG34126:NM_001042870:exon4:c.A902G:p.E301G	NA	NA	Present	Present	0.969311	0.765948	0.0311055	constrained
chr2L	4986257	nonsynonymous SNV	CG34126	CG34126:NM_001042870:exon6:c.A1919G:p.Y640C	Present	Present	NA	Present	0.998267	0.971747	0.000116991	highly conserved
chr2L	4986611	nonsynonymous SNV	CG34126	CG34126:NM_001042870:exon6:c.A2273G:p.Y758C	Present	Present	NA	Present	0.960956	0.733538	0.0055144	constrained
chr2L	4986770	nonsynonymous SNV	CG34126	CG34126:NM_001042870:exon6:c.A2432G:p.Q811R	NA	NA	Present	Present	0.739356	0.841077	1	unconstrained
chr2L	4986771	synonymous SNV	CG34126		NA	NA	Present	NA	NA	NA	NA	NA
chr2L	4986891	synonymous SNV	CG34126		Present	NA	NA	NA	0.408844	0.795209	1	unconstrained
chr2L	5067374	nonsynonymous SNV	qtc	qtc:NM_164626:exon3:c.A545G:p.Q182R	NA	NA	NA	Present	0.981444	0.993604	1	highly conserved
chr2L	5123366	synonymous SNV	Msp-300		NA	Present	NA	NA	0.851489	0.820758	0.0625376	unconstrained
chr2L	5126786	nonsynonymous SNV	Msp-300	Msp-300:NM_001201768:exon8:c.A5144G:p.K1715R	NA	Present	Present	Present	0.988333	0.959978	0.388464	highly conserved
chr2L	5132837	nonsynonymous SNV	Msp-300	Msp-300:NM_001201768:exon8:c.A11195G:p.Q3732R	Present	Present	NA	Present	0.201978	0.511835	1	unconstrained
chr2L	5134906	nonsynonymous SNV	Msp-300	Msp-300:NM_001201768:exon8:c.A13264G:p.T4422A	NA	NA	NA	Present	0.914422	0.918758	1	highly conserved
chr2L	5136224	nonsynonymous SNV	Msp-300	Msp-300:NM_001201768:exon8:c.A14582G:p.N4861S	NA	NA	NA	Present	0.9894	0.888022	0.00112576	constrained
chr2L	5136231	exonic_NA	Msp-300		NA	NA	NA	Present	NA	NA	NA	NA
chr2L	5144655	nonsynonymous SNV	Msp-300	Msp-300:NM_001201768:exon13:c.A21929G:p.E7310G	Present	NA	NA	NA	0.9848	0.983231	1	highly conserved
chr2L	5164570	nonsynonymous SNV	Msp-300	Msp-300:NM_001201764:exon6:c.A7229G:p.K2410R	NA	Present	NA	NA	0.997867	0.992066	0.110728	highly conserved
chr2L	5164694	synonymous SNV	Msp-300		NA	Present	Present	NA	0.5032	0.475813	0.00559471	constrained
chr2L	5164718	synonymous SNV	Msp-300		NA	Present	NA	NA	0.176556	0.413143	0.80404	unconstrained
chr2L	5165103	nonsynonymous SNV	Msp-300	Msp-300:NM_001201764:exon6:c.A7762G:p.N2588D	NA	Present	NA	NA	0.055	0.161769	1	unconstrained
chr2L	5184236	synonymous SNV	Msp-300		NA	Present	NA	NA	NA	NA	NA	NA
chr2L	5184244	nonsynonymous SNV	Msp-300	Msp-300:NM_001201764:exon6:c.A26903G:p.Y8968C	NA	NA	NA	Present	0.874289	0.60367	2.38e-05	constrained
chr2L	5184550	nonsynonymous SNV	Msp-300	Msp-300:NM_001201764:exon6:c.A27209G:p.N9070S	NA	Present	Present	Present	0.498689	0.255484	0.00202525	constrained
chr2L	5184866	synonymous SNV	Msp-300		Present	NA	NA	NA	0.561622	0.559275	0.955461	unconstrained
chr2L	5185155	nonsynonymous SNV	Msp-300	Msp-300:NM_001201764:exon6:c.A27814G:p.S9272G	Present	Present	NA	Present	0.952911	0.981681	0.417608	highly conserved
chr2L	5309027	synonymous SNV	vri		Present	NA	NA	NA	0.418756	0.683132	1	unconstrained
chr2L	5356770	nonsynonymous SNV	nompC	nompC:NM_001103619:exon7:c.A1145G:p.E382G	NA	NA	Present	Present	0.997956	0.996714	0.458623	highly conserved
chr2L	5358965	nonsynonymous SNV	nompC	nompC:NM_001103619:exon10:c.A3167G:p.H1056R	NA	NA	Present	Present	0.998822	0.961868	0.0121681	highly conserved
chr2L	5359054	nonsynonymous SNV	nompC	nompC:NM_001103619:exon10:c.A3256G:p.K1086E	NA	NA	Present	Present	0.998022	0.982912	0.0435739	highly conserved
chr2L	5362675	nonsynonymous SNV	nompC	nompC:NM_078759:exon13:c.A4558G:p.N1520D	NA	NA	Present	NA	0.998622	0.999231	1	highly conserved
chr2L	5363749	nonsynonymous SNV	nompC	nompC:NM_001103619:exon14:c.A4771G:p.T1591A	NA	NA	NA	Present	0.999822	0.999654	1	highly conserved
chr2L	5363761	nonsynonymous SNV	nompC	nompC:NM_001103619:exon14:c.A4783G:p.M1595V	NA	NA	NA	Present	0.999846	0.999565	1	highly conserved
chr2L	5364325	nonsynonymous SNV	nompC	nompC:NM_001103619:exon15:c.A4823G:p.K1608R	NA	NA	NA	Present	0.998333	0.990413	0.0740961	highly conserved
chr2L	5364336	nonsynonymous SNV	nompC	nompC:NM_001103619:exon15:c.A4834G:p.S1612G	NA	NA	Present	Present	0.997622	0.992789	1	highly conserved
chr2L	5364346	nonsynonymous SNV	nompC	nompC:NM_001103619:exon15:c.A4844G:p.Q1615R	NA	NA	NA	Present	0.996733	0.994203	1	highly conserved
chr2L	5553213	synonymous SNV	CG14013		Present	NA	NA	NA	0.571067	0.681	0.958666	unconstrained
chr2L	5944117	nonsynonymous SNV	Gpdh	Gpdh:NM_057219:exon1:c.A8G:p.D3G	Present	NA	NA	NA	NA	NA	NA	NA
chr2L	6002057	UTR3	Tsp26A		NA	NA	Present	Present	0.452556	0.441451	0.218211	unconstrained
chr2L	6002101	UTR3	Tsp26A		NA	NA	Present	NA	0.424089	0.345	0.0193758	constrained
chr2L	6002117	UTR3	Tsp26A		NA	NA	Present	Present	0.354689	0.245967	0.0928591	unconstrained
chr2L	6308987	nonsynonymous SNV	CG13984	CG13984:NM_135166:exon1:c.A121G:p.I41V	Present	NA	NA	NA	0.309089	0.396055	0.0819105	unconstrained
chr2L	6333532	synonymous SNV	Pez		Present	NA	NA	NA	0.769978	0.954692	1	unconstrained
chr2L	6452387	nonsynonymous SNV	retm	retm:NM_135184:exon2:c.A734G:p.Q245R	Present	Present	NA	Present	0.998444	0.989022	0.385461	highly conserved
chr2L	6499011	nonsynonymous SNV	CG31637	CG31637:NM_135199:exon1:c.A136G:p.K46E	NA	NA	NA	Present	0.992622	0.752264	0.000105454	constrained
chr2L	6499249	nonsynonymous SNV	CG31637	CG31637:NM_135199:exon1:c.A374G:p.Q125R	NA	NA	NA	Present	0.981244	0.94278	0.314595	highly conserved
chr2L	6499302	nonsynonymous SNV	CG31637	CG31637:NM_135199:exon1:c.A427G:p.T143A	NA	NA	Present	Present	0.998289	0.98656	0.00381358	highly conserved
chr2L	6499312	nonsynonymous SNV	CG31637	CG31637:NM_135199:exon1:c.A437G:p.D146G	Present	Present	NA	Present	0.996244	0.978055	0.063903	highly conserved
chr2L	6559981	nonsynonymous SNV	CG11043	CG11043:NM_135203:exon2:c.A395G:p.E132G	NA	NA	NA	Present	0.911111	0.848897	3.37e-05	constrained
chr2L	6635919	nonsynonymous SNV	CG31635	CG31635:NM_001103632:exon7:c.A4487G:p.K1496R	NA	NA	Present	Present	0.9758	0.365473	9.75e-12	constrained
chr2L	6636665	nonsynonymous SNV	CG31635	CG31635:NM_001103632:exon7:c.A3741G:p.I1247M	Present	Present	NA	Present	0.994644	0.841088	0.000307185	constrained
chr2L	6636748	nonsynonymous SNV	CG31635	CG31635:NM_001103632:exon7:c.A3658G:p.T1220A	NA	NA	Present	Present	0.989911	0.843132	0.00381262	constrained
chr2L	6636749	synonymous SNV	CG31635		Present	Present	NA	Present	NA	NA	NA	NA
chr2L	6636823	nonsynonymous SNV	CG31635	CG31635:NM_001103632:exon7:c.A3583G:p.T1195A	NA	NA	NA	Present	0.978267	0.79689	0.0596471	unconstrained
chr2L	6636849	nonsynonymous SNV	CG31635	CG31635:NM_001103632:exon7:c.A3557G:p.Y1186C	Present	NA	NA	Present	0.998911	0.821703	6.69e-14	constrained
chr2L	6636852	nonsynonymous SNV	CG31635	CG31635:NM_001103632:exon7:c.A3554G:p.Y1185C	Present	Present	NA	Present	0.998844	0.832077	8.86e-13	constrained
chr2L	6660650	nonsynonymous SNV	CG11070	CG11070:NM_135216:exon3:c.A1933G:p.K645E	NA	NA	NA	Present	0.859756	0.750879	0.257203	unconstrained
chr2L	6682191	synonymous SNV	Nhe3		Present	Present	NA	Present	0.987333	0.985209	1	highly conserved
chr2L	6682304	nonsynonymous SNV	Nhe3	Nhe3:NM_001144329:exon4:c.A664G:p.S222G	NA	NA	Present	Present	0.946111	0.975901	1	highly conserved
chr2L	6779407	nonsynonymous SNV	nrv1	nrv1:NM_057819:exon4:c.A896G:p.K299R	Present	NA	NA	Present	0.746067	0.977922	1	unconstrained
chr2L	6802525	nonsynonymous SNV	CG17377	CG17377:NM_135230:exon3:c.A50G:p.E17G	Present	NA	NA	NA	0.970244	0.991827	1	highly conserved
chr2L	6964900	nonsynonymous SNV	Coprox	Coprox:NM_080038:exon1:c.A382G:p.I128V	NA	NA	NA	Present	0.958822	0.769538	0.00576292	constrained
chr2L	6965050	nonsynonymous SNV	Coprox	Coprox:NM_080038:exon1:c.A532G:p.S178G	NA	NA	NA	Present	0.889667	0.744066	0.168886	unconstrained
chr2L	7052677	nonsynonymous SNV	milt	milt:NM_164738:exon3:c.A1600G:p.K534E	Present	Present	NA	Present	0.854556	0.977066	1	unconstrained
chr2L	7052678	nonsynonymous SNV	milt	milt:NM_164738:exon3:c.A1601G:p.K534R	NA	NA	NA	Present	0.864778	0.972209	1	unconstrained
chr2L	7196346	nonsynonymous SNV	CG4502	CG4502:NM_164741:exon3:c.A329G:p.D110G	Present	NA	NA	NA	0.816556	0.62984	0.00489413	constrained
chr2L	7196423	synonymous SNV	CG4502		Present	NA	NA	NA	0.319778	0.371407	1	unconstrained
chr2L	7228779	nonsynonymous SNV	Ndae1	Ndae1:NM_078777:exon7:c.A2582G:p.K861R	Present	Present	NA	Present	0.989822	0.979571	0.471498	highly conserved
chr2L	7230012	nonsynonymous SNV	Ndae1	Ndae1:NM_078777:exon5:c.A1486G:p.I496V	Present	Present	NA	Present	0.981867	0.904275	0.876952	highly conserved
chr2L	7230480	nonsynonymous SNV	Ndae1	Ndae1:NM_078777:exon5:c.A1018G:p.K340E	NA	NA	Present	NA	0.942289	0.992571	1	highly conserved
chr2L	7381660	exonic_NA	ninaC		NA	NA	NA	Present	NA	NA	NA	NA
chr2L	7444800	nonsynonymous SNV	CG5973	CG5973:NM_135276:exon7:c.A830G:p.E277G	Present	NA	NA	NA	0.7562	0.893882	1	unconstrained
chr2L	7500326	exonic_NA	Rapgap1		NA	NA	NA	Present	NA	NA	NA	NA
chr2L	7683904	stoploss SNV	Myo28B1	Myo28B1:NM_164759:exon5:c.A3104G:p.X1035W	NA	NA	NA	Present	NA	NA	NA	NA
chr2L	7694234	nonsynonymous SNV	TepII	TepII:NM_164761:exon8:c.A3874G:p.M1292V	Present	NA	NA	NA	0.677067	0.31822	8.14e-06	constrained
chr2L	7695350	nonsynonymous SNV	TepII	TepII:NM_164761:exon7:c.A2834G:p.E945G	Present	NA	NA	NA	0.8228	0.583593	0.000322674	constrained
chr2L	7764564	nonsynonymous SNV	CG7196	CG7196:NM_135301:exon6:c.A650G:p.E217G	Present	NA	NA	NA	0.996644	0.960811	0.016447	highly conserved
chr2L	7803364	nonsynonymous SNV	cdc14	cdc14:NM_135309:exon7:c.A2282G:p.H761R	NA	NA	Present	NA	0.942044	0.843154	0.103292	unconstrained
chr2L	7821975	UTR5	CG7115		Present	NA	NA	NA	NA	NA	NA	NA
chr2L	7986277	nonsynonymous SNV	CG7231	CG7231:NM_205923:exon4:c.A475G:p.T159A	Present	NA	NA	NA	0.988822	0.837022	0.00116259	constrained
chr2L	8052588	nonsynonymous SNV	CG7466	CG7466:NM_135336:exon6:c.A8237G:p.K2746R	Present	NA	NA	Present	0.991111	0.996363	1	highly conserved
chr2L	8052804	nonsynonymous SNV	CG7466	CG7466:NM_135336:exon6:c.A8453G:p.Q2818R	NA	NA	Present	NA	0.0648889	0.810044	1	unconstrained
chr2L	8089280	UTR5	Bsg		NA	NA	Present	NA	NA	NA	NA	NA
chr2L	8119838	nonsynonymous SNV	CG8683	CG8683:NM_001038795:exon8:c.A3170G:p.N1057S	NA	NA	Present	Present	0.998689	0.982923	0.0342171	highly conserved
chr2L	8119964	nonsynonymous SNV	CG8683	CG8683:NM_001038795:exon8:c.A3044G:p.Q1015R	Present	NA	NA	Present	0.987422	0.976978	0.80404	highly conserved
chr2L	8177946	nonsynonymous SNV	CG8486	CG8486:NM_001169436:exon11:c.A2207G:p.K736R	NA	Present	Present	Present	0.7496	0.870308	1	unconstrained
chr2L	8177947	synonymous SNV	CG8486		NA	NA	Present	NA	NA	NA	NA	NA
chr2L	8178242	nonsynonymous SNV	CG8486	CG8486:NM_001169436:exon11:c.A2503G:p.I835V	NA	NA	Present	Present	0.976222	0.825165	4.32e-05	constrained
chr2L	8201337	synonymous SNV	CG8451		NA	NA	Present	Present	NA	NA	NA	NA
chr2L	8201387	nonsynonymous SNV	CG8451	CG8451:NM_135348:exon9:c.A1357G:p.T453A	NA	NA	Present	Present	0.921156	0.899198	0.00403468	constrained
chr2L	8201539	nonsynonymous SNV	CG8451	CG8451:NM_135348:exon9:c.A1205G:p.K402R	NA	NA	Present	Present	0.925467	0.66922	0.000118792	constrained
chr2L	8224296	synonymous SNV	Pvr		NA	Present	NA	NA	0.845756	0.851879	0.482003	unconstrained
chr2L	8353798	synonymous SNV	Mur29B		Present	NA	NA	NA	0.0375333	0.101714	1	unconstrained
chr2L	8354278	synonymous SNV	Mur29B		Present	NA	NA	NA	0.426044	0.0985604	1.13e-10	constrained
chr2L	8367408	nonsynonymous SNV	Pp2A-29B	Pp2A-29B:NM_001032056:exon3:c.A335G:p.E112G	Present	NA	NA	NA	0.977378	0.965297	1	highly conserved
chr2L	8427495	nonsynonymous SNV	Akap200	Akap200:NM_058111:exon2:c.A521G:p.D174G	Present	NA	NA	NA	0.443822	0.62612	1	unconstrained
chr2L	8509526	nonsynonymous SNV	CG13096	CG13096:NM_135392:exon2:c.A1895G:p.D632G	Present	NA	NA	NA	0.0517333	0.291407	1	unconstrained
chr2L	8525945	UTR3	CG34441,lmg		NA	NA	NA	Present	0.0126444	0.071956	1	unconstrained
chr2L	8778587	nonsynonymous SNV	CG9468	CG9468:NM_135409:exon5:c.A2168G:p.E723G	Present	NA	NA	NA	0.4332	0.871604	1	unconstrained
chr2L	9256786	UTR5	Ggamma30A		Present	NA	NA	NA	NA	NA	NA	NA
chr2L	9390407	synonymous SNV	Aldh		NA	NA	NA	Present	0.968111	0.924736	0.40788	highly conserved
chr2L	9551981	synonymous SNV	jp		Present	NA	NA	NA	0.701178	0.867308	1	unconstrained
chr2L	9697801	UTR5	Pka-C1		Present	NA	NA	NA	NA	NA	NA	NA
chr2L	9701546	synonymous SNV	pelo		Present	NA	NA	NA	0.948578	0.948604	0.548701	highly conserved
chr2L	9703176	nonsynonymous SNV	CG31710	CG31710:NM_164867:exon3:c.A275G:p.N92S	NA	NA	NA	Present	0.747156	0.281267	5.8e-08	constrained
chr2L	9717614	nonsynonymous SNV	Nckx30C	Nckx30C:NM_164869:exon8:c.A2480G:p.K827R	Present	Present	NA	Present	0.999422	0.990769	0.876952	highly conserved
chr2L	9717707	nonsynonymous SNV	Nckx30C	Nckx30C:NM_164869:exon8:c.A2387G:p.N796S	Present	Present	NA	Present	0.998422	0.994628	0.355456	highly conserved
chr2L	9733166	nonsynonymous SNV	Nckx30C	Nckx30C:NM_164869:exon3:c.A1277G:p.K426R	NA	NA	NA	Present	0.9898	0.993209	1	highly conserved
chr2L	9733338	nonsynonymous SNV	Nckx30C	Nckx30C:NM_164869:exon3:c.A1105G:p.T369A	NA	NA	NA	Present	0.999222	0.99967	1	highly conserved
chr2L	9733349	nonsynonymous SNV	Nckx30C	Nckx30C:NM_164869:exon3:c.A1094G:p.K365R	Present	Present	NA	Present	0.999733	0.999462	1	highly conserved
chr2L	9733398	nonsynonymous SNV	Nckx30C	Nckx30C:NM_164869:exon3:c.A1045G:p.I349V	NA	NA	NA	Present	0.999889	0.998582	0.706664	highly conserved
chr2L	9733500	nonsynonymous SNV	Nckx30C	Nckx30C:NM_164869:exon3:c.A943G:p.T315A	NA	NA	NA	Present	0.991978	0.994097	1	highly conserved
chr2L	9733501	synonymous SNV	Nckx30C		NA	NA	Present	Present	NA	NA	NA	NA
chr2L	9733502	nonsynonymous SNV	Nckx30C	Nckx30C:NM_164869:exon3:c.A941G:p.K314R	NA	NA	Present	Present	0.987889	0.997567	1	highly conserved
chr2L	9789039	ncRNA_exonic	CR18854		NA	Present	NA	NA	NA	NA	NA	NA
chr2L	9789182	ncRNA_exonic	CR18854		NA	Present	NA	NA	NA	NA	NA	NA
chr2L	9790140	ncRNA_exonic	CR18854		NA	NA	Present	NA	NA	NA	NA	NA
chr2L	9790163	ncRNA_exonic	CR18854		NA	NA	Present	NA	NA	NA	NA	NA
chr2L	9802376	synonymous SNV	nAcRalpha-30D		NA	Present	Present	Present	NA	NA	NA	NA
chr2L	9802377	nonsynonymous SNV	nAcRalpha-30D	nAcRalpha-30D:NM_135472:exon9:c.A875G:p.Q292R	NA	Present	Present	Present	0.911857	0.979733	1	highly conserved
chr2L	9807941	nonsynonymous SNV	nAcRalpha-30D	nAcRalpha-30D:NM_135472:exon7:c.A560G:p.N187S	NA	Present	NA	Present	0.982711	0.993613	1	highly conserved
chr2L	9809297	nonsynonymous SNV	nAcRalpha-30D	nAcRalpha-30D:NM_135472:exon6:c.A468G:p.I156M	NA	Present	NA	Present	0.999489	0.998802	0.319705	highly conserved
chr2L	9809349	nonsynonymous SNV	nAcRalpha-30D	nAcRalpha-30D:NM_135472:exon6:c.A416G:p.N139S	NA	Present	Present	Present	0.997889	0.999217	1	highly conserved
chr2L	9809350	nonsynonymous SNV	nAcRalpha-30D	nAcRalpha-30D:NM_135472:exon6:c.A415G:p.N139D	NA	Present	Present	Present	0.997733	0.999293	1	highly conserved
chr2L	9809365	nonsynonymous SNV	nAcRalpha-30D	nAcRalpha-30D:NM_135472:exon6:c.A400G:p.I134V	NA	NA	NA	Present	0.997444	0.999567	1	highly conserved
chr2L	9809367	nonsynonymous SNV	nAcRalpha-30D	nAcRalpha-30D:NM_135472:exon6:c.A398G:p.N133S	NA	NA	NA	Present	0.9974	0.999585	1	highly conserved
chr2L	9897089	synonymous SNV	sop		Present	NA	NA	NA	0.997889	0.998634	1	highly conserved
chr2L	9935162	UTR3	CG31712		NA	NA	NA	Present	0.473378	0.626791	0.957602	unconstrained
chr2L	9935163	UTR3	CG31712		NA	NA	NA	Present	0.453467	0.636582	0.957602	unconstrained
chr2L	9944511	nonsynonymous SNV	CG5853	CG5853:NM_176005:exon2:c.A145G:p.N49D	Present	NA	NA	NA	0.313622	0.469077	1	unconstrained
chr2L	9961364	synonymous SNV	CG5850		NA	NA	Present	NA	NA	NA	NA	NA
chr2L	10311991	nonsynonymous SNV	CG5385	CG5385:NM_135532:exon1:c.A68G:p.E23G	Present	NA	NA	NA	0.394044	0.345099	0.00802643	constrained
chr2L	10367284	nonsynonymous SNV	CG5056	CG5056:NM_135547:exon1:c.A409G:p.I137V	Present	NA	NA	NA	0.2622	0.148725	7.07e-05	constrained
chr2L	10401559	nonsynonymous SNV	CG31716	CG31716:NM_001201848:exon12:c.A2261G:p.E754G	Present	NA	NA	NA	0.597044	0.312519	0.000116991	constrained
chr2L	10458754	nonsynonymous SNV	CG6206	CG6206:NM_164929:exon2:c.A418G:p.S140G	Present	NA	NA	NA	0.848844	0.597778	0.000181394	constrained
chr2L	10735494	nonsynonymous SNV	Nup107	Nup107:NM_135602:exon1:c.A452G:p.D151G	Present	NA	NA	NA	0.492178	0.631242	1	unconstrained
chr2L	10745891	nonsynonymous SNV	CG17124	CG17124:NM_164942:exon2:c.A107G:p.E36G	Present	NA	NA	NA	0.987111	0.987209	0.726454	highly conserved
chr2L	10769142	nonsynonymous SNV	CG6724	CG6724:NM_135608:exon2:c.A532G:p.N178D	Present	NA	NA	NA	0.582333	0.751385	1	unconstrained
chr2L	10840381	nonsynonymous SNV	CG6700	CG6700:NM_001169473:exon3:c.A1738G:p.I580V	NA	NA	NA	Present	0.997911	0.851231	0.0122377	constrained
chr2L	10840395	nonsynonymous SNV	CG6700	CG6700:NM_001169473:exon3:c.A1724G:p.K575R	NA	NA	NA	Present	0.997156	0.978132	0.79102	highly conserved
chr2L	10840440	nonsynonymous SNV	CG6700	CG6700:NM_001169473:exon3:c.A1679G:p.Q560R	NA	NA	NA	Present	0.998978	0.961099	0.0086973	highly conserved
chr2L	10846967	UTR5	Porin2		Present	NA	NA	NA	NA	NA	NA	NA
chr2L	11118462	synonymous SNV	CG6230		Present	NA	NA	NA	0.684311	0.714648	1	unconstrained
chr2L	11159270	synonymous SNV	Ca-beta;Ca-beta		NA	NA	Present	Present	NA	NA	NA	NA
chr2L	11159271	synonymous SNV	Ca-beta;Ca-beta		NA	NA	Present	Present	NA	NA	NA	NA
chr2L	11159274	nonsynonymous SNV	Ca-beta	Ca-beta:NM_205962:exon10:c.A2450G:p.Y817C	Present	Present	NA	Present	NA	NA	NA	NA
chr2L	11159303	synonymous SNV	Ca-beta		NA	NA	Present	NA	NA	NA	NA	NA
chr2L	11159419	nonsynonymous SNV	Ca-beta	Ca-beta:NM_205962:exon10:c.A2305G:p.T769A	NA	NA	Present	NA	0.419422	0.471703	0.903665	unconstrained
chr2L	11159893	nonsynonymous SNV	Ca-beta	Ca-beta:NM_205962:exon9:c.A1981G:p.M661V	Present	Present	NA	Present	NA	NA	NA	NA
chr2L	11159899	nonsynonymous SNV	Ca-beta	Ca-beta:NM_205962:exon9:c.A1975G:p.R659G	Present	Present	NA	Present	0.999943	0.994891	0.0782917	highly conserved
chr2L	11159902	nonsynonymous SNV	Ca-beta	Ca-beta:NM_205962:exon9:c.A1972G:p.S658G	Present	Present	NA	Present	0.999947	0.994522	0.0232519	highly conserved
chr2L	11256081	nonsynonymous SNV	CG32830	CG32830:NM_164960:exon2:c.A755G:p.Q252R	NA	NA	Present	Present	0.991222	0.928714	2.23e-06	highly conserved
chr2L	11651852	nonsynonymous SNV	CG12307	CG12307:NM_135668:exon1:c.A88G:p.K30E	Present	NA	NA	NA	0.562733	0.188758	2.09e-07	constrained
chr2L	11796345	UTR3	crol		NA	NA	Present	Present	0.0568222	0.188593	1	unconstrained
chr2L	11796346	UTR3	crol		Present	Present	NA	Present	0.0474222	0.195626	1	unconstrained
chr2L	11808890	UTR5	crol		NA	Present	NA	NA	NA	NA	NA	NA
chr2L	11815338	UTR3	Pde1c		NA	NA	NA	Present	0.999667	0.619165	2.23e-08	constrained
chr2L	11815454	UTR3	Pde1c		NA	NA	NA	Present	0.858111	0.513253	6.28e-05	constrained
chr2L	11817766	nonsynonymous SNV	Pde1c	Pde1c:NM_001144348:exon9:c.A1943G:p.E648G	NA	NA	Present	NA	0.962156	0.986154	1	highly conserved
chr2L	11817946	nonsynonymous SNV	Pde1c	Pde1c:NM_001144348:exon9:c.A1763G:p.Q588R	Present	Present	NA	Present	0.931467	0.879451	0.635281	unconstrained
chr2L	11830350	nonsynonymous SNV	Pde1c	Pde1c:NM_001144348:exon7:c.A892G:p.N298D	NA	Present	Present	Present	0.998889	0.716633	0.000237206	constrained
chr2L	11830359	nonsynonymous SNV	Pde1c	Pde1c:NM_001144348:exon7:c.A883G:p.S295G	NA	NA	NA	Present	0.9988	0.629077	2.07e-06	constrained
chr2L	11830362	exonic_NA	Pde1c		NA	NA	NA	Present	NA	NA	NA	NA
chr2L	11830365	nonsynonymous SNV	Pde1c	Pde1c:NM_001144348:exon7:c.A877G:p.S293G	NA	Present	Present	Present	0.985378	0.572473	2.07e-06	constrained
chr2L	11830400	nonsynonymous SNV	Pde1c	Pde1c:NM_001144348:exon7:c.A842G:p.K281R	NA	NA	Present	NA	0.349089	0.524758	0.955461	unconstrained
chr2L	11852450	UTR3	CG14935		Present	NA	NA	NA	0.9622	0.921889	0.209436	highly conserved
chr2L	12432582	synonymous SNV	SC35		Present	NA	NA	NA	0.654622	0.917462	1	unconstrained
chr2L	12433886	synonymous SNV	SC35		Present	NA	NA	NA	0.8708	0.974061	1	unconstrained
chr2L	12435373	nonsynonymous SNV	Elf	Elf:NM_057911:exon1:c.A377G:p.D126G	Present	NA	NA	NA	0.625289	0.896149	1	unconstrained
chr2L	12539575	nonsynonymous SNV	bun	bun:NM_080364:exon1:c.A80G:p.Q27R	NA	NA	Present	Present	0.639778	0.93367	1	unconstrained
chr2L	12724493	nonsynonymous SNV	MRP	MRP:NM_205979:exon4:c.A1726G:p.T576A	Present	NA	NA	Present	0.967511	0.893275	0.00132819	constrained
chr2L	12724897	nonsynonymous SNV	MRP	MRP:NM_205970:exon4:c.A1837G:p.T613A	Present	Present	NA	Present	0.9997	0.998326	0.470729	highly conserved
chr2L	13027423	synonymous SNV	CG9932		Present	NA	NA	NA	0.8638	0.995923	1	unconstrained
chr2L	13187691	nonsynonymous SNV	CG16974	CG16974:NM_135766:exon2:c.A1883G:p.K628R	NA	NA	NA	Present	0.884533	0.916703	1	unconstrained
chr2L	13187842	nonsynonymous SNV	CG16974	CG16974:NM_135766:exon2:c.A1732G:p.S578G	Present	Present	NA	NA	0.124733	0.534363	1	unconstrained
chr2L	13187884	nonsynonymous SNV	CG16974	CG16974:NM_135766:exon2:c.A1690G:p.S564G	NA	NA	NA	Present	0.690889	0.405868	0.0013087	constrained
chr2L	13187935	nonsynonymous SNV	CG16974	CG16974:NM_135766:exon2:c.A1639G:p.R547G	NA	Present	Present	Present	0.563311	0.698879	1	unconstrained
chr2L	13188337	nonsynonymous SNV	CG16974	CG16974:NM_135766:exon2:c.A1237G:p.I413V	Present	Present	NA	Present	0.709556	0.639527	0.22865	unconstrained
chr2L	13188408	nonsynonymous SNV	CG16974	CG16974:NM_135766:exon2:c.A1166G:p.K389R	Present	Present	NA	Present	0.635022	0.676011	0.0271819	constrained
chr2L	13188645	exonic_NA	CG16974		NA	NA	NA	Present	NA	NA	NA	NA
chr2L	13189312	nonsynonymous SNV	CG16974	CG16974:NM_135766:exon2:c.A262G:p.S88G	Present	Present	NA	Present	0.927844	0.576077	3.76e-05	constrained
chr2L	13189314	nonsynonymous SNV	CG16974	CG16974:NM_135766:exon2:c.A260G:p.D87G	NA	NA	Present	Present	0.935889	0.592505	3.71e-05	constrained
chr2L	13189319	synonymous SNV	CG16974		NA	NA	NA	Present	NA	NA	NA	NA
chr2L	13210137	nonsynonymous SNV	Pect	Pect:NM_135769:exon3:c.A530G:p.E177G	NA	NA	NA	Present	0.945689	0.976956	1	highly conserved
chr2L	13218312	nonsynonymous SNV	CG9426	CG9426:NM_135772:exon3:c.A857G:p.K286R	NA	Present	Present	Present	0.927333	0.935341	1	highly conserved
chr2L	13272499	synonymous SNV	CG6043		NA	NA	NA	Present	0.9374	0.980626	1	highly conserved
chr2L	13275689	nonsynonymous SNV	CG6043	CG6043:NM_001103686:exon7:c.A2330G:p.D777G	Present	NA	NA	NA	0.441511	0.94933	1	unconstrained
chr2L	13297975	nonsynonymous SNV	CG31729	CG31729:NM_135790:exon2:c.A962G:p.N321S	NA	NA	NA	Present	0.898089	0.954022	1	unconstrained
chr2L	13299974	nonsynonymous SNV	CG31729	CG31729:NM_135790:exon4:c.A2798G:p.Q933R	Present	Present	NA	Present	0.968133	0.927033	0.79102	highly conserved
chr2L	13305202	nonsynonymous SNV	CG15639	CG15639:NM_135791:exon3:c.A1253G:p.Q418R	NA	NA	NA	Present	0.800244	0.699044	0.1726	unconstrained
chr2L	13305205	nonsynonymous SNV	CG15639	CG15639:NM_135791:exon3:c.A1250G:p.Q417R	NA	NA	NA	Present	0.760578	0.718714	0.633393	unconstrained
chr2L	13305211	nonsynonymous SNV	CG15639	CG15639:NM_135791:exon3:c.A1244G:p.Q415R	NA	NA	Present	Present	0.651933	0.772813	1	unconstrained
chr2L	13309907	nonsynonymous SNV	CG16970	CG16970:NM_135793:exon3:c.A326G:p.Y109C	NA	Present	NA	NA	0.512556	0.775011	1	unconstrained
chr2L	13475843	nonsynonymous SNV	CG42784	CG42784:NM_001201869:exon1:c.A622G:p.K208E	NA	NA	NA	Present	0.992133	0.770363	6.65e-06	constrained
chr2L	13475851	synonymous SNV	CG42784		NA	NA	Present	Present	NA	NA	NA	NA
chr2L	13475990	nonsynonymous SNV	CG42784	CG42784:NM_001201869:exon1:c.A769G:p.I257V	NA	Present	Present	Present	0.974756	0.873011	1.24e-10	constrained
chr2L	13475993	nonsynonymous SNV	CG42784	CG42784:NM_001201869:exon1:c.A772G:p.I258V	NA	Present	Present	NA	0.996733	0.841659	6.7e-14	constrained
chr2L	13476008	nonsynonymous SNV	CG42784	CG42784:NM_001201869:exon1:c.A787G:p.T263A	NA	Present	NA	NA	0.995289	0.728758	2.24e-05	constrained
chr2L	13484558	ncRNA_exonic	CR31846		NA	NA	Present	Present	NA	NA	NA	NA
chr2L	13484920	ncRNA_exonic	CR31846		NA	NA	NA	Present	NA	NA	NA	NA
chr2L	13484921	ncRNA_exonic	CR31846		NA	NA	NA	Present	NA	NA	NA	NA
chr2L	13848056	nonsynonymous SNV	CG7953	CG7953:NM_135839:exon1:c.A95G:p.D32G	Present	NA	NA	NA	0.917356	0.93494	1	highly conserved
chr2L	14077162	nonsynonymous SNV	nAcRalpha-34E	nAcRalpha-34E:NM_205985:exon7:c.A1432G:p.S478G	NA	Present	Present	Present	0.999933	0.999935	1	highly conserved
chr2L	14077178	nonsynonymous SNV	nAcRalpha-34E	nAcRalpha-34E:NM_205985:exon7:c.A1448G:p.N483S	NA	Present	Present	Present	0.999917	0.99995	1	highly conserved
chr2L	14083460	nonsynonymous SNV	nAcRalpha-34E	nAcRalpha-34E:NM_205985:exon10:c.A1753G:p.T585A	NA	NA	NA	Present	0.999938	1	1	highly conserved
chr2L	14083516	synonymous SNV	nAcRalpha-34E		NA	Present	NA	Present	NA	NA	NA	NA
chr2L	14083517	nonsynonymous SNV	nAcRalpha-34E	nAcRalpha-34E:NM_205985:exon10:c.A1810G:p.I604V	NA	Present	NA	Present	1	0.999969	1	highly conserved
chr2L	14089204	nonsynonymous SNV	nAcRalpha-34E	nAcRalpha-34E:NM_205985:exon14:c.A2371G:p.T791A	NA	Present	NA	NA	0.999756	0.999918	1	highly conserved
chr2L	14089207	nonsynonymous SNV	nAcRalpha-34E	nAcRalpha-34E:NM_205985:exon14:c.A2374G:p.I792V	NA	Present	NA	Present	0.999778	0.999943	1	highly conserved
chr2L	14089212	synonymous SNV	nAcRalpha-34E		NA	NA	NA	Present	NA	NA	NA	NA
chr2L	14089221	nonsynonymous SNV	nAcRalpha-34E	nAcRalpha-34E:NM_205985:exon14:c.A2388G:p.I796M	NA	Present	NA	Present	0.9998	0.999911	1	highly conserved
chr2L	14089236	synonymous SNV	nAcRalpha-34E		NA	Present	NA	Present	NA	NA	NA	NA
chr2L	14089246	nonsynonymous SNV	nAcRalpha-34E	nAcRalpha-34E:NM_205985:exon14:c.A2413G:p.I805V	NA	Present	Present	Present	0.9999	0.999826	1	highly conserved
chr2L	14089249	nonsynonymous SNV	nAcRalpha-34E	nAcRalpha-34E:NM_205985:exon14:c.A2416G:p.I806V	NA	Present	Present	Present	NA	NA	NA	NA
chr2L	15651239	nonsynonymous SNV	CG4587	CG4587:NM_001103693:exon4:c.A1432G:p.I478V	NA	NA	NA	Present	0.991889	0.960253	0.273019	highly conserved
chr2L	15651253	nonsynonymous SNV	CG4587	CG4587:NM_001103693:exon4:c.A1418G:p.N473S	NA	NA	NA	Present	0.996711	0.960615	0.00580833	highly conserved
chr2L	15651359	nonsynonymous SNV	CG4587	CG4587:NM_001103693:exon4:c.A1312G:p.R438G	Present	Present	NA	Present	0.997467	0.962363	0.217186	highly conserved
chr2L	15651374	nonsynonymous SNV	CG4587	CG4587:NM_001103693:exon4:c.A1297G:p.T433A	NA	NA	Present	Present	0.999733	0.88533	4.48e-08	constrained
chr2L	15651400	nonsynonymous SNV	CG4587	CG4587:NM_001103693:exon4:c.A1271G:p.Q424R	NA	NA	NA	Present	0.932867	0.915978	1	highly conserved
chr2L	15652509	synonymous SNV	CG4587		NA	NA	Present	Present	0.995111	0.954967	0.210434	highly conserved
chr2L	15652622	nonsynonymous SNV	CG4587	CG4587:NM_001103693:exon2:c.A352G:p.S118G	NA	Present	Present	Present	0.997644	0.976198	0.00833815	highly conserved
chr2L	15769711	synonymous SNV	Ku80		NA	NA	NA	Present	0.569289	0.48789	0.272627	unconstrained
chr2L	15917444	UTR3	CG13244		Present	NA	NA	NA	0.288711	0.48822	1	unconstrained
chr2L	16174116	synonymous SNV	Ca-alpha1D		NA	Present	NA	Present	NA	NA	NA	NA
chr2L	16174138	nonsynonymous SNV	Ca-alpha1D	Ca-alpha1D:NM_165146:exon5:c.A2032G:p.N678D	Present	Present	NA	Present	0.998889	0.998133	1	highly conserved
chr2L	16174152	synonymous SNV	Ca-alpha1D		NA	Present	NA	Present	NA	NA	NA	NA
chr2L	16174153	nonsynonymous SNV	Ca-alpha1D	Ca-alpha1D:NM_165146:exon5:c.A2047G:p.R683G	NA	Present	NA	Present	0.999733	0.99705	0.414986	highly conserved
chr2L	16174194	nonsynonymous SNV	Ca-alpha1D	Ca-alpha1D:NM_165146:exon5:c.A2088G:p.I696M	NA	Present	NA	Present	NA	NA	NA	NA
chr2L	16179240	nonsynonymous SNV	Ca-alpha1D	Ca-alpha1D:NM_165146:exon17:c.A4165G:p.T1389A	NA	NA	NA	Present	0.997622	0.993652	0.876952	highly conserved
chr2L	16179245	nonsynonymous SNV	Ca-alpha1D	Ca-alpha1D:NM_165146:exon17:c.A4170G:p.I1390M	Present	Present	NA	Present	0.997489	0.994122	1	highly conserved
chr2L	16179463	nonsynonymous SNV	Ca-alpha1D	Ca-alpha1D:NM_165146:exon18:c.A4297G:p.N1433D	Present	Present	NA	NA	0.999	0.996489	0.168455	highly conserved
chr2L	16312353	synonymous SNV	fzy		Present	NA	NA	NA	0.715244	0.916473	1	unconstrained
chr2L	16724571	nonsynonymous SNV	VhaSFD	VhaSFD:NM_165177:exon5:c.A1097G:p.K366R	NA	NA	Present	Present	0.997622	0.978538	0.79102	highly conserved
chr2L	16742648	UTR3	LSm7		Present	NA	NA	NA	0.169644	0.5307	1	unconstrained
chr2L	16749422	nonsynonymous SNV	CG17912	CG17912:NM_001103697:exon7:c.A1684G:p.R562G	NA	NA	NA	Present	NA	NA	NA	NA
chr2L	16776277	synonymous SNV	Mhc		Present	NA	NA	NA	0.999727	0.9996	1	highly conserved
chr2L	16779770	synonymous SNV	Mhc		NA	NA	Present	NA	NA	NA	NA	NA
chr2L	16779795	nonsynonymous SNV	Mhc	Mhc:NM_001169520:exon10:c.A2233G:p.I745V	NA	NA	Present	NA	0.994244	0.996418	1	highly conserved
chr2L	16869906	UTR5	CG31781		NA	NA	NA	Present	NA	NA	NA	NA
chr2L	16869914	UTR5	CG31781		NA	NA	NA	Present	NA	NA	NA	NA
chr2L	16869916	UTR5	CG31781		NA	NA	NA	Present	NA	NA	NA	NA
chr2L	16869924	UTR5	CG31781		NA	NA	NA	Present	NA	NA	NA	NA
chr2L	16869926	UTR5	CG31781		NA	NA	NA	Present	NA	NA	NA	NA
chr2L	16870139	UTR5	CG31781		NA	NA	NA	Present	NA	NA	NA	NA
chr2L	16870184	UTR5	CG31781		NA	NA	Present	Present	NA	NA	NA	NA
chr2L	16877663	UTR5	CG31781		NA	NA	NA	Present	NA	NA	NA	NA
chr2L	16877692	UTR5	CG31781		NA	NA	NA	Present	NA	NA	NA	NA
chr2L	16877700	UTR5	CG31781		NA	NA	NA	Present	NA	NA	NA	NA
chr2L	16877713	UTR5	CG31781		NA	NA	NA	Present	NA	NA	NA	NA
chr2L	16877762	UTR5	CG31781		NA	NA	Present	Present	NA	NA	NA	NA
chr2L	16877800	UTR5	CG31781		Present	NA	NA	Present	NA	NA	NA	NA
chr2L	16877817	UTR5	CG31781		NA	NA	NA	Present	NA	NA	NA	NA
chr2L	16877861	nonsynonymous SNV	CG31781	CG31781:NM_135975:exon2:c.A22G:p.N8D	NA	NA	NA	Present	0.596156	0.499765	0.102689	unconstrained
chr2L	16903370	nonsynonymous SNV	tweek	tweek:NM_001201895:exon10:c.A6061G:p.M2021V	NA	Present	Present	Present	0.945489	0.990747	0.837922	highly conserved
chr2L	16911367	exonic_NA	tweek		NA	NA	NA	Present	NA	NA	NA	NA
chr2L	17371342	nonsynonymous SNV	CG6860	CG6860:NM_135990:exon7:c.A2717G:p.Q906R	Present	Present	NA	Present	0.898356	0.683813	0.00257872	constrained
chr2L	17371546	nonsynonymous SNV	CG6860	CG6860:NM_135990:exon7:c.A2513G:p.H838R	NA	NA	Present	NA	0.786711	0.784736	0.70519	unconstrained
chr2L	17708078	nonsynonymous SNV	CadN	CadN:NM_165228:exon10:c.A4142G:p.D1381G	NA	Present	NA	NA	0.992289	0.998475	1	highly conserved
chr2L	18182220	nonsynonymous SNV	CG7180	CG7180:NM_136028:exon2:c.A1898G:p.Q633R	Present	NA	NA	Present	0.999711	0.995407	0.0794985	highly conserved
chr2L	18182223	nonsynonymous SNV	CG7180	CG7180:NM_136028:exon2:c.A1895G:p.E632G	NA	NA	Present	Present	0.999578	0.99556	0.103744	highly conserved
chr2L	18285582	nonsynonymous SNV	CG31787	CG31787:NM_165248:exon1:c.A53G:p.D18G	Present	NA	NA	NA	0.4108	0.663573	1	unconstrained
chr2L	18295610	synonymous SNV	CG5790		Present	NA	NA	NA	0.885622	0.743626	0.0251105	constrained
chr2L	18450381	synonymous SNV	bsf		NA	NA	NA	Present	0.8112	0.715813	0.0125206	constrained
chr2L	18810974	UTR5	CG10570,CG42502		NA	NA	Present	NA	NA	NA	NA	NA
chr2L	19045825	nonsynonymous SNV	hkl	hkl:NM_136091:exon2:c.A259G:p.T87A	Present	NA	NA	NA	0.754444	0.801187	1	unconstrained
chr2L	19048300	UTR3	hkl		NA	NA	Present	Present	0.481622	0.524934	0.153349	unconstrained
chr2L	19388240	synonymous SNV	CG17549		Present	NA	NA	NA	0.800111	0.815593	0.241273	unconstrained
chr2L	19495999	synonymous SNV	swm		Present	NA	NA	NA	NA	NA	NA	NA
chr2L	19496003	nonsynonymous SNV	swm	swm:NM_165304:exon3:c.A1969G:p.K657E	Present	NA	NA	NA	0.725978	0.466242	0.000343962	constrained
chr2L	19509475	nonsynonymous SNV	CG10186	CG10186:NM_001144369:exon17:c.A4721G:p.N1574S	NA	NA	NA	Present	0.988222	0.992747	1	highly conserved
chr2L	19509491	nonsynonymous SNV	CG10186	CG10186:NM_001144369:exon17:c.A4705G:p.I1569V	NA	NA	NA	Present	0.989644	0.997154	1	highly conserved
chr2L	19509577	nonsynonymous SNV	CG10186	CG10186:NM_001144369:exon17:c.A4619G:p.Y1540C	Present	Present	NA	Present	0.997889	0.995637	0.807887	highly conserved
chr2L	19509717	exonic_NA	CG10186		NA	NA	NA	Present	NA	NA	NA	NA
chr2L	19509830	nonsynonymous SNV	CG10186	CG10186:NM_001144369:exon17:c.A4366G:p.S1456G	NA	NA	NA	Present	0.999267	0.938703	0.00261636	highly conserved
chr2L	19509842	nonsynonymous SNV	CG10186	CG10186:NM_001144369:exon17:c.A4354G:p.S1452G	NA	NA	NA	Present	0.998667	0.940308	0.257203	highly conserved
chr2L	19534771	nonsynonymous SNV	CG33116	CG33116:NM_176060:exon3:c.A616G:p.M206V	NA	NA	NA	Present	0.935022	0.821978	0.136456	unconstrained
chr2L	19571679	UTR5	spi		NA	Present	NA	NA	NA	NA	NA	NA
chr2L	20346120	nonsynonymous SNV	spir	spir:NM_001169549:exon13:c.A2111G:p.K704R	Present	Present	NA	Present	0.998844	0.971505	0.0452096	highly conserved
chr2L	20347389	UTR3	spir		NA	NA	Present	NA	0.141911	0.548868	1	unconstrained
chr2L	20417245	UTR5	Arc-p34		Present	NA	NA	NA	NA	NA	NA	NA
chr2L	20432257	UTR5	CG31688		NA	NA	NA	Present	NA	NA	NA	NA
chr2L	20442757	nonsynonymous SNV	CG31688	CG31688:NM_136191:exon6:c.A1401G:p.I467M	NA	NA	NA	Present	0.985711	0.669286	0.000735833	constrained
chr2L	20825935	synonymous SNV	CG9331		Present	NA	NA	NA	0.930156	0.896418	0.188862	unconstrained
chr2L	20872502	UTR3	CG9339		NA	NA	NA	Present	0.784311	0.494637	0.000105454	constrained
chr2L	20872840	UTR3	CG9339		NA	NA	Present	NA	0.0471111	0.326066	1	unconstrained
chr2L	20872873	UTR3	CG9339		NA	NA	Present	NA	0.0297556	0.159879	1	unconstrained
chr2L	20966715	UTR3	CG42238		NA	NA	NA	Present	0.7252	0.265758	6.08e-11	constrained
chr2L	20967282	UTR3	CG42238		NA	NA	NA	Present	0.320644	0.262209	0.569024	unconstrained
chr2L	21126292	nonsynonymous SNV	Nhe2	Nhe2:NM_165355:exon17:c.A2745G:p.I915M	NA	NA	Present	NA	0.958267	0.98622	1	highly conserved
chr2L	21166467	nonsynonymous SNV	CG9243	CG9243:NM_001042907:exon3:c.A1358G:p.D453G	Present	NA	NA	NA	0.916111	0.713692	0.000446086	constrained
chr2L	21175590	nonsynonymous SNV	bur	bur:NM_138759:exon8:c.A1448G:p.E483G	Present	NA	NA	NA	0.677267	0.868791	1	unconstrained
chr2L	21700990	nonsynonymous SNV	CG31619	CG31619:NM_165397:exon4:c.A301G:p.R101G	NA	NA	Present	NA	0.956333	0.983824	1	highly conserved
chr2L	22162486	synonymous SNV	CG42748		NA	NA	Present	Present	0.981178	0.849044	0.0327291	constrained
chr2LHet	20241	UTR3	CG12567		NA	NA	Present	NA	0.0288222	0.026956	0.0172486	constrained
chr2R	1867261	UTR5	mle		NA	NA	NA	Present	NA	NA	NA	NA
chr2R	2018950	UTR5	EcR		NA	Present	NA	NA	NA	NA	NA	NA
chr2R	2513350	UTR3	Vha16		NA	NA	Present	Present	0.0526889	0.901462	1	unconstrained
chr2R	2513356	UTR3	Vha16		NA	NA	NA	Present	0.0744889	0.88233	1	unconstrained
chr2R	2513676	UTR3	Vha16		NA	NA	Present	NA	0.970356	0.94111	0.0452096	highly conserved
chr2R	2513678	UTR3	Vha16		NA	NA	NA	Present	0.970422	0.920143	0.0329788	highly conserved
chr2R	2612849	nonsynonymous SNV	l(2)01289	l(2)01289:NM_001169594:exon18:c.A3689G:p.K1230R	Present	NA	NA	Present	0.972867	0.917513	0.110728	highly conserved
chr2R	2620585	nonsynonymous SNV	l(2)01289	l(2)01289:NM_001169594:exon10:c.A1709G:p.Y570C	Present	NA	NA	Present	0.996578	0.983791	0.462346	highly conserved
chr2R	2620715	nonsynonymous SNV	l(2)01289	l(2)01289:NM_001169594:exon10:c.A1579G:p.N527D	NA	NA	Present	Present	0.995667	0.998779	1	highly conserved
chr2R	2620725	synonymous SNV	l(2)01289		Present	NA	NA	Present	NA	NA	NA	NA
chr2R	2631618	nonsynonymous SNV	phtf	phtf:NM_136388:exon5:c.A1195G:p.S399G	NA	NA	Present	NA	0.969444	0.383593	5.59e-10	constrained
chr2R	2814958	nonsynonymous SNV	CG33558	CG33558:NM_001014500:exon14:c.A5761G:p.S1921G	NA	NA	Present	Present	0.980711	0.941762	0.79102	highly conserved
chr2R	2814960	nonsynonymous SNV	CG33558	CG33558:NM_001014500:exon14:c.A5759G:p.N1920S	NA	NA	Present	NA	0.980556	0.941561	0.80404	highly conserved
chr2R	2819438	nonsynonymous SNV	CG33558	CG33558:NM_001103735:exon10:c.A2908G:p.T970A	Present	Present	NA	Present	0.894756	0.765802	0.000328618	constrained
chr2R	2819442	synonymous SNV	CG33558		NA	NA	NA	Present	NA	NA	NA	NA
chr2R	2819799	synonymous SNV	CG33558		Present	Present	NA	NA	NA	NA	NA	NA
chr2R	2819810	nonsynonymous SNV	CG33558	CG33558:NM_001103735:exon10:c.A2536G:p.T846A	NA	NA	NA	Present	0.876956	0.748703	0.0456641	constrained
chr2R	2819828	nonsynonymous SNV	CG33558	CG33558:NM_001103735:exon10:c.A2518G:p.S840G	Present	NA	NA	Present	0.911578	0.775363	2.43e-08	constrained
chr2R	2819833	nonsynonymous SNV	CG33558	CG33558:NM_001103735:exon10:c.A2513G:p.Y838C	NA	NA	NA	Present	0.998356	0.727	1.6e-13	constrained
chr2R	2884777	synonymous SNV	Tsp42Ea		Present	NA	NA	NA	0.941178	0.926143	1	highly conserved
chr2R	2891066	intergenic	Tsp42Eb(dist=3713),Tsp42Eb(dist=1580)		Present	NA	NA	NA	NA	NA	NA	NA
chr2R	3287203	synonymous SNV	Eaf		Present	NA	NA	NA	0.519644	0.524615	0.852644	unconstrained
chr2R	3335553	nonsynonymous SNV	CG11125	CG11125:NM_136436:exon2:c.A320G:p.E107G	Present	NA	NA	NA	0.0832889	0.112	1	unconstrained
chr2R	3335559	nonsynonymous SNV	CG11125	CG11125:NM_136436:exon2:c.A326G:p.E109G	Present	NA	NA	NA	0.0305556	0.136527	1	unconstrained
chr2R	3388683	nonsynonymous SNV	didum	didum:NM_057838:exon2:c.A298G:p.I100V	Present	Present	NA	Present	0.930356	0.987341	0.742108	highly conserved
chr2R	3389693	nonsynonymous SNV	didum	didum:NM_057838:exon4:c.A1170G:p.I390M	Present	Present	NA	Present	0.996956	0.781187	1.87e-07	constrained
chr2R	3389704	nonsynonymous SNV	didum	didum:NM_057838:exon4:c.A1181G:p.N394S	NA	Present	NA	Present	0.993044	0.838088	4.17e-05	constrained
chr2R	3467211	nonsynonymous SNV	Vps13	Vps13:NM_136455:exon27:c.A9331G:p.T3111A	Present	NA	NA	Present	0.923778	0.96885	1	highly conserved
chr2R	3537001	UTR3	CG30492		Present	NA	NA	NA	0.0105556	0.325352	1	unconstrained
chr2R	3572668	nonsynonymous SNV	CG1399	CG1399:NM_136472:exon7:c.A827G:p.E276G	NA	NA	NA	Present	0.9412	0.982787	0.452369	highly conserved
chr2R	3628363	nonsynonymous SNV	CG30497	CG30497:NM_165555:exon2:c.A1102G:p.N368D	NA	NA	NA	Present	0.997489	0.977088	0.385461	highly conserved
chr2R	3628526	nonsynonymous SNV	CG30497	CG30497:NM_165555:exon2:c.A939G:p.I313M	NA	NA	NA	Present	0.999267	0.98944	0.0329788	highly conserved
chr2R	3701368	nonsynonymous SNV	CG1882	CG1882:NM_165560:exon2:c.A517G:p.R173G	Present	Present	NA	Present	0.767	0.834	1	unconstrained
chr2R	3803450	synonymous SNV	CG12159		Present	NA	NA	NA	0.733467	0.577951	0.0388723	constrained
chr2R	3861200	nonsynonymous SNV	CSN4	CSN4:NM_058096:exon4:c.A1021G:p.K341E	Present	NA	NA	NA	0.901089	0.951648	1	highly conserved
chr2R	3896847	UTR3	CG14762		NA	NA	NA	Present	0.723978	0.437429	6.42e-07	constrained
chr2R	3977793	nonsynonymous SNV	sut3	sut3:NM_079992:exon2:c.A701G:p.D234G	Present	NA	NA	NA	0.206089	0.178187	0.232924	unconstrained
chr2R	3988206	nonsynonymous SNV	CG11210	CG11210:NM_136507:exon3:c.A1080G:p.I360M	NA	Present	NA	NA	0.933489	0.863868	0.62158	unconstrained
chr2R	4339319	nonsynonymous SNV	LvpH	LvpH:NM_057279:exon1:c.A71G:p.E24G	Present	NA	NA	NA	0.932489	0.595538	1.36e-06	constrained
chr2R	4510284	nonsynonymous SNV	Cirl	Cirl:NM_001144148:exon9:c.A4268G:p.D1423G	Present	NA	NA	NA	0.691467	0.445802	0.00123774	constrained
chr2R	4755330	nonsynonymous SNV	Rya-r44F	Rya-r44F:NM_057646:exon6:c.A953G:p.E318G	Present	NA	NA	NA	0.9992	0.993341	0.175202	highly conserved
chr2R	4763071	nonsynonymous SNV	Rya-r44F	Rya-r44F:NM_057646:exon16:c.A6103G:p.S2035G	NA	NA	NA	Present	0.989022	0.992835	1	highly conserved
chr2R	4763939	nonsynonymous SNV	Rya-r44F	Rya-r44F:NM_057646:exon16:c.A6971G:p.H2324R	NA	Present	NA	NA	0.9962	0.982308	0.110383	highly conserved
chr2R	4764038	nonsynonymous SNV	Rya-r44F	Rya-r44F:NM_057646:exon16:c.A7070G:p.N2357S	Present	Present	NA	Present	0.9992	0.957571	0.000743979	highly conserved
chr2R	4764295	nonsynonymous SNV	Rya-r44F	Rya-r44F:NM_057646:exon16:c.A7327G:p.R2443G	Present	Present	NA	Present	0.995289	0.995264	1	highly conserved
chr2R	4764988	nonsynonymous SNV	Rya-r44F	Rya-r44F:NM_057646:exon16:c.A8020G:p.M2674V	NA	NA	NA	Present	0.989044	0.993747	1	highly conserved
chr2R	4765082	nonsynonymous SNV	Rya-r44F	Rya-r44F:NM_057646:exon16:c.A8114G:p.K2705R	Present	Present	NA	Present	0.998289	0.99629	0.315742	highly conserved
chr2R	4771195	synonymous SNV	Rya-r44F		Present	NA	NA	Present	NA	NA	NA	NA
chr2R	4771211	nonsynonymous SNV	Rya-r44F	Rya-r44F:NM_057646:exon23:c.A11713G:p.I3905V	Present	Present	NA	Present	0.999844	0.985571	0.0602202	highly conserved
chr2R	4771246	synonymous SNV	Rya-r44F		NA	NA	Present	Present	NA	NA	NA	NA
chr2R	4771247	nonsynonymous SNV	Rya-r44F	Rya-r44F:NM_057646:exon23:c.A11749G:p.M3917V	NA	NA	NA	Present	0.999089	0.987143	1	highly conserved
chr2R	4771250	nonsynonymous SNV	Rya-r44F	Rya-r44F:NM_057646:exon23:c.A11752G:p.T3918A	Present	Present	NA	Present	0.976778	0.998022	1	highly conserved
chr2R	4771260	nonsynonymous SNV	Rya-r44F	Rya-r44F:NM_057646:exon23:c.A11762G:p.N3921S	NA	NA	NA	Present	0.9738	0.999429	1	highly conserved
chr2R	4772736	nonsynonymous SNV	Rya-r44F	Rya-r44F:NM_057646:exon27:c.A12758G:p.K4253R	Present	Present	NA	Present	0.9996	0.989956	0.0122377	highly conserved
chr2R	4772882	nonsynonymous SNV	Rya-r44F	Rya-r44F:NM_057646:exon27:c.A12904G:p.S4302G	Present	Present	NA	Present	0.991133	0.997615	1	highly conserved
chr2R	4772889	nonsynonymous SNV	Rya-r44F	Rya-r44F:NM_057646:exon27:c.A12911G:p.K4304R	NA	NA	Present	Present	0.990844	0.994901	1	highly conserved
chr2R	4791178	UTR3	Ggamma1		Present	NA	NA	Present	0.375022	0.0395934	0.000118792	constrained
chr2R	4791179	UTR3	Ggamma1		Present	Present	NA	Present	0.369733	0.0421099	0.000317709	constrained
chr2R	4791185	UTR3	Ggamma1		Present	Present	NA	Present	0.368889	0.0447802	0.000340837	constrained
chr2R	4791718	UTR3	Ggamma1		NA	NA	Present	NA	0.740067	0.462275	0.000320619	constrained
chr2R	4791932	UTR3	Ggamma1		NA	NA	NA	Present	0.393733	0.144033	0.00681997	constrained
chr2R	5057083	nonsynonymous SNV	Rme-8	Rme-8:NM_136623:exon18:c.A6068G:p.K2023R	Present	NA	NA	NA	0.985067	0.956374	0.895742	highly conserved
chr2R	5117150	nonsynonymous SNV	hig	hig:NM_165666:exon6:c.A2363G:p.D788G	NA	NA	Present	Present	0.999289	0.998797	1	highly conserved
chr2R	5117156	nonsynonymous SNV	hig	hig:NM_165666:exon6:c.A2357G:p.Q786R	Present	NA	NA	Present	0.9992	0.998871	1	highly conserved
chr2R	5117174	nonsynonymous SNV	hig	hig:NM_165666:exon6:c.A2339G:p.K780R	Present	NA	NA	Present	0.999022	0.998159	0.929407	highly conserved
chr2R	5117191	synonymous SNV	hig		NA	NA	Present	Present	NA	NA	NA	NA
chr2R	5117192	nonsynonymous SNV	hig	hig:NM_165666:exon6:c.A2321G:p.K774R	NA	NA	Present	Present	0.999556	0.996967	0.170401	highly conserved
chr2R	5117309	nonsynonymous SNV	hig	hig:NM_165666:exon6:c.A2204G:p.N735S	Present	NA	NA	Present	0.998289	0.898374	0.00076877	constrained
chr2R	5117310	nonsynonymous SNV	hig	hig:NM_165666:exon6:c.A2203G:p.N735D	NA	NA	NA	Present	0.998778	0.898099	0.00011622	constrained
chr2R	5117414	nonsynonymous SNV	hig	hig:NM_165666:exon6:c.A2099G:p.K700R	Present	NA	NA	Present	0.993533	0.987923	1	highly conserved
chr2R	5117441	nonsynonymous SNV	hig	hig:NM_165666:exon6:c.A2072G:p.Q691R	Present	NA	NA	Present	0.992356	0.986121	1	highly conserved
chr2R	5122019	nonsynonymous SNV	hig	hig:NM_165666:exon2:c.A1192G:p.T398A	Present	Present	NA	Present	0.999733	0.998465	0.453452	highly conserved
chr2R	5122024	nonsynonymous SNV	hig	hig:NM_165666:exon2:c.A1187G:p.K396R	Present	Present	NA	Present	0.999822	0.99578	0.079136	highly conserved
chr2R	5122250	nonsynonymous SNV	hig	hig:NM_165666:exon2:c.A961G:p.S321G	NA	NA	Present	Present	0.998	0.613978	3.62e-17	constrained
chr2R	5122835	nonsynonymous SNV	hig	hig:NM_165666:exon2:c.A376G:p.S126G	NA	NA	NA	Present	0.877244	0.695231	0.0119421	constrained
chr2R	5153159	nonsynonymous SNV	Pkn	Pkn:NM_001103767:exon3:c.A1000G:p.N334D	Present	NA	NA	NA	0.502044	0.812044	1	unconstrained
chr2R	5205108	nonsynonymous SNV	CG13739	CG13739:NM_136636:exon3:c.A2566G:p.K856E	NA	NA	NA	Present	0.996467	0.988608	0.234757	highly conserved
chr2R	5205218	nonsynonymous SNV	CG13739	CG13739:NM_136636:exon3:c.A2456G:p.K819R	NA	NA	Present	Present	0.998467	0.987923	0.00814979	highly conserved
chr2R	5205233	nonsynonymous SNV	CG13739	CG13739:NM_136636:exon3:c.A2441G:p.E814G	NA	NA	NA	Present	0.994467	0.977319	0.643669	highly conserved
chr2R	5205266	nonsynonymous SNV	CG13739	CG13739:NM_136636:exon3:c.A2408G:p.K803R	NA	NA	Present	NA	0.995	0.96778	0.138307	highly conserved
chr2R	5206629	nonsynonymous SNV	CG13739	CG13739:NM_136636:exon3:c.A1045G:p.M349V	Present	Present	NA	Present	0.632111	0.873901	1	unconstrained
chr2R	5206660	synonymous SNV	CG13739		NA	NA	Present	Present	NA	NA	NA	NA
chr2R	5421664	nonsynonymous SNV	brp	brp:NM_165677:exon17:c.A2884G:p.S962G	Present	Present	NA	Present	0.865356	0.867462	1	unconstrained
chr2R	5422288	nonsynonymous SNV	brp	brp:NM_165677:exon17:c.A3508G:p.S1170G	NA	NA	Present	Present	0.903667	0.839143	0.617518	unconstrained
chr2R	5422352	nonsynonymous SNV	brp	brp:NM_165677:exon17:c.A3572G:p.Q1191R	NA	NA	NA	Present	0.987733	0.782341	3.76e-05	constrained
chr2R	5422418	nonsynonymous SNV	brp	brp:NM_165677:exon17:c.A3638G:p.E1213G	NA	NA	NA	Present	0.998156	0.913319	0.00261636	highly conserved
chr2R	5422435	nonsynonymous SNV	brp	brp:NM_165677:exon17:c.A3655G:p.K1219E	Present	Present	NA	Present	0.997889	0.912802	0.00416641	highly conserved
chr2R	5422436	nonsynonymous SNV	brp	brp:NM_165677:exon17:c.A3656G:p.K1219R	NA	NA	NA	Present	0.997889	0.912846	0.00604044	highly conserved
chr2R	5422448	nonsynonymous SNV	brp	brp:NM_165677:exon17:c.A3668G:p.K1223R	Present	NA	NA	Present	0.998356	0.885813	0.00168901	constrained
chr2R	5501053	synonymous SNV	Mmp2		Present	NA	NA	NA	0.540244	0.415846	0.00261636	constrained
chr2R	5603127	UTR3	dap		NA	NA	NA	Present	0.395667	0.295615	0.236407	unconstrained
chr2R	5611068	synonymous SNV	CG42347		NA	NA	Present	Present	NA	NA	NA	NA
chr2R	5611069	nonsynonymous SNV	CG42347	CG42347:NM_165693:exon3:c.A305G:p.K102R	Present	NA	NA	Present	0.999475	0.997804	0.379072	highly conserved
chr2R	5611077	synonymous SNV	CG42347		NA	NA	Present	Present	NA	NA	NA	NA
chr2R	5641401	UTR5	trpl		Present	NA	NA	Present	NA	NA	NA	NA
chr2R	5705830	nonsynonymous SNV	lectin-46Ca	lectin-46Ca:NM_144376:exon2:c.A875G:p.E292G	Present	NA	NA	NA	0.358822	0.217604	0.0253815	constrained
chr2R	5771665	nonsynonymous SNV	CG1513	CG1513:NM_001169633:exon8:c.A1142G:p.K381R	Present	NA	NA	Present	0.999467	0.993711	0.145837	highly conserved
chr2R	5771666	nonsynonymous SNV	CG1513	CG1513:NM_001169633:exon8:c.A1141G:p.K381E	NA	NA	Present	Present	0.999467	0.993627	0.134937	highly conserved
chr2R	5911816	UTR5	Pka-R2		NA	NA	NA	Present	NA	NA	NA	NA
chr2R	5929235	synonymous SNV	CG34220		Present	NA	NA	NA	0.1886	0.185275	1	unconstrained
chr2R	5995484	UTR3	14-3-3zeta		NA	NA	Present	Present	0.244956	0.252725	0.770309	unconstrained
chr2R	5995564	UTR3	14-3-3zeta		NA	NA	Present	NA	0.00906667	0.264813	1	unconstrained
chr2R	5996305	UTR3	14-3-3zeta		Present	NA	NA	Present	0.637733	0.420033	3.8e-06	constrained
chr2R	5996306	UTR3	14-3-3zeta		Present	NA	NA	Present	0.646044	0.407615	2.11e-06	constrained
chr2R	5996307	UTR3	14-3-3zeta		Present	NA	NA	Present	0.655	0.395154	1.22e-06	constrained
chr2R	6133026	nonsynonymous SNV	Hdc	Hdc:NM_078955:exon8:c.A2486G:p.Q829R	NA	NA	Present	NA	0.578156	0.77556	0.192172	unconstrained
chr2R	6168385	nonsynonymous SNV	CAP	CAP:NM_001144166:exon1:c.A1540G:p.S514G	NA	NA	Present	NA	0.981311	0.707527	0.00828926	constrained
chr2R	6168388	nonsynonymous SNV	CAP	CAP:NM_001144166:exon1:c.A1543G:p.S515G	Present	Present	NA	Present	0.987044	0.704143	0.0011427	constrained
chr2R	6168396	synonymous SNV	CAP		Present	NA	NA	NA	NA	NA	NA	NA
chr2R	6168410	nonsynonymous SNV	CAP	CAP:NM_001144166:exon1:c.A1565G:p.Q522R	NA	NA	Present	Present	0.985756	0.873835	0.137741	unconstrained
chr2R	6168422	nonsynonymous SNV	CAP	CAP:NM_001144166:exon1:c.A1577G:p.K526R	NA	NA	NA	Present	0.9872	0.970967	0.218786	highly conserved
chr2R	6168423	synonymous SNV	CAP		NA	NA	Present	Present	NA	NA	NA	NA
chr2R	6168455	nonsynonymous SNV	CAP	CAP:NM_001144166:exon1:c.A1610G:p.H537R	NA	NA	NA	Present	0.962289	0.801857	0.209436	unconstrained
chr2R	6168485	nonsynonymous SNV	CAP	CAP:NM_001144166:exon1:c.A1640G:p.Y547C	NA	NA	NA	Present	0.8966	0.560462	0.000108815	constrained
chr2R	6168491	nonsynonymous SNV	CAP	CAP:NM_001144166:exon1:c.A1646G:p.D549G	NA	NA	NA	Present	0.790911	0.562538	0.000807249	constrained
chr2R	6168493	nonsynonymous SNV	CAP	CAP:NM_001144166:exon1:c.A1648G:p.S550G	Present	Present	NA	Present	0.753778	0.558967	0.000322674	constrained
chr2R	6211741	nonsynonymous SNV	CG42732	CG42732:NM_001201971:exon27:c.A4973G:p.K1658R	NA	NA	Present	Present	0.9906	0.994176	1	highly conserved
chr2R	6218288	nonsynonymous SNV	CG42732	CG42732:NM_001201971:exon17:c.A3076G:p.S1026G	NA	NA	NA	Present	0.744044	0.799044	1	unconstrained
chr2R	6218292	synonymous SNV	CG42732		NA	NA	Present	NA	NA	NA	NA	NA
chr2R	6265892	nonsynonymous SNV	Ir47a	Ir47a:NM_136736:exon1:c.A1352G:p.K451R	NA	Present	NA	NA	0.337311	0.0999011	0.0125206	constrained
chr2R	6265937	nonsynonymous SNV	Ir47a	Ir47a:NM_136736:exon1:c.A1307G:p.K436R	NA	Present	NA	NA	0.0328222	0.169198	1	unconstrained
chr2R	6265938	nonsynonymous SNV	Ir47a	Ir47a:NM_136736:exon1:c.A1306G:p.K436E	NA	Present	NA	NA	0.0328444	0.158275	1	unconstrained
chr2R	6321780	synonymous SNV	RanBPM		Present	NA	NA	NA	0.413356	0.98711	1	unconstrained
chr2R	6392803	exonic_NA	lola		NA	NA	NA	Present	NA	NA	NA	NA
chr2R	6498966	synonymous SNV	psq		NA	NA	Present	Present	0.999689	0.903857	6.65e-06	highly conserved
chr2R	6498969	synonymous SNV	psq		Present	NA	NA	Present	0.999578	0.874813	3.71e-05	constrained
chr2R	6526377	exonic_NA	CG11883		NA	NA	NA	Present	NA	NA	NA	NA
chr2R	6618229	synonymous SNV	CG12338		Present	NA	NA	NA	0.948844	0.786567	0.012833	constrained
chr2R	6619239	UTR5	CG7220		Present	NA	NA	NA	NA	NA	NA	NA
chr2R	6643555	nonsynonymous SNV	CG33144	CG33144:NM_176144:exon4:c.A1274G:p.K425R	NA	NA	Present	NA	0.985778	0.460835	6.7e-14	constrained
chr2R	6643556	nonsynonymous SNV	CG33144	CG33144:NM_176144:exon4:c.A1273G:p.K425E	NA	NA	Present	Present	0.991689	0.468835	1.14e-14	constrained
chr2R	6707654	nonsynonymous SNV	Prosbeta5	Prosbeta5:NM_165801:exon2:c.A77G:p.E26G	Present	NA	NA	NA	0.208889	0.972345	1	unconstrained
chr2R	6708460	nonsynonymous SNV	Prosbeta5	Prosbeta5:NM_165801:exon3:c.A821G:p.E274G	Present	NA	NA	NA	0.678182	0.880609	1	unconstrained
chr2R	7129498	synonymous SNV	Listericin		Present	NA	NA	NA	0.4814	0.343703	0.0237701	constrained
chr2R	7129598	nonsynonymous SNV	Listericin	Listericin:NM_136806:exon1:c.A74G:p.E25G	Present	NA	NA	NA	0.567067	0.15967	1.35e-09	constrained
chr2R	7129601	nonsynonymous SNV	Listericin	Listericin:NM_136806:exon1:c.A71G:p.E24G	Present	NA	NA	NA	0.520311	0.17822	7.61e-07	constrained
chr2R	7335106	nonsynonymous SNV	qvr	qvr:NM_001144174:exon7:c.A328G:p.M110V	Present	Present	NA	Present	0.999978	0.998429	0.453452	highly conserved
chr2R	7335111	synonymous SNV	qvr		NA	NA	NA	Present	NA	NA	NA	NA
chr2R	7335112	nonsynonymous SNV	qvr	qvr:NM_001144174:exon7:c.A334G:p.S112G	Present	Present	NA	Present	0.999978	0.998088	0.209436	highly conserved
chr2R	7335117	synonymous SNV	qvr		NA	NA	Present	Present	NA	NA	NA	NA
chr2R	7335122	nonsynonymous SNV	qvr	qvr:NM_001144174:exon7:c.A344G:p.N115S	Present	Present	NA	Present	0.999978	0.997198	0.0165127	highly conserved
chr2R	7335128	nonsynonymous SNV	qvr	qvr:NM_001144174:exon7:c.A350G:p.H117R	Present	Present	NA	Present	0.999978	0.997066	0.00381262	highly conserved
chr2R	7335440	UTR3	qvr		NA	NA	Present	Present	0.196578	0.264923	0.519113	unconstrained
chr2R	7335478	UTR3	qvr		NA	NA	Present	Present	0.0631333	0.457626	1	unconstrained
chr2R	7335492	UTR3	qvr		Present	Present	NA	Present	0.321689	0.250121	0.00381358	constrained
chr2R	7335497	UTR3	qvr		NA	NA	Present	NA	0.417778	0.178824	0.00381358	constrained
chr2R	7335519	UTR3	qvr		NA	NA	NA	Present	0.663756	0.146934	2.61e-11	constrained
chr2R	7336795	UTR3	qvr		NA	NA	Present	Present	0.296044	0.109769	0.02065	constrained
chr2R	7336899	UTR3	qvr		NA	NA	Present	NA	0.583622	0.363286	1.22e-06	constrained
chr2R	7336921	UTR3	qvr		NA	NA	Present	Present	0.366422	0.509703	1	unconstrained
chr2R	7337664	UTR3	qvr		NA	NA	NA	Present	0.274444	0.515	0.80404	unconstrained
chr2R	7337707	UTR3	qvr		NA	NA	Present	Present	0.926889	0.144187	6.34e-21	constrained
chr2R	7337821	UTR3	qvr		NA	NA	Present	Present	0.999133	0.535418	8.86e-13	constrained
chr2R	7337822	UTR3	qvr		Present	Present	NA	Present	0.999133	0.546165	1.97e-12	constrained
chr2R	7337823	UTR3	qvr		Present	Present	NA	Present	0.999133	0.55489	4.56e-12	constrained
chr2R	7337842	UTR3	qvr		NA	NA	Present	Present	0.752178	0.794857	0.902489	unconstrained
chr2R	7337855	UTR3	qvr		NA	NA	NA	Present	0.580711	0.813044	1	unconstrained
chr2R	7337887	UTR3	qvr		NA	NA	NA	Present	0.673022	0.696813	0.287856	unconstrained
chr2R	7338195	UTR3	qvr		NA	NA	NA	Present	0.267978	0.0451209	1.27e-09	constrained
chr2R	7338355	UTR3	qvr		NA	NA	Present	Present	0.2466	0.578286	1	unconstrained
chr2R	7338438	UTR3	qvr		NA	NA	Present	Present	0.991844	0.741923	0.011681	constrained
chr2R	7338441	UTR3	qvr		NA	NA	NA	Present	0.991689	0.741769	0.011681	constrained
chr2R	7338470	UTR3	qvr		NA	NA	NA	Present	0.993467	0.549945	2.07e-06	constrained
chr2R	7338476	UTR3	qvr		NA	NA	Present	Present	0.950711	0.505407	3.67e-06	constrained
chr2R	7338477	UTR3	qvr		NA	NA	NA	Present	0.931467	0.503945	3.67e-06	constrained
chr2R	7338485	UTR3	qvr		NA	NA	NA	Present	0.757511	0.504154	0.0122876	constrained
chr2R	7338499	UTR3	qvr		NA	NA	Present	Present	0.447244	0.652374	1	unconstrained
chr2R	7338571	UTR3	qvr		NA	NA	NA	Present	0.823644	0.146385	1.14e-14	constrained
chr2R	7338701	UTR3	qvr		NA	NA	NA	Present	0.768333	0.193736	1.25e-10	constrained
chr2R	7345051	synonymous SNV	E(Pc)		NA	NA	Present	NA	0.0964667	0.660571	1	unconstrained
chr2R	7468541	nonsynonymous SNV	tou	tou:NM_078977:exon14:c.A8006G:p.D2669G	Present	NA	NA	NA	0.849667	0.72533	0.167939	unconstrained
chr2R	7779861	UTR5	Ef1alpha48D		NA	NA	NA	Present	NA	NA	NA	NA
chr2R	7878288	nonsynonymous SNV	CG8298	CG8298:NM_165860:exon2:c.A1268G:p.Y423C	NA	NA	NA	Present	0.754511	0.590242	0.0257304	constrained
chr2R	7914806	UTR5	CG8889		NA	NA	NA	Present	NA	NA	NA	NA
chr2R	8183117	nonsynonymous SNV	CG42700	CG42700:NM_136910:exon2:c.A544G:p.T182A	NA	NA	NA	Present	0.754578	0.909068	1	unconstrained
chr2R	8316796	exonic_NA	Nup54		NA	NA	NA	Present	NA	NA	NA	NA
chr2R	8323064	UTR5	CG8830		Present	NA	NA	NA	NA	NA	NA	NA
chr2R	8335996	nonsynonymous SNV	Dyb	Dyb:NM_165904:exon4:c.A601G:p.M201V	NA	NA	NA	Present	0.9944	0.995923	1	highly conserved
chr2R	8336008	nonsynonymous SNV	Dyb	Dyb:NM_165904:exon4:c.A613G:p.M205V	NA	NA	NA	Present	0.993756	0.995989	1	highly conserved
chr2R	8336077	nonsynonymous SNV	Dyb	Dyb:NM_165904:exon4:c.A682G:p.I228V	NA	NA	Present	Present	0.996822	0.996198	1	highly conserved
chr2R	8336159	nonsynonymous SNV	Dyb	Dyb:NM_165904:exon4:c.A764G:p.Y255C	NA	Present	Present	Present	0.997956	0.998538	1	highly conserved
chr2R	8336191	nonsynonymous SNV	Dyb	Dyb:NM_165904:exon4:c.A796G:p.K266E	Present	Present	NA	Present	0.998178	0.997791	1	highly conserved
chr2R	8336228	nonsynonymous SNV	Dyb	Dyb:NM_165904:exon4:c.A833G:p.K278R	NA	Present	Present	Present	0.997644	0.998154	1	highly conserved
chr2R	8336259	synonymous SNV	Dyb		NA	NA	Present	Present	NA	NA	NA	NA
chr2R	8336282	nonsynonymous SNV	Dyb	Dyb:NM_165904:exon4:c.A887G:p.K296R	NA	NA	Present	Present	0.997711	0.992066	0.876952	highly conserved
chr2R	8336284	nonsynonymous SNV	Dyb	Dyb:NM_165904:exon4:c.A889G:p.S297G	Present	Present	NA	Present	0.997578	0.992088	0.876952	highly conserved
chr2R	8336316	exonic_NA	Dyb		NA	NA	NA	Present	NA	NA	NA	NA
chr2R	8336322	exonic_NA	Dyb		NA	NA	NA	Present	NA	NA	NA	NA
chr2R	8336339	nonsynonymous SNV	Dyb	Dyb:NM_165904:exon4:c.A944G:p.Q315R	NA	NA	Present	Present	0.996711	0.991835	0.218786	highly conserved
chr2R	8336399	nonsynonymous SNV	Dyb	Dyb:NM_165904:exon4:c.A1004G:p.N335S	NA	NA	Present	NA	0.907933	0.832626	0.325801	unconstrained
chr2R	8336435	nonsynonymous SNV	Dyb	Dyb:NM_165904:exon4:c.A1040G:p.H347R	NA	NA	NA	Present	0.651644	0.958681	1	unconstrained
chr2R	8336491	nonsynonymous SNV	Dyb	Dyb:NM_165904:exon4:c.A1096G:p.T366A	NA	NA	Present	Present	0.981533	0.759011	2.78e-09	constrained
chr2R	8469060	nonsynonymous SNV	Sin3A	Sin3A:NM_165915:exon6:c.A3605G:p.E1202G	Present	Present	NA	NA	0.982844	0.995712	1	highly conserved
chr2R	8471643	synonymous SNV	Sin3A		NA	Present	NA	NA	0.267511	0.690286	1	unconstrained
chr2R	8646087	nonsynonymous SNV	Dgkepsilon	Dgkepsilon:NM_165949:exon2:c.A780G:p.I260M	Present	Present	NA	Present	0.983556	0.855736	0.000181138	constrained
chr2R	8688113	nonsynonymous SNV	sca	sca:NM_165951:exon4:c.A2072G:p.Y691C	Present	Present	NA	Present	0.999622	0.998165	0.135337	highly conserved
chr2R	8688364	nonsynonymous SNV	sca	sca:NM_165951:exon4:c.A2323G:p.T775A	NA	NA	Present	NA	0.128667	0.505604	1	unconstrained
chr2R	8806911	nonsynonymous SNV	NAT1	NAT1:NM_001038854:exon2:c.A1123G:p.N375D	Present	NA	NA	NA	0.865644	0.730033	0.133674	unconstrained
chr2R	8808751	synonymous SNV	NAT1		Present	Present	NA	Present	0.997778	0.988846	0.0452096	highly conserved
chr2R	8808830	nonsynonymous SNV	NAT1	NAT1:NM_165961:exon3:c.A1093G:p.N365D	Present	Present	NA	Present	0.996978	0.995	0.217186	highly conserved
chr2R	8808831	nonsynonymous SNV	NAT1	NAT1:NM_165961:exon3:c.A1094G:p.N365S	NA	Present	Present	Present	0.996867	0.995044	0.395238	highly conserved
chr2R	8819477	synonymous SNV	CG17019		Present	NA	NA	NA	0.493844	0.661901	0.954386	unconstrained
chr2R	8854260	exonic_NA	Psc		NA	NA	NA	Present	NA	NA	NA	NA
chr2R	9064745	UTR3	CG17724		NA	NA	Present	Present	0.526533	0.243769	0.0013087	constrained
chr2R	9064746	UTR3	CG17724		NA	NA	Present	Present	0.526289	0.244989	0.0013087	constrained
chr2R	9064747	UTR3	CG17724		NA	NA	NA	Present	0.525978	0.247857	0.0013087	constrained
chr2R	9064813	UTR3	CG17724		NA	Present	Present	Present	0.755556	0.329088	1.27e-06	constrained
chr2R	9064912	UTR3	CG17724		NA	NA	Present	Present	0.999711	0.571915	1.08e-06	constrained
chr2R	9065003	nonsynonymous SNV	CG17724	CG17724:NM_143700:exon4:c.A1484G:p.Q495R	NA	NA	NA	Present	0.894044	0.909333	0.52216	unconstrained
chr2R	9155680	UTR3	Dh31-R1		NA	NA	NA	Present	0.0960889	0.235956	0.903665	unconstrained
chr2R	9155684	UTR3	Dh31-R1		NA	NA	NA	Present	0.130333	0.214121	0.0636004	unconstrained
chr2R	9379363	nonsynonymous SNV	bbc	bbc:NM_165993:exon2:c.A259G:p.T87A	NA	Present	Present	Present	0.889222	0.933313	1	unconstrained
chr2R	9384046	UTR3	drk		NA	NA	NA	Present	0.331044	0.404714	0.470245	unconstrained
chr2R	9404971	UTR3	Vmat		NA	NA	Present	NA	0.0789778	0.298736	1	unconstrained
chr2R	9482321	nonsynonymous SNV	CG6197	CG6197:NM_137047:exon2:c.A1033G:p.N345D	Present	NA	NA	NA	0.981911	0.988341	1	highly conserved
chr2R	9696896	nonsynonymous SNV	stj	stj:NM_137058:exon5:c.A697G:p.M233V	NA	NA	Present	NA	0.9886	0.990901	1	highly conserved
chr2R	9697052	nonsynonymous SNV	stj	stj:NM_137058:exon5:c.A853G:p.I285V	Present	Present	NA	Present	0.999156	0.998879	1	highly conserved
chr2R	9697112	nonsynonymous SNV	stj	stj:NM_137058:exon5:c.A913G:p.I305V	Present	Present	NA	Present	0.996578	0.994456	1	highly conserved
chr2R	9697467	nonsynonymous SNV	stj	stj:NM_137058:exon6:c.A1024G:p.R342G	Present	Present	NA	Present	0.939267	0.915897	1	highly conserved
chr2R	9697468	exonic_NA	stj		NA	NA	NA	Present	NA	NA	NA	NA
chr2R	9697520	synonymous SNV	stj		NA	NA	NA	Present	0.847356	0.968176	1	unconstrained
chr2R	9697526	synonymous SNV	stj		NA	NA	NA	Present	0.874733	0.982363	1	unconstrained
chr2R	9697704	nonsynonymous SNV	stj	stj:NM_137058:exon6:c.A1261G:p.I421V	Present	Present	NA	Present	0.998578	0.975352	0.454094	highly conserved
chr2R	9704614	nonsynonymous SNV	stj	stj:NM_137058:exon20:c.A3064G:p.T1022A	Present	Present	NA	Present	0.997956	0.708597	3.62e-15	constrained
chr2R	9704629	nonsynonymous SNV	stj	stj:NM_137058:exon20:c.A3079G:p.I1027V	Present	NA	NA	Present	0.987378	0.746632	1.22e-06	constrained
chr2R	9704645	nonsynonymous SNV	stj	stj:NM_137058:exon20:c.A3095G:p.Q1032R	NA	NA	NA	Present	0.948689	0.840604	0.167939	unconstrained
chr2R	9704882	nonsynonymous SNV	stj	stj:NM_137058:exon20:c.A3332G:p.N1111S	NA	NA	Present	Present	0.998333	0.98	0.0167639	highly conserved
chr2R	9704884	nonsynonymous SNV	stj	stj:NM_137058:exon20:c.A3334G:p.M1112V	Present	NA	NA	Present	0.998444	0.980176	0.00397031	highly conserved
chr2R	9704898	synonymous SNV	stj		NA	NA	NA	Present	NA	NA	NA	NA
chr2R	9767879	nonsynonymous SNV	shot	shot:NM_166018:exon10:c.A5989G:p.S1997G	Present	Present	NA	Present	0.999778	0.998626	0.708115	highly conserved
chr2R	9771768	synonymous SNV	shot		NA	NA	NA	Present	0.943089	0.847681	0.0806965	unconstrained
chr2R	9772133	nonsynonymous SNV	shot	shot:NM_166019:exon12:c.A14281G:p.T4761A	NA	NA	Present	Present	0.847911	0.971165	1	unconstrained
chr2R	9772149	exonic_NA	shot		NA	NA	NA	Present	NA	NA	NA	NA
chr2R	9772178	nonsynonymous SNV	shot	shot:NM_166019:exon12:c.A14236G:p.S4746G	NA	NA	Present	NA	0.990244	0.736451	3.71e-05	constrained
chr2R	9772187	nonsynonymous SNV	shot	shot:NM_166019:exon12:c.A14227G:p.S4743G	NA	Present	Present	Present	0.9662	0.798132	0.102395	unconstrained
chr2R	9772194	synonymous SNV	shot		NA	Present	NA	NA	NA	NA	NA	NA
chr2R	9772224	synonymous SNV	shot		NA	NA	NA	Present	NA	NA	NA	NA
chr2R	9772241	exonic_NA	shot		NA	NA	NA	Present	NA	NA	NA	NA
chr2R	9772880	nonsynonymous SNV	shot	shot:NM_166019:exon12:c.A13534G:p.S4512G	NA	Present	Present	NA	0.759444	0.81533	1	unconstrained
chr2R	9773963	nonsynonymous SNV	shot	shot:NM_166019:exon12:c.A12451G:p.I4151V	NA	Present	Present	Present	0.9798	0.782516	0.000181751	constrained
chr2R	9773975	nonsynonymous SNV	shot	shot:NM_166019:exon12:c.A12439G:p.T4147A	NA	NA	NA	Present	0.963444	0.823297	0.0456641	constrained
chr2R	9775055	nonsynonymous SNV	shot	shot:NM_166019:exon12:c.A11359G:p.I3787V	NA	NA	Present	Present	0.9926	0.987407	0.626691	highly conserved
chr2R	9775056	synonymous SNV	shot		NA	Present	Present	Present	NA	NA	NA	NA
chr2R	9775061	nonsynonymous SNV	shot	shot:NM_166019:exon12:c.A11353G:p.M3785V	Present	Present	NA	Present	0.988489	0.989132	1	highly conserved
chr2R	9781085	nonsynonymous SNV	shot	shot:NM_166019:exon12:c.A5329G:p.T1777A	NA	Present	Present	Present	0.726622	0.818363	1	unconstrained
chr2R	9781348	nonsynonymous SNV	shot	shot:NM_166019:exon12:c.A5066G:p.K1689R	NA	Present	Present	Present	0.997467	0.985011	0.168886	highly conserved
chr2R	9781368	exonic_NA	shot		NA	NA	NA	Present	NA	NA	NA	NA
chr2R	9781435	nonsynonymous SNV	shot	shot:NM_166019:exon12:c.A4979G:p.K1660R	NA	NA	Present	Present	0.993244	0.983055	0.545124	highly conserved
chr2R	9781439	nonsynonymous SNV	shot	shot:NM_166019:exon12:c.A4975G:p.I1659V	Present	Present	NA	Present	0.9936	0.980231	0.173274	highly conserved
chr2R	9945550	UTR3	mam		NA	NA	Present	Present	0.880289	0.832187	0.15768	unconstrained
chr2R	9950012	nonsynonymous SNV	Prosap	Prosap:NM_137081:exon12:c.A5435G:p.Q1812R	NA	NA	Present	Present	0.977756	0.932505	0.00182266	highly conserved
chr2R	9950156	nonsynonymous SNV	Prosap	Prosap:NM_137081:exon12:c.A5291G:p.Q1764R	Present	Present	NA	Present	0.989222	0.981626	0.0823869	highly conserved
chr2R	9950276	nonsynonymous SNV	Prosap	Prosap:NM_137081:exon12:c.A5171G:p.Q1724R	NA	NA	Present	NA	0.946644	0.735396	0.00254178	constrained
chr2R	9954928	nonsynonymous SNV	Prosap	Prosap:NM_137081:exon9:c.A1319G:p.H440R	NA	NA	NA	Present	0.921711	0.821341	0.0832435	unconstrained
chr2R	9954934	nonsynonymous SNV	Prosap	Prosap:NM_137081:exon9:c.A1313G:p.Q438R	Present	NA	NA	Present	0.942467	0.804967	0.00269879	constrained
chr2R	9955043	nonsynonymous SNV	Prosap	Prosap:NM_137081:exon9:c.A1204G:p.N402D	NA	NA	NA	Present	0.278067	0.812791	1	unconstrained
chr2R	10087199	nonsynonymous SNV	VGAT	VGAT:NM_137094:exon2:c.A956G:p.K319R	NA	NA	NA	Present	0.9884	0.993923	1	highly conserved
chr2R	10185499	nonsynonymous SNV	Ih	Ih:NM_001038857:exon10:c.A1451G:p.N484S	Present	Present	NA	Present	0.999756	0.999176	0.876952	highly conserved
chr2R	10185894	nonsynonymous SNV	Ih	Ih:NM_001038857:exon11:c.A1685G:p.K562R	NA	NA	Present	Present	0.999909	0.970556	0.00652749	highly conserved
chr2R	10243025	UTR3	CG8613		NA	NA	Present	Present	0.0552667	0.26278	1	unconstrained
chr2R	10243094	UTR3	CG8613		NA	NA	Present	NA	0.0852444	0.219593	1	unconstrained
chr2R	10384228	nonsynonymous SNV	L	L:NM_080048:exon4:c.A1649G:p.D550G	Present	NA	NA	NA	0.982911	0.977807	1	highly conserved
chr2R	10395134	nonsynonymous SNV	Asx	Asx:NM_001014527:exon6:c.A2020G:p.T674A	Present	NA	NA	Present	0.856267	0.784648	0.0378175	constrained
chr2R	10395610	synonymous SNV	Asx		NA	Present	Present	NA	0.284444	0.407813	1	unconstrained
chr2R	10471078	nonsynonymous SNV	ttv	ttv:NM_057883:exon8:c.A1799G:p.D600G	Present	Present	NA	NA	0.952244	0.95032	1	highly conserved
chr2R	10627931	UTR3	CG12858		NA	NA	Present	Present	0.1008	0.169753	1	unconstrained
chr2R	10628044	UTR3	CG12858		NA	NA	NA	Present	0.157711	0.207044	0.0253815	constrained
chr2R	10629097	nonsynonymous SNV	CG12858	CG12858:NM_137139:exon4:c.A1981G:p.T661A	Present	Present	NA	Present	0.997133	0.99267	0.708329	highly conserved
chr2R	10629615	nonsynonymous SNV	CG12858	CG12858:NM_137139:exon4:c.A1463G:p.Q488R	NA	NA	Present	NA	0.992911	0.90311	0.000739282	highly conserved
chr2R	10629679	nonsynonymous SNV	CG12858	CG12858:NM_137139:exon4:c.A1399G:p.S467G	NA	NA	Present	NA	0.838844	0.988275	1	unconstrained
chr2R	10629715	nonsynonymous SNV	CG12858	CG12858:NM_137139:exon4:c.A1363G:p.S455G	NA	NA	Present	Present	0.994067	0.916571	0.532836	highly conserved
chr2R	10629721	nonsynonymous SNV	CG12858	CG12858:NM_137139:exon4:c.A1357G:p.S453G	NA	NA	NA	Present	0.995422	0.917615	0.324762	highly conserved
chr2R	10629728	synonymous SNV	CG12858		NA	NA	Present	Present	NA	NA	NA	NA
chr2R	10649016	UTR3	Spred		NA	NA	Present	NA	0.161222	0.607527	1	unconstrained
chr2R	10649523	UTR3	Spred		Present	Present	NA	Present	0.999844	0.68736	2.79e-12	constrained
chr2R	10650093	exonic_NA	Spred		NA	NA	NA	Present	NA	NA	NA	NA
chr2R	10747078	nonsynonymous SNV	U3-55K	U3-55K:NM_001014529:exon3:c.A956G:p.D319G	Present	NA	NA	NA	0.941333	0.89633	0.803307	unconstrained
chr2R	11026841	nonsynonymous SNV	chn	chn:NM_001043081:exon4:c.A953G:p.D318G	Present	NA	NA	NA	0.982178	0.994462	0.552288	highly conserved
chr2R	11151541	nonsynonymous SNV	trpm	trpm:NM_001144200:exon30:c.A5516G:p.Q1839R	NA	NA	NA	Present	0.722933	0.859495	0.749255	unconstrained
chr2R	11151551	nonsynonymous SNV	trpm	trpm:NM_001144200:exon30:c.A5506G:p.S1836G	Present	Present	NA	Present	0.827	0.807714	1.49e-05	constrained
chr2R	11151556	nonsynonymous SNV	trpm	trpm:NM_001144200:exon30:c.A5501G:p.Q1834R	NA	Present	Present	Present	0.932844	0.755593	1.29e-08	constrained
chr2R	11151601	nonsynonymous SNV	trpm	trpm:NM_001144200:exon30:c.A5456G:p.Q1819R	Present	Present	NA	Present	0.985467	0.887396	0.209436	unconstrained
chr2R	11151703	nonsynonymous SNV	trpm	trpm:NM_001144200:exon30:c.A5354G:p.Q1785R	NA	NA	NA	Present	0.984622	0.923659	0.188862	highly conserved
chr2R	11151722	nonsynonymous SNV	trpm	trpm:NM_001144200:exon30:c.A5335G:p.T1779A	Present	NA	NA	NA	0.990956	0.931341	0.180495	highly conserved
chr2R	11152103	nonsynonymous SNV	trpm	trpm:NM_001144200:exon30:c.A4954G:p.S1652G	NA	NA	Present	Present	0.734933	0.729593	0.973209	unconstrained
chr2R	11152248	nonsynonymous SNV	trpm	trpm:NM_001144200:exon30:c.A4809G:p.I1603M	Present	Present	NA	Present	0.993545	0.852867	0.0129395	constrained
chr2R	11303184	nonsynonymous SNV	CG34365	CG34365:NM_001103855:exon2:c.A163G:p.T55A	Present	NA	NA	NA	0.0206889	0.408	1	unconstrained
chr2R	11303273	synonymous SNV	CG34365		NA	NA	Present	NA	0.0281556	0.12489	1	unconstrained
chr2R	11304258	nonsynonymous SNV	CG34365	CG34365:NM_001103855:exon2:c.A1237G:p.S413G	NA	NA	NA	Present	0.476422	0.772011	1	unconstrained
chr2R	11304273	nonsynonymous SNV	CG34365	CG34365:NM_001103855:exon2:c.A1252G:p.R418G	NA	NA	Present	NA	0.646578	0.716195	0.709807	unconstrained
chr2R	11343783	nonsynonymous SNV	CG34365	CG34365:NM_001103853:exon1:c.A8G:p.N3S	NA	Present	Present	Present	0.398892	0.166178	0.000313265	constrained
chr2R	11406151	UTR3	Khc-73		NA	NA	NA	Present	0.9982	0.890593	0.00568334	constrained
chr2R	11406211	UTR3	Khc-73		NA	NA	Present	Present	0.781756	0.99768	1	unconstrained
chr2R	11406217	UTR3	Khc-73		Present	Present	NA	Present	0.797711	0.987101	1	unconstrained
chr2R	11460788	nonsynonymous SNV	CG8204	CG8204:NM_137206:exon3:c.A338G:p.Q113R	Present	NA	NA	NA	0.982978	0.61011	8.86e-13	constrained
chr2R	11565960	nonsynonymous SNV	CG8207	CG8207:NM_137207:exon2:c.A308G:p.Q103R	NA	NA	NA	Present	0.988511	0.934506	0.574811	highly conserved
chr2R	11624115	nonsynonymous SNV	CG30089	CG30089:NM_137212:exon3:c.A2345G:p.K782R	NA	NA	NA	Present	0.9902	0.849319	0.000717289	constrained
chr2R	11652804	synonymous SNV	Zasp52		Present	NA	NA	NA	0.881156	0.643154	0.00119582	constrained
chr2R	11662558	nonsynonymous SNV	Zasp52	Zasp52:NM_137214:exon10:c.A1628G:p.Q543R	Present	NA	NA	Present	0.493711	0.52922	0.300381	unconstrained
chr2R	11662565	nonsynonymous SNV	Zasp52	Zasp52:NM_137214:exon10:c.A1621G:p.R541G	NA	NA	NA	Present	0.361133	0.520209	0.244846	unconstrained
chr2R	11662571	nonsynonymous SNV	Zasp52	Zasp52:NM_137214:exon10:c.A1615G:p.N539D	NA	NA	Present	Present	0.250511	0.514088	1	unconstrained
chr2R	11662602	synonymous SNV	Zasp52		Present	NA	NA	Present	NA	NA	NA	NA
chr2R	11662778	nonsynonymous SNV	Zasp52	Zasp52:NM_137214:exon10:c.A1408G:p.S470G	NA	NA	NA	Present	0.677267	0.480143	7.07e-05	constrained
chr2R	11662784	nonsynonymous SNV	Zasp52	Zasp52:NM_137214:exon10:c.A1402G:p.S468G	NA	NA	Present	Present	0.641089	0.498659	0.0342171	constrained
chr2R	11662802	nonsynonymous SNV	Zasp52	Zasp52:NM_137214:exon10:c.A1384G:p.S462G	NA	NA	Present	Present	0.603422	0.632791	0.460691	unconstrained
chr2R	11662850	nonsynonymous SNV	Zasp52	Zasp52:NM_137214:exon10:c.A1336G:p.S446G	NA	NA	Present	NA	0.753911	0.453615	2.7e-08	constrained
chr2R	11662933	nonsynonymous SNV	Zasp52	Zasp52:NM_137214:exon10:c.A1253G:p.Q418R	NA	NA	NA	Present	0.329333	0.730462	1	unconstrained
chr2R	11759236	nonsynonymous SNV	CG33464	CG33464:NM_206123:exon1:c.A1414G:p.S472G	NA	Present	NA	NA	0.979222	0.970989	1	highly conserved
chr2R	11759340	nonsynonymous SNV	CG33464	CG33464:NM_206123:exon1:c.A1310G:p.H437R	Present	Present	NA	Present	0.797156	0.955088	1	unconstrained
chr2R	11759381	synonymous SNV	CG33464		Present	Present	NA	Present	NA	NA	NA	NA
chr2R	11759418	nonsynonymous SNV	CG33464	CG33464:NM_206123:exon1:c.A1232G:p.Q411R	NA	Present	NA	Present	0.827978	0.600912	1.43e-09	constrained
chr2R	11759421	nonsynonymous SNV	CG33464	CG33464:NM_206123:exon1:c.A1229G:p.H410R	Present	Present	NA	Present	0.769689	0.659868	8.05e-07	constrained
chr2R	11759849	synonymous SNV	CG33464		NA	Present	Present	NA	NA	NA	NA	NA
chr2R	11759871	nonsynonymous SNV	CG33464	CG33464:NM_206123:exon1:c.A779G:p.K260R	Present	Present	NA	Present	0.999222	0.971659	0.0459547	highly conserved
chr2R	11759872	nonsynonymous SNV	CG33464	CG33464:NM_206123:exon1:c.A778G:p.K260E	NA	NA	Present	Present	0.999111	0.98044	0.139607	highly conserved
chr2R	11760156	nonsynonymous SNV	CG33464	CG33464:NM_206123:exon1:c.A494G:p.Q165R	NA	NA	NA	Present	0.746133	0.894407	1	unconstrained
chr2R	11760225	nonsynonymous SNV	CG33464	CG33464:NM_206123:exon1:c.A425G:p.N142S	NA	NA	NA	Present	0.988178	0.835989	0.0441333	constrained
chr2R	11760246	nonsynonymous SNV	CG33464	CG33464:NM_206123:exon1:c.A404G:p.E135G	NA	NA	Present	NA	0.999378	0.875297	0.000285779	constrained
chr2R	11867672	nonsynonymous SNV	Strn-Mlck	Strn-Mlck:NM_001202025:exon6:c.A5014G:p.K1672E	NA	NA	Present	NA	0.891933	0.345879	2.86e-14	constrained
chr2R	11867885	nonsynonymous SNV	Strn-Mlck	Strn-Mlck:NM_001202025:exon6:c.A4801G:p.K1601E	NA	NA	Present	NA	0.561622	0.63444	1	unconstrained
chr2R	11899948	synonymous SNV	CG8389		NA	NA	NA	Present	0.897222	0.874956	0.091066	unconstrained
chr2R	12002664	UTR3	Asph		NA	NA	Present	Present	0.166422	0.0409231	0.0247327	constrained
chr2R	12002670	UTR3	Asph		NA	NA	NA	Present	0.195978	0.0272198	0.0462469	constrained
chr2R	12021159	nonsynonymous SNV	spin	spin:NM_080084:exon4:c.A1324G:p.N442D	NA	Present	NA	NA	0.994222	0.439022	1.79e-08	constrained
chr2R	12021160	nonsynonymous SNV	spin	spin:NM_080084:exon4:c.A1325G:p.N442S	NA	Present	NA	NA	0.994568	0.459435	6.98e-08	constrained
chr2R	12035167	synonymous SNV	Ext2		NA	NA	Present	NA	0.793067	0.665692	0.0879967	unconstrained
chr2R	12116237	synonymous SNV	Tsf3		NA	NA	Present	NA	0.874156	0.927429	1	unconstrained
chr2R	12177914	nonsynonymous SNV	JhI-26	JhI-26:NM_079037:exon2:c.A695G:p.E232G	Present	NA	NA	NA	0.100044	0.369571	0.639886	unconstrained
chr2R	12534985	synonymous SNV	gprs		NA	NA	Present	NA	NA	NA	NA	NA
chr2R	12534996	nonsynonymous SNV	gprs	gprs:NM_166186:exon10:c.A2621G:p.K874R	NA	Present	Present	Present	0.994933	0.992352	0.00125639	highly conserved
chr2R	12534997	synonymous SNV	gprs		NA	Present	Present	Present	NA	NA	NA	NA
chr2R	12535136	nonsynonymous SNV	gprs	gprs:NM_166186:exon10:c.A2761G:p.T921A	NA	NA	Present	Present	0.993822	0.839703	2.59e-09	constrained
chr2R	12644899	exonic_NA	unc-104		NA	NA	NA	Present	NA	NA	NA	NA
chr2R	12883223	UTR3	Cbp53E		NA	NA	Present	Present	0.0137333	0.189022	1	unconstrained
chr2R	12883277	UTR3	Cbp53E		NA	NA	Present	Present	0.185867	0.445187	0.0173447	constrained
chr2R	12883279	UTR3	Cbp53E		NA	NA	NA	Present	0.228489	0.444571	0.00833815	constrained
chr2R	12897066	nonsynonymous SNV	CG15609	CG15609:NM_206143:exon10:c.A2998G:p.R1000G	NA	NA	Present	Present	0.435444	0.371978	0.14018	unconstrained
chr2R	13134684	nonsynonymous SNV	CG12699	CG12699:NM_137358:exon2:c.A44G:p.E15G	Present	NA	NA	NA	0.106067	0.261425	1	unconstrained
chr2R	13250440	nonsynonymous SNV	mbl	mbl:NM_001144216:exon6:c.A842G:p.N281S	NA	Present	Present	Present	0.604556	0.622022	0.942737	unconstrained
chr2R	13250443	nonsynonymous SNV	mbl	mbl:NM_001144216:exon6:c.A845G:p.Y282C	NA	Present	Present	NA	0.606089	0.653967	0.704405	unconstrained
chr2R	13252154	UTR3	mbl		NA	Present	Present	Present	0.909022	0.155275	2.7e-16	constrained
chr2R	13252174	UTR3	mbl		NA	Present	Present	NA	0.508444	0.336868	0.0343956	constrained
chr2R	13262374	UTR3	mbl		Present	Present	NA	Present	0.311533	0.189352	0.115682	unconstrained
chr2R	13262384	UTR3	mbl		NA	NA	NA	Present	0.333222	0.15667	0.0192399	constrained
chr2R	13262386	UTR3	mbl		NA	NA	NA	Present	0.3342	0.150989	0.0136357	constrained
chr2R	13262389	UTR3	mbl		NA	NA	NA	Present	0.335022	0.139648	0.00452005	constrained
chr2R	13262546	UTR3	mbl		NA	NA	NA	Present	0.303244	0.455495	1	unconstrained
chr2R	13262556	UTR3	mbl		NA	NA	NA	Present	0.471	0.473242	0.569024	unconstrained
chr2R	13262557	UTR3	mbl		NA	NA	NA	Present	0.4812	0.477626	0.410983	unconstrained
chr2R	13262558	UTR3	mbl		NA	NA	NA	Present	0.489156	0.483231	0.40943	unconstrained
chr2R	13262562	UTR3	mbl		NA	Present	NA	Present	0.477378	0.528879	1	unconstrained
chr2R	13262563	UTR3	mbl		NA	Present	NA	NA	0.471844	0.540846	1	unconstrained
chr2R	13315727	nonsynonymous SNV	CG4802	CG4802:NM_137364:exon2:c.A110G:p.E37G	Present	NA	NA	NA	0.552578	0.935955	1	unconstrained
chr2R	13609940	synonymous SNV	CG10934		Present	NA	NA	NA	0.160933	0.286511	0.182003	unconstrained
chr2R	13909312	synonymous SNV	CG10910		Present	NA	NA	NA	0.0964444	0.11789	0.543806	unconstrained
chr2R	14006393	UTR3	stau		NA	NA	NA	Present	0.186667	0.512956	1	unconstrained
chr2R	14024814	synonymous SNV	Pcl		Present	NA	NA	NA	0.826222	0.726396	0.46359	unconstrained
chr2R	14032175	nonsynonymous SNV	pAbp	pAbp:NM_166265:exon3:c.A1424G:p.Q475R	NA	NA	NA	Present	0.858089	0.948846	1	unconstrained
chr2R	14050860	nonsynonymous SNV	CG10915	CG10915:NM_137455:exon4:c.A1660G:p.T554A	NA	NA	Present	Present	0.857822	0.974868	1	unconstrained
chr2R	14050927	nonsynonymous SNV	CG10915	CG10915:NM_137455:exon4:c.A1727G:p.K576R	NA	NA	Present	Present	0.993	0.82589	8.89e-08	constrained
chr2R	14051088	UTR3	CG10915		NA	NA	Present	NA	0.309089	0.269368	0.0541757	unconstrained
chr2R	14325767	synonymous SNV	CG30118		Present	NA	NA	NA	NA	NA	NA	NA
chr2R	14412404	UTR3	CG42510,CG5226		NA	NA	Present	NA	0.782822	0.651681	1.36e-06	constrained
chr2R	14435851	UTR3	Rgk2		NA	NA	Present	NA	0.0942889	0.604451	1	unconstrained
chr2R	14521199	nonsynonymous SNV	CG30122	CG30122:NM_001169727:exon2:c.A731G:p.D244G	Present	NA	NA	NA	0.991178	0.93722	0.212558	highly conserved
chr2R	14528580	UTR3	SP2637		NA	NA	Present	NA	0.538244	0.441681	0.00406044	constrained
chr2R	14571989	nonsynonymous SNV	CG15086	CG15086:NM_001144230:exon2:c.A2078G:p.D693G	Present	NA	NA	NA	0.100622	0.158593	0.314595	unconstrained
chr2R	14727856	synonymous SNV	CG15099		NA	NA	Present	Present	0.401222	0.994176	1	unconstrained
chr2R	14885948	nonsynonymous SNV	abba	abba:NM_001144235:exon6:c.A1730G:p.N577S	NA	NA	NA	Present	0.979089	0.48778	4.36e-08	constrained
chr2R	14885955	synonymous SNV	abba		Present	NA	NA	Present	NA	NA	NA	NA
chr2R	14893454	nonsynonymous SNV	abba	abba:NM_001144235:exon9:c.A3340G:p.S1114G	NA	NA	NA	Present	0.984356	0.845286	2.46e-05	constrained
chr2R	14893465	synonymous SNV	abba		NA	NA	NA	Present	NA	NA	NA	NA
chr2R	14893490	nonsynonymous SNV	abba	abba:NM_001144235:exon9:c.A3376G:p.N1126D	NA	NA	NA	Present	0.978222	0.797835	0.000454197	constrained
chr2R	14893503	nonsynonymous SNV	abba	abba:NM_001144235:exon9:c.A3389G:p.K1130R	NA	NA	NA	Present	0.928911	0.72422	0.00559471	constrained
chr2R	14893531	synonymous SNV	abba		NA	NA	NA	Present	NA	NA	NA	NA
chr2R	14893587	nonsynonymous SNV	abba	abba:NM_001144235:exon9:c.A3473G:p.H1158R	Present	NA	NA	Present	0.4508	0.634165	1	unconstrained
chr2R	15110884	nonsynonymous SNV	hppy	hppy:NM_166335:exon9:c.A1276G:p.S426G	Present	NA	NA	Present	0.604844	0.797286	1	unconstrained
chr2R	15111141	synonymous SNV	hppy		Present	Present	NA	Present	0.903311	0.835747	6.69e-05	constrained
chr2R	15113163	nonsynonymous SNV	hppy	hppy:NM_137555:exon13:c.A2489G:p.Q830R	Present	Present	NA	Present	0.987933	0.978978	0.109044	highly conserved
chr2R	15127157	synonymous SNV	cora		NA	NA	NA	Present	0.893844	0.785221	0.0882257	unconstrained
chr2R	15127430	synonymous SNV	cora		Present	NA	NA	Present	0.858889	0.872396	1	unconstrained
chr2R	15129040	nonsynonymous SNV	cora	cora:NM_079067:exon11:c.A4190G:p.D1397G	NA	Present	NA	NA	0.860244	0.678703	0.0432965	constrained
chr2R	15191190	UTR3	Tab2		Present	NA	NA	NA	0.783467	0.706963	0.348952	unconstrained
chr2R	15213814	nonsynonymous SNV	CG30127	CG30127:NM_166341:exon6:c.A2354G:p.Q785R	NA	Present	Present	Present	0.9986	0.995099	0.380983	highly conserved
chr2R	15281634	exonic_NA	SdhA		NA	NA	NA	Present	NA	NA	NA	NA
chr2R	15326841	synonymous SNV	Spt5		NA	NA	Present	NA	NA	NA	NA	NA
chr2R	15555472	synonymous SNV	hrg		NA	NA	Present	NA	0.971311	0.98467	0.988762	highly conserved
chr2R	16532414	nonsynonymous SNV	DMAP1	DMAP1:NM_137659:exon3:c.A622G:p.S208G	NA	NA	Present	NA	0.718311	0.859099	0.954386	unconstrained
chr2R	16941065	exonic_NA	shg		NA	NA	NA	Present	NA	NA	NA	NA
chr2R	16958273	synonymous SNV	CG10527		Present	NA	NA	NA	0.736444	0.759418	1	unconstrained
chr2R	16964430	UTR5	Treh		Present	NA	NA	NA	NA	NA	NA	NA
chr2R	16974122	synonymous SNV	Treh		NA	NA	Present	NA	0.750133	0.852121	1	unconstrained
chr2R	17032069	unknown	Xbp1	UNKNOWN	NA	NA	Present	Present	NA	NA	NA	NA
chr2R	17032683	unknown	Xbp1	UNKNOWN	NA	NA	Present	Present	NA	NA	NA	NA
chr2R	17202931	exonic_NA	CG9485		NA	NA	NA	Present	NA	NA	NA	NA
chr2R	17202967	nonsynonymous SNV	CG9485	CG9485:NM_137733:exon4:c.A938G:p.K313R	NA	NA	NA	Present	0.983511	0.881593	0.532836	unconstrained
chr2R	17203191	nonsynonymous SNV	CG9485	CG9485:NM_137733:exon4:c.A1162G:p.N388D	Present	Present	NA	Present	0.995867	0.870769	0.00030164	constrained
chr2R	17203192	nonsynonymous SNV	CG9485	CG9485:NM_137733:exon4:c.A1163G:p.N388S	NA	NA	Present	Present	0.995867	0.862538	0.000183449	constrained
chr2R	17203201	nonsynonymous SNV	CG9485	CG9485:NM_137733:exon4:c.A1172G:p.H391R	NA	NA	NA	Present	0.978978	0.808505	3.99e-05	constrained
chr2R	17222465	nonsynonymous SNV	dom	dom:NM_176244:exon11:c.A6389G:p.K2130R	NA	Present	Present	Present	0.916356	0.32911	9.75e-12	constrained
chr2R	17508354	nonsynonymous SNV	PTP-ER	PTP-ER:NM_166465:exon2:c.A3332G:p.K1111R	Present	NA	NA	Present	0.657356	0.619363	0.478629	unconstrained
chr2R	17508579	nonsynonymous SNV	PTP-ER	PTP-ER:NM_166465:exon2:c.A3107G:p.N1036S	NA	NA	NA	Present	0.942378	0.939538	0.270233	highly conserved
chr2R	17508580	nonsynonymous SNV	PTP-ER	PTP-ER:NM_166465:exon2:c.A3106G:p.N1036D	Present	NA	NA	Present	0.942511	0.939473	0.270233	highly conserved
chr2R	17508581	synonymous SNV	PTP-ER		NA	NA	Present	Present	NA	NA	NA	NA
chr2R	17712207	synonymous SNV	CG13492		Present	NA	NA	NA	0.593822	0.276725	0.000197497	constrained
chr2R	18099058	nonsynonymous SNV	CG11291	CG11291:NM_137812:exon1:c.A113G:p.E38G	Present	NA	NA	NA	0.4538	0.478198	0.504731	unconstrained
chr2R	18105869	nonsynonymous SNV	CG30278	CG30278:NM_166520:exon1:c.A34G:p.I12V	Present	NA	NA	NA	0.117356	0.377333	1	unconstrained
chr2R	18112236	synonymous SNV	Oatp58Dc		Present	NA	NA	NA	0.970244	0.633747	1.21e-06	constrained
chr2R	18215387	nonsynonymous SNV	Gp150	Gp150:NM_166529:exon4:c.A2576G:p.D859G	NA	Present	NA	NA	0.666978	0.582286	0.294417	unconstrained
chr2R	18279015	nonsynonymous SNV	CG13506	CG13506:NM_137822:exon4:c.A533G:p.Q178R	Present	Present	NA	Present	0.992644	0.843264	0.00572815	constrained
chr2R	18279023	nonsynonymous SNV	CG13506	CG13506:NM_137822:exon4:c.A541G:p.R181G	NA	NA	NA	Present	0.9982	0.843264	0.000750559	constrained
chr2R	18279039	nonsynonymous SNV	CG13506	CG13506:NM_137822:exon4:c.A557G:p.H186R	NA	NA	Present	NA	0.938956	0.845373	0.537997	unconstrained
chr2R	18304511	nonsynonymous SNV	qkr58E-2	qkr58E-2:NM_079086:exon2:c.A880G:p.N294D	Present	NA	NA	NA	0.974902	0.698065	9.75e-12	constrained
chr2R	18451673	synonymous SNV	dnr1		NA	NA	NA	Present	0.485956	0.300585	0.00017293	constrained
chr2R	18451816	nonsynonymous SNV	dnr1	dnr1:NM_137836:exon4:c.A1840G:p.S614G	NA	NA	NA	Present	0.331578	0.542527	1	unconstrained
chr2R	18451878	nonsynonymous SNV	dnr1	dnr1:NM_137836:exon4:c.A1778G:p.Y593C	Present	NA	NA	Present	0.979689	0.720373	3.04e-10	constrained
chr2R	18451882	nonsynonymous SNV	dnr1	dnr1:NM_137836:exon4:c.A1774G:p.I592V	Present	NA	NA	Present	0.992489	0.749367	7.47e-10	constrained
chr2R	18519665	nonsynonymous SNV	CG33143	CG33143:NM_176246:exon8:c.A1159G:p.T387A	NA	NA	Present	Present	0.5536	0.905462	1	unconstrained
chr2R	18525410	nonsynonymous SNV	bonsai	bonsai:NM_137847:exon1:c.A53G:p.E18G	Present	NA	NA	NA	0.994533	0.993354	0.78728	highly conserved
chr2R	18574396	UTR3	ppa		NA	NA	NA	Present	0.9448	0.683989	2.31e-05	constrained
chr2R	18765957	synonymous SNV	PIP5K59B		Present	NA	NA	NA	0.185711	0.675967	1	unconstrained
chr2R	18766439	nonsynonymous SNV	PIP5K59B	PIP5K59B:NM_001043101:exon11:c.A2090G:p.Q697R	NA	NA	Present	NA	0.981644	0.978505	1	highly conserved
chr2R	18818232	exonic_NA	CG42678		NA	NA	NA	Present	NA	NA	NA	NA
chr2R	18873785	nonsynonymous SNV	CG9897	CG9897:NM_137900:exon1:c.A67G:p.I23V	Present	NA	NA	NA	0.00571111	0.0966264	1	unconstrained
chr2R	18954999	UTR5	l(2)k09913		NA	NA	Present	NA	NA	NA	NA	NA
chr2R	19052534	nonsynonymous SNV	CG34371	CG34371:NM_137923:exon14:c.A2939G:p.Y980C	Present	NA	NA	Present	0.978556	0.970088	0.980527	highly conserved
chr2R	19255108	nonsynonymous SNV	CG13550	CG13550:NM_137942:exon1:c.A482G:p.D161G	Present	NA	NA	NA	0.5024	0.360692	0.0491454	constrained
chr2R	19287273	nonsynonymous SNV	CG3520	CG3520:NM_137948:exon4:c.A1037G:p.Q346R	NA	NA	Present	Present	0.997156	0.743495	0.000176167	constrained
chr2R	19287318	nonsynonymous SNV	CG3520	CG3520:NM_137948:exon4:c.A992G:p.Y331C	NA	NA	Present	Present	0.998244	0.994857	0.00843691	highly conserved
chr2R	19378792	UTR3	CG34372		NA	NA	Present	NA	0.936578	0.675341	0.00397031	constrained
chr2R	19492040	nonsynonymous SNV	CG17664	CG17664:NM_137967:exon2:c.A452G:p.E151G	Present	NA	NA	NA	0.659533	0.616549	0.799445	unconstrained
chr2R	19735633	UTR3	ytr		NA	NA	NA	Present	0.460867	0.771143	1	unconstrained
chr2R	19735662	UTR3	ytr		NA	NA	NA	Present	0.928244	0.590967	0.000111231	constrained
chr2R	19776191	nonsynonymous SNV	CG5597	CG5597:NM_137997:exon4:c.A706G:p.R236G	Present	NA	NA	NA	0.414111	0.618912	1	unconstrained
chr2R	19799814	synonymous SNV	kcc		NA	Present	NA	NA	0.963511	0.998106	1	highly conserved
chr2R	19814203	nonsynonymous SNV	CG2812	CG2812:NM_138006:exon5:c.A941G:p.E314G	Present	NA	NA	NA	0.953356	0.832253	0.0329788	constrained
chr2R	19858464	nonsynonymous SNV	CG3065	CG3065:NM_138017:exon1:c.A247G:p.N83D	Present	NA	NA	NA	0.568911	0.612758	1	unconstrained
chr2R	19894078	nonsynonymous SNV	Unc-89	Unc-89:NM_001014545:exon10:c.A3872G:p.E1291G	Present	Present	NA	Present	0.917911	0.900516	0.79102	highly conserved
chr2R	19938500	nonsynonymous SNV	sei	sei:NM_057365:exon6:c.A1308G:p.I436M	NA	NA	Present	Present	0.922205	0.687667	0.00662737	constrained
chr2R	19938515	synonymous SNV	sei		NA	NA	Present	NA	NA	NA	NA	NA
chr2R	19939078	nonsynonymous SNV	sei	sei:NM_057365:exon9:c.A1705G:p.S569G	NA	NA	Present	Present	0.932523	0.634311	8.01e-05	constrained
chr2R	20236427	UTR3	bs		NA	NA	NA	Present	0.0163333	0.0425275	0.792956	unconstrained
chr2R	20272073	exonic_NA	mAcR-60C		NA	NA	NA	Present	NA	NA	NA	NA
chr2R	20272335	nonsynonymous SNV	mAcR-60C	mAcR-60C:NM_079120:exon2:c.A68G:p.K23R	Present	Present	NA	Present	0.996889	0.797176	2.33e-08	constrained
chr2R	20306770	nonsynonymous SNV	prom	prom:NM_166671:exon10:c.A1787G:p.N596S	Present	Present	NA	Present	0.9994	0.998424	0.165103	highly conserved
chr2R	20306773	nonsynonymous SNV	prom	prom:NM_166671:exon10:c.A1784G:p.Y595C	Present	Present	NA	Present	0.999489	0.998482	0.0887534	highly conserved
chr2R	20306785	nonsynonymous SNV	prom	prom:NM_166671:exon10:c.A1772G:p.N591S	NA	NA	Present	Present	0.999841	0.998222	0.00169187	highly conserved
chr2R	20306786	nonsynonymous SNV	prom	prom:NM_166671:exon10:c.A1771G:p.N591D	NA	NA	Present	Present	0.999837	0.998222	0.0018914	highly conserved
chr2R	20306787	synonymous SNV	prom		NA	NA	NA	Present	NA	NA	NA	NA
chr2R	20399839	nonsynonymous SNV	Letm1	Letm1:NM_166675:exon3:c.A929G:p.E310G	NA	NA	Present	Present	0.895644	0.851154	0.537997	unconstrained
chr2R	20399841	synonymous SNV	Letm1		Present	Present	NA	Present	NA	NA	NA	NA
chr2R	20400332	nonsynonymous SNV	Letm1	Letm1:NM_166675:exon3:c.A436G:p.K146E	Present	NA	NA	NA	0.0107778	0.227462	1	unconstrained
chr2R	20770205	UTR5	NKAIN		Present	NA	NA	NA	NA	NA	NA	NA
chr2R	20770274	UTR5	NKAIN		Present	Present	NA	NA	NA	NA	NA	NA
chr2R	20773373	synonymous SNV	NKAIN		Present	NA	NA	NA	0.706444	0.964143	1	unconstrained
chr2R	20776479	nonsynonymous SNV	Ance-5	Ance-5:NM_133164:exon3:c.A1736G:p.D579G	Present	NA	NA	NA	0.6188	0.62433	0.534694	unconstrained
chr2R	20792240	nonsynonymous SNV	NaCP60E	NaCP60E:NM_001202078:exon5:c.A686G:p.K229R	Present	Present	NA	Present	0.9932	0.989154	1	highly conserved
chr2R	20797715	nonsynonymous SNV	NaCP60E	NaCP60E:NM_001202078:exon15:c.A4363G:p.I1455V	NA	NA	Present	NA	0.986533	0.888396	0.143889	unconstrained
chr2R	20797921	synonymous SNV	NaCP60E		Present	Present	NA	Present	0.997333	0.853956	0.0167639	constrained
chr2R	20797930	synonymous SNV	NaCP60E		NA	NA	Present	Present	0.997489	0.946286	0.00608789	highly conserved
chr2R	20797983	nonsynonymous SNV	NaCP60E	NaCP60E:NM_001202078:exon15:c.A4631G:p.Q1544R	NA	NA	NA	Present	0.962067	0.662	2.18e-05	constrained
chr2R	20798014	synonymous SNV	NaCP60E		NA	NA	NA	Present	NA	NA	NA	NA
chr2R	20798062	synonymous SNV	NaCP60E		NA	NA	Present	NA	NA	NA	NA	NA
chr2R	20798091	nonsynonymous SNV	NaCP60E	NaCP60E:NM_001202078:exon15:c.A4739G:p.H1580R	Present	Present	NA	Present	0.842378	0.71867	0.0343956	constrained
chr2R	20798107	synonymous SNV	NaCP60E		NA	NA	NA	Present	NA	NA	NA	NA
chr2R	20798275	synonymous SNV	NaCP60E		NA	Present	Present	NA	NA	NA	NA	NA
chr2R	20798298	nonsynonymous SNV	NaCP60E	NaCP60E:NM_001202078:exon15:c.A4946G:p.Y1649C	Present	Present	NA	Present	0.999044	0.90478	0.00381358	highly conserved
chr2R	20798302	synonymous SNV	NaCP60E		NA	NA	NA	Present	NA	NA	NA	NA
chr2R	20798304	nonsynonymous SNV	NaCP60E	NaCP60E:NM_001202078:exon15:c.A4952G:p.D1651G	NA	NA	NA	Present	0.999111	0.93267	0.00381358	highly conserved
chr2R	20798337	nonsynonymous SNV	NaCP60E	NaCP60E:NM_001202078:exon15:c.A4985G:p.Q1662R	Present	Present	NA	Present	0.997333	0.918692	0.21582	highly conserved
chr2R	20798346	nonsynonymous SNV	NaCP60E	NaCP60E:NM_001202078:exon15:c.A4994G:p.Y1665C	Present	Present	NA	Present	0.995067	0.918945	0.468994	highly conserved
chr2R	20798584	nonsynonymous SNV	NaCP60E	NaCP60E:NM_001202078:exon16:c.A5179G:p.T1727A	Present	Present	NA	Present	0.9982	0.921154	0.0815379	highly conserved
chr2R	20798610	exonic_NA	NaCP60E		NA	NA	NA	Present	NA	NA	NA	NA
chr2R	20798632	nonsynonymous SNV	NaCP60E	NaCP60E:NM_001202078:exon16:c.A5227G:p.I1743V	Present	Present	NA	Present	0.998644	0.990648	0.138876	highly conserved
chr2R	20799527	nonsynonymous SNV	NaCP60E	NaCP60E:NM_001202078:exon18:c.A5516G:p.Q1839R	NA	Present	Present	NA	0.9998	0.998111	0.973209	highly conserved
chr2R	20799528	synonymous SNV	NaCP60E		NA	NA	Present	NA	NA	NA	NA	NA
chr2R	20800371	nonsynonymous SNV	NaCP60E	NaCP60E:NM_001202078:exon20:c.A6004G:p.M2002V	NA	Present	NA	Present	0.999978	0.999725	0.972863	highly conserved
chr2R	20802212	synonymous SNV	NaCP60E		NA	Present	Present	Present	NA	NA	NA	NA
chr2R	20802225	nonsynonymous SNV	NaCP60E	NaCP60E:NM_001202078:exon23:c.A6994G:p.I2332V	Present	Present	NA	Present	0.999933	0.999061	0.954386	highly conserved
chr2R	20802313	nonsynonymous SNV	NaCP60E	NaCP60E:NM_001202078:exon23:c.A7082G:p.K2361R	NA	NA	NA	Present	0.996711	0.998527	1	highly conserved
chr2R	20802315	nonsynonymous SNV	NaCP60E	NaCP60E:NM_001202078:exon23:c.A7084G:p.I2362V	NA	Present	NA	Present	0.995756	0.998901	1	highly conserved
chr2R	20802317	nonsynonymous SNV	NaCP60E	NaCP60E:NM_001202078:exon23:c.A7086G:p.I2362M	Present	Present	NA	Present	0.995844	0.998813	1	highly conserved
chr2R	20802352	nonsynonymous SNV	NaCP60E	NaCP60E:NM_001202078:exon23:c.A7121G:p.H2374R	NA	Present	Present	Present	0.998489	0.99822	1	highly conserved
chr2R	20802381	nonsynonymous SNV	NaCP60E	NaCP60E:NM_001202078:exon23:c.A7150G:p.N2384D	Present	Present	NA	Present	0.999711	0.998945	1	highly conserved
chr2R	20802382	nonsynonymous SNV	NaCP60E	NaCP60E:NM_001202078:exon23:c.A7151G:p.N2384S	NA	NA	Present	Present	0.999711	0.998945	1	highly conserved
chr2R	20802387	nonsynonymous SNV	NaCP60E	NaCP60E:NM_001202078:exon23:c.A7156G:p.K2386E	NA	Present	Present	Present	0.999711	0.998868	1	highly conserved
chr2R	20802388	nonsynonymous SNV	NaCP60E	NaCP60E:NM_001202078:exon23:c.A7157G:p.K2386R	NA	Present	Present	Present	0.999711	0.998901	1	highly conserved
chr2R	20802397	nonsynonymous SNV	NaCP60E	NaCP60E:NM_001202078:exon23:c.A7166G:p.Q2389R	NA	Present	Present	Present	0.999711	0.998923	1	highly conserved
chr2R	20806204	UTR3	NaCP60E		NA	NA	Present	NA	0.4098	0.562275	0.431824	unconstrained
chr2R	20806218	UTR3	NaCP60E		NA	NA	Present	NA	0.526622	0.547253	0.167939	unconstrained
chr2R	20806612	UTR3	NaCP60E		NA	NA	Present	NA	0.6056	0.678923	1	unconstrained
chr2R	20806616	UTR3	NaCP60E		NA	Present	Present	Present	0.694044	0.635165	0.532836	unconstrained
chr2R	20806970	UTR3	NaCP60E		NA	NA	NA	Present	0.347222	0.321879	0.00559471	constrained
chr2R	20807676	UTR3	NaCP60E		NA	NA	Present	NA	0.986711	0.748901	2.16e-05	constrained
chr2R	20807683	UTR3	NaCP60E		NA	NA	Present	NA	0.982089	0.750374	2.16e-05	constrained
chr2R	20883120	nonsynonymous SNV	zip	zip:NM_001202081:exon8:c.A2294G:p.K765R	Present	Present	NA	Present	0.992444	0.995143	0.974672	highly conserved
chr2R	20883174	nonsynonymous SNV	zip	zip:NM_001202081:exon8:c.A2240G:p.K747R	NA	NA	Present	NA	0.994044	0.994835	1	highly conserved
chr2R	20883186	nonsynonymous SNV	zip	zip:NM_001202081:exon8:c.A2228G:p.K743R	NA	NA	NA	Present	0.997844	0.992802	0.141494	highly conserved
chr2R	20883380	nonsynonymous SNV	zip	zip:NM_001202081:exon8:c.A2034G:p.I678M	Present	Present	NA	Present	0.999489	0.99356	0.211996	highly conserved
chr2R	20883475	nonsynonymous SNV	zip	zip:NM_001202081:exon8:c.A1939G:p.M647V	NA	NA	Present	NA	0.998844	0.995637	1	highly conserved
chr2R	20883487	nonsynonymous SNV	zip	zip:NM_001202081:exon8:c.A1927G:p.T643A	NA	Present	Present	NA	0.999089	0.998495	0.876952	highly conserved
chr2R	20883549	nonsynonymous SNV	zip	zip:NM_001202081:exon8:c.A1865G:p.K622R	NA	NA	Present	Present	0.999267	0.998945	1	highly conserved
chr2R	20883558	nonsynonymous SNV	zip	zip:NM_001202081:exon8:c.A1856G:p.N619S	NA	NA	NA	Present	0.999156	0.998813	1	highly conserved
chr2R	20960572	nonsynonymous SNV	gol	gol:NM_001169829:exon8:c.A1540G:p.N514D	NA	NA	NA	Present	0.788378	0.567066	0.00563886	constrained
chr2R	21063616	nonsynonymous SNV	Peb	Peb:NM_138151:exon2:c.A539G:p.E180G	Present	NA	NA	NA	0.138733	0.0579231	0.121662	unconstrained
chr2R	21063631	nonsynonymous SNV	Peb	Peb:NM_138151:exon2:c.A524G:p.E175G	Present	NA	NA	NA	0.0801333	0.0976593	1	unconstrained
chr3L	173268	nonsynonymous SNV	p130CAS	p130CAS:NM_001169831:exon4:c.A1742G:p.E581G	NA	NA	NA	Present	0.996311	0.634176	1.16e-09	constrained
chr3L	226029	ncRNA_exonic	CR42862		NA	NA	NA	Present	NA	NA	NA	NA
chr3L	226039	ncRNA_exonic	CR42862		NA	NA	NA	Present	NA	NA	NA	NA
chr3L	226141	ncRNA_exonic	CR42862		NA	Present	Present	Present	NA	NA	NA	NA
chr3L	288108	nonsynonymous SNV	CG42377	CG42377:NM_138180:exon6:c.A5485G:p.T1829A	NA	NA	Present	NA	0.840911	0.934308	1	unconstrained
chr3L	989897	nonsynonymous SNV	CG13908	CG13908:NM_001104000:exon2:c.A1378G:p.T460A	NA	NA	NA	Present	0.871067	0.85611	0.12232	unconstrained
chr3L	990609	nonsynonymous SNV	CG13908	CG13908:NM_001104000:exon2:c.A2090G:p.E697G	NA	NA	NA	Present	0.713444	0.815703	1	unconstrained
chr3L	991394	UTR3	CG13908		NA	NA	NA	Present	0.125578	0.0801978	0.00269879	constrained
chr3L	1026639	nonsynonymous SNV	trio	trio:NM_143703:exon4:c.A2596G:p.R866G	NA	Present	NA	Present	0.980667	0.953495	0.709807	highly conserved
chr3L	1027109	nonsynonymous SNV	trio	trio:NM_143703:exon4:c.A2126G:p.Q709R	Present	Present	NA	Present	0.825222	0.849769	0.8162	unconstrained
chr3L	1027114	nonsynonymous SNV	trio	trio:NM_143703:exon4:c.A2121G:p.I707M	NA	NA	Present	NA	0.8258	0.848308	0.643669	unconstrained
chr3L	1303608	synonymous SNV	CG9149		Present	NA	NA	NA	0.889467	0.609222	0.00336733	constrained
chr3L	1311637	nonsynonymous SNV	CG2469	CG2469:NM_176271:exon7:c.A3382G:p.R1128G	NA	NA	NA	Present	0.761533	0.624182	0.0304727	constrained
chr3L	1498050	synonymous SNV	pUf68		NA	NA	Present	NA	0.898289	0.742516	0.0240277	constrained
chr3L	1499860	UTR5	pUf68		NA	NA	NA	Present	NA	NA	NA	NA
chr3L	1620844	nonsynonymous SNV	ABCB7	ABCB7:NM_167902:exon3:c.A272G:p.K91R	NA	NA	Present	NA	0.790356	0.854737	1	unconstrained
chr3L	1719231	nonsynonymous SNV	drpr	drpr:NM_167911:exon6:c.A1153G:p.S385G	NA	NA	NA	Present	0.958333	0.884418	0.209436	unconstrained
chr3L	1781211	nonsynonymous SNV	alpha-Spec	alpha-Spec:NM_057391:exon5:c.A6402G:p.I2134M	NA	Present	NA	Present	0.999733	0.996978	1	highly conserved
chr3L	1781305	nonsynonymous SNV	alpha-Spec	alpha-Spec:NM_057391:exon5:c.A6308G:p.Q2103R	NA	NA	NA	Present	0.999667	0.996	0.211436	highly conserved
chr3L	1781408	nonsynonymous SNV	alpha-Spec	alpha-Spec:NM_057391:exon5:c.A6205G:p.N2069D	NA	Present	Present	Present	0.997022	0.997901	0.961479	highly conserved
chr3L	1782670	nonsynonymous SNV	alpha-Spec	alpha-Spec:NM_057391:exon4:c.A5003G:p.Q1668R	Present	Present	NA	Present	0.998356	0.992549	0.10751	highly conserved
chr3L	1859215	UTR3	R		NA	NA	NA	Present	0.154911	0.469154	0.619393	unconstrained
chr3L	1859290	UTR3	R		NA	NA	Present	NA	0.0679333	0.462319	1	unconstrained
chr3L	2041895	nonsynonymous SNV	sls	sls:NM_144448:exon34:c.A53387G:p.E17796G	Present	NA	NA	NA	0.848956	0.595066	0.000317709	constrained
chr3L	2125484	nonsynonymous SNV	zormin	zormin:NM_001043114:exon14:c.A9911G:p.Q3304R	Present	NA	NA	Present	0.9166	0.847451	0.325801	unconstrained
chr3L	2125496	nonsynonymous SNV	zormin	zormin:NM_001043114:exon14:c.A9899G:p.Q3300R	Present	NA	NA	Present	0.873689	0.875473	1	unconstrained
chr3L	2126093	nonsynonymous SNV	zormin	zormin:NM_001043114:exon14:c.A9302G:p.Y3101C	Present	NA	NA	Present	0.983889	0.940945	0.137176	highly conserved
chr3L	2134648	nonsynonymous SNV	zormin	zormin:NM_001043114:exon8:c.A4382G:p.N1461S	Present	NA	NA	Present	0.897244	0.90667	1	unconstrained
chr3L	2134649	nonsynonymous SNV	zormin	zormin:NM_001043114:exon8:c.A4381G:p.N1461D	Present	NA	NA	Present	0.897356	0.90678	1	unconstrained
chr3L	2259941	synonymous SNV	oxt		NA	NA	Present	NA	0.4674	0.667066	1	unconstrained
chr3L	2277316	nonsynonymous SNV	yellow-g2	yellow-g2:NM_139453:exon1:c.A719G:p.D240G	Present	NA	NA	NA	0.693778	0.681022	0.807887	unconstrained
chr3L	2404838	nonsynonymous SNV	CG13800	CG13800:NM_001202098:exon2:c.A2116G:p.K706E	NA	NA	NA	Present	0.9208	0.775901	0.219139	unconstrained
chr3L	2497594	synonymous SNV	CG33232		Present	NA	NA	NA	0.613467	0.517286	0.219139	unconstrained
chr3L	2524764	nonsynonymous SNV	Spn	Spn:NM_080516:exon4:c.A2489G:p.E830G	Present	NA	NA	NA	0.863756	0.539176	6.57e-05	constrained
chr3L	2665990	synonymous SNV	CG16976		Present	Present	NA	Present	NA	NA	NA	NA
chr3L	2666003	nonsynonymous SNV	CG16976	CG16976:NM_139484:exon3:c.A845G:p.D282G	NA	NA	Present	Present	0.997622	0.988418	0.00856619	highly conserved
chr3L	2666150	nonsynonymous SNV	CG16976	CG16976:NM_139484:exon3:c.A698G:p.K233R	NA	Present	Present	Present	0.999467	0.994967	0.0322979	highly conserved
chr3L	2666151	nonsynonymous SNV	CG16976	CG16976:NM_139484:exon3:c.A697G:p.K233E	Present	Present	NA	Present	0.999467	0.994967	0.0322979	highly conserved
chr3L	2924756	synonymous SNV	Shab		NA	NA	Present	Present	NA	NA	NA	NA
chr3L	2924764	nonsynonymous SNV	Shab	Shab:NM_001202108:exon4:c.A683G:p.Y228C	NA	NA	Present	NA	0.881044	0.411758	2.46e-08	constrained
chr3L	2924786	synonymous SNV	Shab		NA	NA	NA	Present	NA	NA	NA	NA
chr3L	2924789	synonymous SNV	Shab		NA	NA	Present	Present	NA	NA	NA	NA
chr3L	2924790	nonsynonymous SNV	Shab	Shab:NM_001202108:exon4:c.A709G:p.T237A	NA	NA	Present	Present	0.871644	0.496626	2.33e-06	constrained
chr3L	2924815	nonsynonymous SNV	Shab	Shab:NM_001202108:exon4:c.A734G:p.Q245R	NA	NA	NA	Present	0.563578	0.492901	0.0234803	constrained
chr3L	2924829	nonsynonymous SNV	Shab	Shab:NM_001202108:exon4:c.A748G:p.S250G	Present	Present	NA	NA	0.385578	0.506571	0.0322979	constrained
chr3L	2924905	nonsynonymous SNV	Shab	Shab:NM_001202108:exon4:c.A824G:p.N275S	NA	NA	NA	Present	0.825489	0.561077	0.00394609	constrained
chr3L	2925090	nonsynonymous SNV	Shab	Shab:NM_001202108:exon4:c.A1009G:p.R337G	Present	NA	NA	Present	0.883956	0.991582	1	unconstrained
chr3L	2925255	nonsynonymous SNV	Shab	Shab:NM_001202108:exon4:c.A1174G:p.S392G	Present	Present	NA	Present	0.997111	0.998066	1	highly conserved
chr3L	2925287	synonymous SNV	Shab		NA	NA	Present	Present	NA	NA	NA	NA
chr3L	2940825	nonsynonymous SNV	Shab	Shab:NM_001202108:exon5:c.A1440G:p.I480M	Present	NA	NA	Present	0.998733	0.998608	1	highly conserved
chr3L	2940919	nonsynonymous SNV	Shab	Shab:NM_001202108:exon5:c.A1534G:p.I512V	NA	Present	Present	Present	0.998644	0.998516	1	highly conserved
chr3L	2941131	synonymous SNV	Shab		Present	Present	NA	Present	NA	NA	NA	NA
chr3L	2941132	nonsynonymous SNV	Shab	Shab:NM_001202108:exon5:c.A1747G:p.I583V	Present	NA	NA	Present	0.999711	0.995681	0.617518	highly conserved
chr3L	2941216	nonsynonymous SNV	Shab	Shab:NM_001202108:exon5:c.A1831G:p.M611V	NA	NA	Present	Present	0.999556	0.993143	0.081167	highly conserved
chr3L	2941311	synonymous SNV	Shab		NA	Present	Present	Present	NA	NA	NA	NA
chr3L	2941312	nonsynonymous SNV	Shab	Shab:NM_001202108:exon5:c.A1927G:p.T643A	Present	Present	NA	Present	0.997978	0.996868	1	highly conserved
chr3L	2941314	synonymous SNV	Shab		NA	NA	NA	Present	NA	NA	NA	NA
chr3L	2941364	nonsynonymous SNV	Shab	Shab:NM_001202108:exon5:c.A1979G:p.Y660C	Present	Present	NA	Present	0.998933	0.998879	1	highly conserved
chr3L	2941390	nonsynonymous SNV	Shab	Shab:NM_001202108:exon5:c.A2005G:p.I669V	NA	NA	Present	NA	0.9992	0.998989	1	highly conserved
chr3L	2941396	nonsynonymous SNV	Shab	Shab:NM_001202108:exon5:c.A2011G:p.T671A	Present	Present	NA	Present	0.999422	0.999363	1	highly conserved
chr3L	2941425	synonymous SNV	Shab		Present	Present	NA	Present	NA	NA	NA	NA
chr3L	2941426	nonsynonymous SNV	Shab	Shab:NM_001202108:exon5:c.A2041G:p.I681V	Present	Present	NA	Present	0.999844	0.999055	0.707903	highly conserved
chr3L	3051459	nonsynonymous SNV	CG32485	CG32485:NM_167972:exon2:c.A614G:p.D205G	Present	NA	NA	NA	0.862867	0.984764	1	unconstrained
chr3L	3086223	nonsynonymous SNV	CG11486	CG11486:NM_001104017:exon5:c.A1067G:p.Y356C	Present	NA	NA	Present	0.948156	0.956242	1	highly conserved
chr3L	3150523	synonymous SNV	BtbVII		Present	NA	NA	NA	0.764111	0.605692	0.0237701	constrained
chr3L	3153452	synonymous SNV	BtbVII		Present	NA	NA	NA	0.7342	0.988538	1	unconstrained
chr3L	3210260	nonsynonymous SNV	gry	gry:NM_139528:exon9:c.A3347G:p.E1116G	Present	NA	NA	NA	0.223133	0.759725	1	unconstrained
chr3L	3230723	nonsynonymous SNV	CG11505	CG11505:NM_168007:exon7:c.A3350G:p.D1117G	Present	NA	NA	NA	0.450333	0.262275	0.0192399	constrained
chr3L	3310581	nonsynonymous SNV	ZnT63C	ZnT63C:NM_139544:exon2:c.A52G:p.T18A	NA	NA	NA	Present	0.990444	0.993889	0.364087	highly conserved
chr3L	3323447	nonsynonymous SNV	CG11526	CG11526:NM_168023:exon3:c.A2128G:p.K710E	Present	NA	NA	NA	0.993289	0.980209	1	highly conserved
chr3L	3323676	synonymous SNV	CG11526		Present	NA	NA	NA	0.912267	0.986088	1	highly conserved
chr3L	3359345	nonsynonymous SNV	kst	kst:NM_206266:exon10:c.A5267G:p.K1756R	Present	Present	NA	Present	0.970844	0.948418	0.00287635	highly conserved
chr3L	3371766	synonymous SNV	YT521-B		NA	NA	Present	Present	NA	NA	NA	NA
chr3L	3371790	synonymous SNV	YT521-B		NA	NA	NA	Present	NA	NA	NA	NA
chr3L	3371804	nonsynonymous SNV	YT521-B	YT521-B:NM_139554:exon3:c.A1963G:p.M655V	NA	NA	NA	Present	0.405378	0.670967	1	unconstrained
chr3L	3371827	nonsynonymous SNV	YT521-B	YT521-B:NM_139554:exon3:c.A1940G:p.Q647R	NA	NA	Present	Present	0.213689	0.774549	1	unconstrained
chr3L	3371858	nonsynonymous SNV	YT521-B	YT521-B:NM_139554:exon3:c.A1909G:p.S637G	NA	NA	Present	Present	0.5722	0.596648	1	unconstrained
chr3L	3371901	synonymous SNV	YT521-B		NA	Present	Present	Present	NA	NA	NA	NA
chr3L	3371973	synonymous SNV	YT521-B		NA	NA	NA	Present	NA	NA	NA	NA
chr3L	3371976	synonymous SNV	YT521-B		Present	NA	NA	NA	NA	NA	NA	NA
chr3L	3371986	nonsynonymous SNV	YT521-B	YT521-B:NM_139554:exon3:c.A1781G:p.Q594R	NA	NA	Present	NA	0.996244	0.990571	0.267734	highly conserved
chr3L	3372130	nonsynonymous SNV	YT521-B	YT521-B:NM_139554:exon3:c.A1637G:p.Q546R	NA	NA	NA	Present	0.867467	0.903681	1	unconstrained
chr3L	3458708	nonsynonymous SNV	eIF5B	eIF5B:NM_143717:exon3:c.A1355G:p.E452G	Present	NA	NA	NA	0.845711	0.604703	0.012099	constrained
chr3L	3838083	synonymous SNV	enc		NA	NA	NA	Present	0.622644	0.708363	1	unconstrained
chr3L	3901854	splicing	Ubi-p63E		Present	NA	NA	NA	NA	NA	NA	NA
chr3L	3946317	UTR3	CG14982		NA	NA	NA	Present	0.562467	0.370297	0.00054914	constrained
chr3L	3946326	UTR3	CG14982		NA	NA	NA	Present	0.632178	0.370055	0.00125639	constrained
chr3L	3988087	UTR3	scrt		NA	NA	Present	Present	0.0758667	0.0396724	0.000154776	constrained
chr3L	3988390	UTR3	scrt		NA	NA	NA	Present	0.626467	0.417341	0.0128934	constrained
chr3L	4061472	nonsynonymous SNV	CG18869	CG18869:NM_144446:exon4:c.A1373G:p.E458G	Present	NA	NA	NA	0.722956	0.25	4.03e-07	constrained
chr3L	4078800	synonymous SNV	Gad1		Present	NA	NA	NA	NA	NA	NA	NA
chr3L	4091160	UTR3	CG14989		NA	NA	NA	Present	0.378222	0.260473	0.190919	unconstrained
chr3L	4101685	UTR5	CG14995		Present	NA	NA	NA	NA	NA	NA	NA
chr3L	4138405	nonsynonymous SNV	Rop	Rop:NM_079192:exon1:c.A410G:p.K137R	NA	NA	NA	Present	0.994644	0.997	1	highly conserved
chr3L	4138409	exonic_NA	Rop		NA	NA	NA	Present	NA	NA	NA	NA
chr3L	4138410	exonic_NA	Rop		NA	NA	NA	Present	NA	NA	NA	NA
chr3L	4138423	nonsynonymous SNV	Rop	Rop:NM_079192:exon1:c.A392G:p.K131R	NA	NA	NA	Present	0.995689	0.990297	1	highly conserved
chr3L	4190610	nonsynonymous SNV	tipE	tipE:NM_168067:exon2:c.A19G:p.K7E	NA	NA	NA	Present	0.872133	0.996729	1	unconstrained
chr3L	4198341	nonsynonymous SNV	CG1308	CG1308:NM_139612:exon10:c.A2899G:p.T967A	Present	Present	NA	Present	0.767822	0.856484	1	unconstrained
chr3L	4323551	UTR3	Cip4		NA	NA	Present	Present	0.657489	0.2485	5.74e-07	constrained
chr3L	4323560	UTR3	Cip4		NA	NA	Present	Present	0.5184	0.334123	0.00361678	constrained
chr3L	4323563	UTR3	Cip4		NA	NA	Present	Present	0.516956	0.3186	0.00273185	constrained
chr3L	4323564	UTR3	Cip4		NA	NA	Present	Present	0.517267	0.314	0.00256236	constrained
chr3L	4323565	UTR3	Cip4		NA	NA	NA	Present	0.517556	0.311355	0.00235907	constrained
chr3L	4367872	UTR3	DopEcR		NA	NA	NA	Present	0.777844	0.551769	2.13e-06	constrained
chr3L	4367874	UTR3	DopEcR		NA	NA	Present	NA	0.774489	0.537011	6.6e-07	constrained
chr3L	4367893	UTR3	DopEcR		NA	NA	Present	NA	0.551289	0.682659	1	unconstrained
chr3L	4367968	UTR3	DopEcR		NA	NA	Present	Present	0.362667	0.602154	1	unconstrained
chr3L	4368065	UTR3	DopEcR		NA	NA	NA	Present	0.261822	0.548286	1	unconstrained
chr3L	4368357	UTR3	DopEcR		NA	NA	Present	NA	0.566978	0.656011	0.65315	unconstrained
chr3L	4368934	UTR3	DopEcR		NA	NA	NA	Present	0.959578	0.663615	9.01e-08	constrained
chr3L	4368938	UTR3	DopEcR		NA	NA	Present	Present	0.9602	0.669802	9.01e-08	constrained
chr3L	4369162	stoploss SNV	DopEcR	DopEcR:NM_001014559:exon5:c.A968G:p.X323W	Present	Present	NA	Present	NA	NA	NA	NA
chr3L	4369184	nonsynonymous SNV	DopEcR	DopEcR:NM_001014559:exon5:c.A946G:p.I316V	Present	Present	NA	Present	0.999282	0.997109	0.0782917	highly conserved
chr3L	4369185	synonymous SNV	DopEcR		NA	Present	NA	Present	NA	NA	NA	NA
chr3L	4369207	nonsynonymous SNV	DopEcR	DopEcR:NM_001014559:exon5:c.A923G:p.K308R	NA	NA	NA	Present	0.999	0.997603	0.673251	highly conserved
chr3L	4369213	nonsynonymous SNV	DopEcR	DopEcR:NM_001014559:exon5:c.A917G:p.K306R	NA	NA	NA	Present	0.998933	0.997304	0.435607	highly conserved
chr3L	4369422	synonymous SNV	DopEcR		Present	Present	NA	Present	NA	NA	NA	NA
chr3L	4369445	nonsynonymous SNV	DopEcR	DopEcR:NM_001014559:exon5:c.A685G:p.S229G	Present	NA	NA	Present	0.9996	0.990341	0.135337	highly conserved
chr3L	4369450	nonsynonymous SNV	DopEcR	DopEcR:NM_001014559:exon5:c.A680G:p.N227S	NA	NA	NA	Present	0.9996	0.988538	0.104197	highly conserved
chr3L	4369455	synonymous SNV	DopEcR		NA	NA	NA	Present	NA	NA	NA	NA
chr3L	4369459	nonsynonymous SNV	DopEcR	DopEcR:NM_001014559:exon5:c.A671G:p.N224S	Present	NA	NA	Present	0.9992	0.989385	0.454094	highly conserved
chr3L	4369460	nonsynonymous SNV	DopEcR	DopEcR:NM_001014559:exon5:c.A670G:p.N224D	NA	NA	Present	Present	0.9992	0.991033	0.534145	highly conserved
chr3L	4429963	UTR3	nAcRbeta-64B		Present	Present	NA	Present	0.965956	0.807725	0.0230692	constrained
chr3L	4429964	UTR3	nAcRbeta-64B		NA	NA	Present	Present	0.965733	0.798275	0.0165127	constrained
chr3L	4429966	UTR3	nAcRbeta-64B		NA	NA	NA	Present	0.965533	0.779088	0.00802643	constrained
chr3L	4429967	UTR3	nAcRbeta-64B		Present	Present	NA	Present	0.965289	0.768484	0.0055144	constrained
chr3L	4430199	UTR3	nAcRbeta-64B		NA	NA	Present	Present	0.948778	0.865255	1.32e-09	constrained
chr3L	4430206	UTR3	nAcRbeta-64B		NA	NA	Present	Present	0.996769	0.849239	7.11e-12	constrained
chr3L	4430207	UTR3	nAcRbeta-64B		NA	NA	NA	Present	0.998632	0.847804	2.41e-12	constrained
chr3L	4430208	UTR3	nAcRbeta-64B		NA	NA	Present	Present	0.999	0.847522	1.86e-13	constrained
chr3L	4432486	synonymous SNV	nAcRbeta-64B		Present	Present	NA	Present	NA	NA	NA	NA
chr3L	4432487	nonsynonymous SNV	nAcRbeta-64B	nAcRbeta-64B:NM_079203:exon3:c.A166G:p.R56G	Present	Present	NA	Present	0.998778	0.999673	1	highly conserved
chr3L	4433319	synonymous SNV	nAcRbeta-64B		Present	Present	NA	Present	NA	NA	NA	NA
chr3L	4433320	nonsynonymous SNV	nAcRbeta-64B	nAcRbeta-64B:NM_079203:exon4:c.A217G:p.I73V	Present	Present	NA	Present	0.999933	0.999911	1	highly conserved
chr3L	4586714	synonymous SNV	CG42540		Present	Present	NA	Present	NA	NA	NA	NA
chr3L	4586715	nonsynonymous SNV	CG42540	CG42540:NM_144080:exon9:c.A892G:p.N298D	Present	Present	NA	Present	0.9998	0.999694	1	highly conserved
chr3L	4586716	nonsynonymous SNV	CG42540	CG42540:NM_144080:exon9:c.A893G:p.N298S	NA	NA	Present	NA	0.9998	0.999714	1	highly conserved
chr3L	4586718	nonsynonymous SNV	CG42540	CG42540:NM_144080:exon9:c.A895G:p.T299A	NA	NA	NA	Present	0.999778	0.99972	1	highly conserved
chr3L	4586720	synonymous SNV	CG42540		NA	NA	NA	Present	NA	NA	NA	NA
chr3L	4590437	UTR3	CG42540		NA	Present	NA	NA	0.0406	0.303813	1	unconstrained
chr3L	4590448	UTR3	CG42540		NA	Present	Present	NA	0.0696	0.292879	1	unconstrained
chr3L	4590463	UTR3	CG42540		NA	NA	Present	NA	0.297622	0.168198	1.29e-06	constrained
chr3L	4590484	UTR3	CG42540		NA	NA	NA	Present	0.547	0.156088	1.95e-07	constrained
chr3L	4590563	UTR3	CG42540		NA	NA	Present	NA	0.248711	0.222	0.167939	unconstrained
chr3L	4590648	UTR3	CG42540		NA	NA	Present	Present	0.266556	0.179077	0.358962	unconstrained
chr3L	4590685	UTR3	CG42540		NA	Present	NA	NA	0.287733	0.103527	4.57e-08	constrained
chr3L	4590704	UTR3	CG42540		NA	Present	Present	NA	0.194511	0.210505	0.0127057	constrained
chr3L	4590708	UTR3	CG42540		NA	Present	Present	Present	0.187956	0.212549	0.0858924	unconstrained
chr3L	4590709	UTR3	CG42540		Present	Present	NA	Present	0.186422	0.213923	0.0869929	unconstrained
chr3L	4591116	UTR3	CG42540		NA	Present	Present	NA	0.5964	0.354132	0.000884096	constrained
chr3L	4591123	UTR3	CG42540		NA	Present	NA	Present	0.6246	0.400429	0.00969269	constrained
chr3L	4591132	UTR3	CG42540		NA	NA	Present	Present	0.670267	0.441132	0.00850132	constrained
chr3L	4591136	UTR3	CG42540		NA	NA	NA	Present	0.661822	0.445396	0.00265996	constrained
chr3L	4591173	UTR3	CG42540		NA	NA	NA	Present	0.822067	0.357593	4.52e-08	constrained
chr3L	4591179	UTR3	CG42540		NA	Present	Present	Present	0.823556	0.358143	4.66e-08	constrained
chr3L	4591222	UTR3	CG42540		NA	Present	Present	Present	0.0420222	0.481341	1	unconstrained
chr3L	4591224	UTR3	CG42540		NA	NA	NA	Present	0.0423556	0.478989	1	unconstrained
chr3L	4591226	UTR3	CG42540		NA	NA	Present	NA	0.0389333	0.475341	1	unconstrained
chr3L	4591368	UTR3	CG42540		NA	NA	NA	Present	0.0332667	0.105088	0.747915	unconstrained
chr3L	4591528	UTR3	CG42540		NA	NA	Present	NA	0.213978	0.0387473	0.00468397	constrained
chr3L	4591533	UTR3	CG42540		NA	NA	Present	NA	0.215756	0.0212527	0.00089756	constrained
chr3L	4809023	nonsynonymous SNV	Dhc64C	Dhc64C:NM_168103:exon12:c.A12620G:p.D4207G	NA	NA	NA	Present	0.991622	0.976923	0.651791	highly conserved
chr3L	5355746	UTR3	CG4769		NA	NA	Present	NA	0.441844	0.336033	0.385461	unconstrained
chr3L	5689229	synonymous SNV	sif		NA	NA	NA	Present	NA	NA	NA	NA
chr3L	5689230	nonsynonymous SNV	sif	sif:NM_001104048:exon2:c.A481G:p.T161A	Present	Present	NA	Present	0.998067	0.930945	0.000446086	highly conserved
chr3L	5689242	nonsynonymous SNV	sif	sif:NM_001104048:exon2:c.A493G:p.R165G	NA	NA	Present	Present	0.991222	0.920088	0.000763623	highly conserved
chr3L	5733625	nonsynonymous SNV	sif	sif:NM_001104046:exon22:c.A6418G:p.R2140G	Present	Present	NA	Present	0.4718	0.690747	1	unconstrained
chr3L	5733640	nonsynonymous SNV	sif	sif:NM_001104046:exon22:c.A6433G:p.K2145E	NA	NA	NA	Present	0.261889	0.799385	1	unconstrained
chr3L	5739760	UTR3	sif		NA	NA	NA	Present	0.634711	0.686692	0.720456	unconstrained
chr3L	5739770	UTR3	sif		NA	NA	NA	Present	0.592911	0.605802	0.108574	unconstrained
chr3L	5739808	UTR3	sif		Present	NA	NA	NA	0.409067	0.525637	0.321042	unconstrained
chr3L	5739872	UTR3	sif		Present	NA	NA	NA	0.737733	0.254198	4.52e-15	constrained
chr3L	5739896	UTR3	sif		NA	NA	NA	Present	0.570667	0.437418	0.0468361	constrained
chr3L	5739975	UTR3	sif		NA	NA	NA	Present	0.852022	0.567242	1.28e-08	constrained
chr3L	5739976	UTR3	sif		NA	Present	Present	Present	0.850911	0.576648	2e-07	constrained
chr3L	5739979	UTR3	sif		NA	NA	NA	Present	0.850511	0.594901	4.17e-06	constrained
chr3L	5757625	nonsynonymous SNV	CG10576	CG10576:NM_139727:exon4:c.A395G:p.D132G	Present	NA	NA	NA	0.754889	0.954121	1	unconstrained
chr3L	5804219	nonsynonymous SNV	CG5537	CG5537:NM_139733:exon1:c.A41G:p.E14G	Present	NA	NA	NA	0.6838	0.575214	0.273019	unconstrained
chr3L	5804222	nonsynonymous SNV	CG5537	CG5537:NM_139733:exon1:c.A44G:p.E15G	Present	NA	NA	NA	0.681244	0.594027	0.406616	unconstrained
chr3L	6600049	synonymous SNV	CG8368		Present	NA	NA	NA	0.737489	0.695538	0.168886	unconstrained
chr3L	6600302	nonsynonymous SNV	CG8368	CG8368:NM_139793:exon2:c.A830G:p.E277G	Present	NA	NA	NA	0.732556	0.641769	0.209436	unconstrained
chr3L	6942780	UTR3	CG10077		NA	Present	Present	Present	0.997467	0.679253	6.51e-07	constrained
chr3L	6942788	UTR3	CG10077		Present	Present	NA	Present	0.9986	0.749297	2.23e-08	constrained
chr3L	6942789	UTR3	CG10077		NA	NA	Present	NA	0.998733	0.753495	2.23e-08	constrained
chr3L	6942790	UTR3	CG10077		Present	Present	NA	Present	0.998867	0.760297	2.23e-08	constrained
chr3L	6943190	UTR3	CG10077		NA	Present	NA	NA	0.824	0.541868	0.00169235	constrained
chr3L	6943203	UTR3	CG10077		NA	Present	Present	Present	0.999178	0.443516	6.62e-14	constrained
chr3L	6943210	UTR3	CG10077		Present	Present	NA	Present	0.992667	0.512352	2.29e-11	constrained
chr3L	6943212	UTR3	CG10077		Present	Present	NA	Present	0.990044	0.534165	2.57e-09	constrained
chr3L	6943268	UTR3	CG10077		NA	Present	Present	Present	0.732311	0.587	0.0782917	unconstrained
chr3L	6944943	UTR3	CG10077		NA	NA	NA	Present	0.999644	0.877608	3.77e-08	constrained
chr3L	6944959	UTR3	CG10077		NA	NA	Present	Present	0.999067	0.899656	0.00145224	constrained
chr3L	6944962	UTR3	CG10077		NA	NA	NA	Present	0.998733	0.922747	0.0055144	highly conserved
chr3L	6945571	UTR3	CG10077		NA	NA	NA	Present	0.999956	0.805791	1.16e-09	constrained
chr3L	6945572	UTR3	CG10077		NA	NA	Present	Present	0.999956	0.80633	1.16e-09	constrained
chr3L	6945573	UTR3	CG10077		NA	NA	Present	Present	0.999956	0.798077	1.16e-09	constrained
chr3L	6946063	UTR3	CG10077		NA	NA	NA	Present	0.999111	0.716868	9.75e-12	constrained
chr3L	6946112	UTR3	CG10077		NA	NA	Present	Present	0.429444	0.546945	0.011681	constrained
chr3L	6946269	UTR3	CG10077		NA	NA	NA	Present	0.274844	0.169582	0.0706361	unconstrained
chr3L	6946316	UTR3	CG10077		NA	NA	NA	Present	0.0220667	0.121956	0.182286	unconstrained
chr3L	6946694	UTR3	CG10077		NA	NA	NA	Present	0.989022	0.587527	4.61e-08	constrained
chr3L	6947854	nonsynonymous SNV	CG10077	CG10077:NM_139805:exon3:c.A424G:p.S142G	Present	Present	NA	Present	0.426467	0.545725	1	unconstrained
chr3L	6952718	UTR3	sgl		NA	NA	NA	Present	0.169822	0.780121	1	unconstrained
chr3L	6977121	UTR3	CG32388		Present	NA	NA	NA	0.177044	0.137231	0.417608	unconstrained
chr3L	7006148	nonsynonymous SNV	mp	mp:NM_001169887:exon3:c.A410G:p.Q137R	NA	NA	NA	Present	0.642	0.925363	1	unconstrained
chr3L	7006180	nonsynonymous SNV	mp	mp:NM_001169887:exon3:c.A442G:p.S148G	NA	NA	Present	Present	0.846222	0.787835	0.623457	unconstrained
chr3L	7060838	nonsynonymous SNV	CG14823	CG14823:NM_168186:exon2:c.A527G:p.D176G	Present	NA	NA	NA	0.377244	0.495534	1	unconstrained
chr3L	7173430	nonsynonymous SNV	CG42256	CG42256:NM_001169897:exon6:c.A1066G:p.S356G	NA	NA	Present	NA	0.993178	0.974385	0.470245	highly conserved
chr3L	7173538	nonsynonymous SNV	CG42256	CG42256:NM_001169897:exon6:c.A958G:p.S320G	Present	Present	NA	Present	0.981822	0.986132	0.976393	highly conserved
chr3L	7267566	nonsynonymous SNV	unc-13-4A	unc-13-4A:NM_139839:exon5:c.A1301G:p.Q434R	NA	NA	NA	Present	0.995689	0.994791	1	highly conserved
chr3L	7333747	synonymous SNV	lark		Present	NA	NA	NA	0.965733	0.965912	1	highly conserved
chr3L	7352236	synonymous SNV	pst		Present	NA	NA	NA	0.162	0.265637	0.318373	unconstrained
chr3L	7396948	nonsynonymous SNV	CG8560	CG8560:NM_139863:exon1:c.A56G:p.E19G	Present	NA	NA	NA	NA	NA	NA	NA
chr3L	7647772	UTR5	CG7492		Present	NA	NA	Present	NA	NA	NA	NA
chr3L	7659663	synonymous SNV	Ank2		NA	NA	Present	Present	0.859378	0.918945	0.0477958	constrained
chr3L	7659736	nonsynonymous SNV	Ank2	Ank2:NM_001202141:exon16:c.A34418G:p.K11473R	Present	Present	NA	Present	0.998822	0.985868	0.465249	highly conserved
chr3L	7660762	nonsynonymous SNV	Ank2	Ank2:NM_001202141:exon16:c.A33392G:p.H11131R	NA	NA	NA	Present	0.9788	0.618582	2.11e-06	constrained
chr3L	7685931	synonymous SNV	Ank2		NA	NA	NA	Present	0.873156	0.68244	0.0269982	constrained
chr3L	7686473	nonsynonymous SNV	Ank2	Ank2:NM_001202141:exon16:c.A7681G:p.M2561V	NA	Present	NA	NA	0.993667	0.722527	6.42e-07	constrained
chr3L	7703702	nonsynonymous SNV	Ank2	Ank2:NM_001202139:exon3:c.A326G:p.N109S	NA	NA	NA	Present	0.992333	0.944154	0.173274	highly conserved
chr3L	7823803	synonymous SNV	Pdp1		NA	NA	NA	Present	0.530778	0.285736	0.000830804	constrained
chr3L	7921780	nonsynonymous SNV	syd	syd:NM_001169902:exon12:c.A2947G:p.S983G	Present	Present	NA	Present	0.998511	0.998813	0.973209	highly conserved
chr3L	7921782	nonsynonymous SNV	syd	syd:NM_001169902:exon12:c.A2945G:p.N982S	NA	NA	Present	NA	0.998511	0.998813	0.973209	highly conserved
chr3L	7921901	synonymous SNV	syd		NA	NA	Present	Present	0.889022	0.964011	1	unconstrained
chr3L	7969839	nonsynonymous SNV	CG8209	CG8209:NM_139910:exon2:c.A122G:p.D41G	Present	NA	NA	NA	0.562556	0.556066	1	unconstrained
chr3L	8348990	nonsynonymous SNV	CG17352	CG17352:NM_001104080:exon2:c.A257G:p.Q86R	Present	NA	NA	NA	0.947333	0.749951	1.09e-05	constrained
chr3L	8461661	synonymous SNV	Gug		NA	NA	NA	Present	0.987178	0.966	0.0021944	highly conserved
chr3L	8515154	nonsynonymous SNV	CG6673	CG6673:NM_168277:exon2:c.A296G:p.Y99C	NA	NA	NA	Present	0.687956	0.650736	0.00033774	constrained
chr3L	8584151	synonymous SNV	CG32353		NA	NA	NA	Present	0.704511	0.724802	0.803307	unconstrained
chr3L	8643055	nonsynonymous SNV	CG6486	CG6486:NM_139994:exon3:c.A341G:p.Q114R	NA	NA	NA	Present	0.981533	0.891231	0.063217	unconstrained
chr3L	8733120	nonsynonymous SNV	Prm	Prm:NM_079258:exon5:c.A866G:p.Q289R	Present	NA	NA	Present	0.998978	0.992055	0.135895	highly conserved
chr3L	8733195	nonsynonymous SNV	Prm	Prm:NM_079258:exon5:c.A791G:p.Q264R	Present	NA	NA	Present	0.9778	0.993736	1	highly conserved
chr3L	8733333	nonsynonymous SNV	Prm	Prm:NM_079258:exon5:c.A653G:p.K218R	NA	NA	NA	Present	0.995711	0.998791	0.809809	highly conserved
chr3L	8929265	nonsynonymous SNV	CG5741	CG5741:NM_001169917:exon2:c.A626G:p.E209G	Present	NA	NA	NA	0.530378	0.634	0.167939	unconstrained
chr3L	8950147	nonsynonymous SNV	mRpL12	mRpL12:NM_080003:exon2:c.A101G:p.E34G	Present	NA	NA	NA	0.778867	0.834143	0.954386	unconstrained
chr3L	9134502	synonymous SNV	nwk		NA	NA	NA	Present	0.895911	0.98467	1	unconstrained
chr3L	9137318	nonsynonymous SNV	CG4641	CG4641:NM_140034:exon2:c.A773G:p.D258G	NA	Present	NA	NA	0.826089	0.810835	0.219139	unconstrained
chr3L	9144935	nonsynonymous SNV	Rdl	Rdl:NM_168322:exon8:c.A1078G:p.M360V	NA	NA	NA	Present	0.999911	0.995853	0.034087	highly conserved
chr3L	9144936	synonymous SNV	Rdl		NA	NA	NA	Present	NA	NA	NA	NA
chr3L	9148285	nonsynonymous SNV	Rdl	Rdl:NM_168322:exon7:c.A880G:p.N294D	Present	Present	NA	Present	0.999778	0.999132	1	highly conserved
chr3L	9148318	nonsynonymous SNV	Rdl	Rdl:NM_168322:exon7:c.A847G:p.I283V	Present	Present	NA	Present	0.999911	0.999681	1	highly conserved
chr3L	9156017	nonsynonymous SNV	Rdl	Rdl:NM_168322:exon4:c.A364G:p.R122G	NA	Present	Present	Present	0.999333	0.999701	1	highly conserved
chr3L	9156024	synonymous SNV	Rdl		NA	NA	Present	Present	NA	NA	NA	NA
chr3L	9449220	UTR5	phol		Present	NA	NA	NA	NA	NA	NA	NA
chr3L	9628262	nonsynonymous SNV	fry	fry:NM_168357:exon23:c.A8210G:p.K2737R	Present	Present	NA	Present	0.998689	0.956011	0.00576292	highly conserved
chr3L	9662026	nonsynonymous SNV	fry	fry:NM_001043133:exon4:c.A2707G:p.T903A	NA	NA	Present	NA	0.992778	0.950242	0.537997	highly conserved
chr3L	9662076	nonsynonymous SNV	fry	fry:NM_001043133:exon4:c.A2657G:p.Q886R	Present	Present	NA	Present	0.998822	0.992604	0.105487	highly conserved
chr3L	9707666	nonsynonymous SNV	vsg	vsg:NM_168364:exon2:c.A16G:p.K6E	Present	NA	NA	NA	NA	NA	NA	NA
chr3L	9826390	UTR3	CG33205		NA	NA	NA	Present	0.0564	0.374396	1	unconstrained
chr3L	9826391	UTR3	CG33205		Present	NA	NA	Present	0.0435778	0.369989	1	unconstrained
chr3L	9826394	UTR3	CG33205		Present	NA	NA	Present	0.0314	0.345154	1	unconstrained
chr3L	9826400	UTR3	CG33205		Present	Present	NA	Present	0.0260889	0.335626	1	unconstrained
chr3L	9826401	UTR3	CG33205		Present	Present	NA	Present	0.0257556	0.332187	1	unconstrained
chr3L	9826406	UTR3	CG33205		NA	NA	Present	Present	0.0257778	0.308209	1	unconstrained
chr3L	9826463	UTR3	CG33205		NA	NA	Present	Present	0.0724222	0.0771319	1	unconstrained
chr3L	9826464	UTR3	CG33205		Present	NA	NA	Present	0.0676889	0.0871758	1	unconstrained
chr3L	9826466	UTR3	CG33205		NA	NA	Present	Present	0.0553778	0.111956	1	unconstrained
chr3L	9826469	UTR3	CG33205		Present	Present	NA	Present	0.0544667	0.143582	1	unconstrained
chr3L	9826470	UTR3	CG33205		Present	NA	NA	Present	0.0548	0.153747	1	unconstrained
chr3L	9826552	UTR3	CG33205		NA	NA	NA	Present	0.958067	0.211813	1.64e-18	constrained
chr3L	9826555	UTR3	CG33205		NA	NA	NA	Present	0.978289	0.216	6.34e-21	constrained
chr3L	9826557	UTR3	CG33205		NA	NA	Present	Present	0.981933	0.225934	3.05e-21	constrained
chr3L	9826559	UTR3	CG33205		Present	Present	NA	Present	0.983533	0.235132	3.05e-21	constrained
chr3L	9826584	UTR3	CG33205		Present	Present	NA	Present	0.578867	0.550308	0.00464685	constrained
chr3L	9826587	UTR3	CG33205		Present	NA	NA	Present	0.5294	0.592857	0.0706361	unconstrained
chr3L	9827176	UTR3	CG33205		NA	NA	NA	Present	0.185311	0.386527	1	unconstrained
chr3L	9860438	nonsynonymous SNV	CG8108	CG8108:NM_140110:exon4:c.A373G:p.N125D	NA	Present	Present	Present	0.997844	0.976574	0.0512087	highly conserved
chr3L	9860439	nonsynonymous SNV	CG8108	CG8108:NM_140110:exon4:c.A374G:p.N125S	Present	Present	NA	Present	0.997822	0.977018	0.0589049	highly conserved
chr3L	9861527	nonsynonymous SNV	CG8108	CG8108:NM_140110:exon5:c.A953G:p.K318R	NA	NA	Present	NA	0.8078	0.814033	0.241273	unconstrained
chr3L	9885234	nonsynonymous SNV	CalpB	CalpB:NM_079292:exon3:c.A2567G:p.N856S	NA	Present	Present	Present	0.944422	0.86656	0.0874936	unconstrained
chr3L	10566720	synonymous SNV	A2bp1		Present	NA	NA	NA	0.7324	0.947242	1	unconstrained
chr3L	10685078	UTR3	CG11811		NA	NA	Present	Present	0.200889	0.385945	0.704405	unconstrained
chr3L	10866805	synonymous SNV	tna		NA	Present	NA	NA	0.635067	0.981447	1	unconstrained
chr3L	11031140	nonsynonymous SNV	CG6327	CG6327:NM_168432:exon2:c.A607G:p.R203G	Present	NA	NA	Present	0.325222	0.857374	1	unconstrained
chr3L	11088915	nonsynonymous SNV	CG6279	CG6279:NM_140176:exon1:c.A235G:p.N79D	Present	NA	NA	NA	0.0288222	0.156253	1	unconstrained
chr3L	11123090	synonymous SNV	CG42575		NA	Present	NA	NA	0.859978	0.949	1	unconstrained
chr3L	11126644	synonymous SNV	CG42575		Present	NA	NA	NA	0.981156	0.968357	0.145837	highly conserved
chr3L	11168631	nonsynonymous SNV	CG14142	CG14142:NM_140190:exon8:c.A1040G:p.E347G	NA	NA	Present	Present	0.999622	0.794341	8.98e-08	constrained
chr3L	11168780	nonsynonymous SNV	CG14142	CG14142:NM_140190:exon8:c.A1189G:p.S397G	NA	NA	Present	Present	0.999778	0.999253	1	highly conserved
chr3L	11168856	exonic_NA	CG14142		NA	NA	NA	Present	NA	NA	NA	NA
chr3L	11168868	nonsynonymous SNV	CG14142	CG14142:NM_140190:exon8:c.A1277G:p.E426G	Present	NA	NA	Present	0.999911	0.999881	1	highly conserved
chr3L	11168869	synonymous SNV	CG14142		NA	NA	Present	Present	NA	NA	NA	NA
chr3L	11168876	nonsynonymous SNV	CG14142	CG14142:NM_140190:exon8:c.A1285G:p.T429A	Present	NA	NA	Present	1	0.999829	0.949981	highly conserved
chr3L	11168889	nonsynonymous SNV	CG14142	CG14142:NM_140190:exon8:c.A1298G:p.H433R	NA	NA	NA	Present	1	0.999841	1	highly conserved
chr3L	11168895	nonsynonymous SNV	CG14142	CG14142:NM_140190:exon8:c.A1304G:p.Q435R	Present	NA	NA	Present	1	0.999825	1	highly conserved
chr3L	11168995	UTR3	CG14142		NA	NA	NA	Present	0.305267	0.196539	0.0842667	unconstrained
chr3L	11169283	UTR3	CG14142		NA	NA	Present	NA	0.998356	0.465736	3.81e-13	constrained
chr3L	11169285	UTR3	CG14142		NA	NA	Present	Present	0.985244	0.489143	2.66e-10	constrained
chr3L	11169286	UTR3	CG14142		NA	NA	NA	Present	0.971933	0.506516	2.57e-09	constrained
chr3L	11218220	nonsynonymous SNV	CG42671	CG42671:NM_001202155:exon5:c.A2051G:p.E684G	Present	NA	NA	NA	0.984267	0.965374	0.663757	highly conserved
chr3L	11218250	nonsynonymous SNV	CG42671	CG42671:NM_001202155:exon5:c.A2081G:p.Y694C	Present	Present	NA	Present	0.999111	0.885725	1.03e-11	constrained
chr3L	11218378	nonsynonymous SNV	CG42671	CG42671:NM_001202155:exon5:c.A2209G:p.S737G	Present	NA	NA	Present	0.919178	0.95778	0.568176	highly conserved
chr3L	11218585	nonsynonymous SNV	CG42671	CG42671:NM_001202155:exon5:c.A2416G:p.S806G	NA	NA	Present	Present	0.998889	0.991297	4.06e-05	highly conserved
chr3L	11517537	UTR3	Mob2		NA	NA	Present	NA	0.964711	0.787863	0.0939911	unconstrained
chr3L	11676655	synonymous SNV	TfIIEalpha		Present	NA	NA	NA	0.931644	0.973231	1	highly conserved
chr3L	11761954	synonymous SNV	Muc68D		Present	NA	NA	NA	0.056	0.0247473	0.35804	unconstrained
chr3L	11761984	synonymous SNV	Muc68D		Present	NA	NA	NA	0.0333111	0.0866593	0.460691	unconstrained
chr3L	11762639	nonsynonymous SNV	Muc68D	Muc68D:NM_140247:exon2:c.A2546G:p.D849G	Present	NA	NA	NA	0.206711	0.132978	0.108574	unconstrained
chr3L	11762659	synonymous SNV	Muc68D		Present	NA	NA	NA	NA	NA	NA	NA
chr3L	11762758	synonymous SNV	Muc68D		Present	NA	NA	NA	0.0696	0.0716044	0.65315	unconstrained
chr3L	11762857	synonymous SNV	Muc68D		Present	NA	NA	NA	0.123	0.0751099	0.784422	unconstrained
chr3L	11763055	synonymous SNV	Muc68D		Present	NA	NA	NA	0.1354	0.189868	0.267734	unconstrained
chr3L	11763154	synonymous SNV	Muc68D		Present	NA	NA	NA	0.102267	0.157538	0.988762	unconstrained
chr3L	11763255	nonsynonymous SNV	Muc68D	Muc68D:NM_140247:exon2:c.A1930G:p.K644E	Present	NA	NA	NA	0.0573333	0.0225385	0.515613	unconstrained
chr3L	11763437	nonsynonymous SNV	Muc68D	Muc68D:NM_140247:exon2:c.A1748G:p.D583G	Present	NA	NA	NA	0.210733	0.129879	0.00175073	constrained
chr3L	11763457	synonymous SNV	Muc68D		Present	NA	NA	NA	NA	NA	NA	NA
chr3L	11763598	synonymous SNV	Muc68D		Present	NA	NA	NA	0.0535778	0.147582	1	unconstrained
chr3L	11763658	synonymous SNV	Muc68D		Present	NA	NA	NA	0.214022	0.0505934	0.000129261	constrained
chr3L	11763688	synonymous SNV	Muc68D		Present	NA	NA	NA	0.191378	0.091033	0.00884528	constrained
chr3L	11763760	synonymous SNV	Muc68D		Present	NA	NA	NA	0.0999778	0.11922	0.00175073	constrained
chr3L	11763790	synonymous SNV	Muc68D		Present	NA	NA	NA	0.154556	0.130571	0.784422	unconstrained
chr3L	11763862	synonymous SNV	Muc68D		Present	NA	NA	NA	0.119622	0.227967	1	unconstrained
chr3L	11763892	synonymous SNV	Muc68D		Present	NA	NA	NA	0.279356	0.110989	9.75e-08	constrained
chr3L	11930695	nonsynonymous SNV	CG14126	CG14126:NM_140267:exon1:c.A746G:p.E249G	NA	NA	NA	Present	0.9874	0.776791	3.8e-06	constrained
chr3L	11964001	synonymous SNV	Muc68E		Present	NA	NA	NA	0.144822	0.15778	0.827061	unconstrained
chr3L	11965009	synonymous SNV	Muc68E		Present	NA	NA	NA	0.0261778	0.104088	1	unconstrained
chr3L	11965441	synonymous SNV	Muc68E		Present	NA	NA	NA	0.0999333	0.200231	1	unconstrained
chr3L	11965585	synonymous SNV	Muc68E		Present	NA	NA	NA	0.0628	0.24689	1	unconstrained
chr3L	12204771	nonsynonymous SNV	app	app:NM_206343:exon11:c.A2228G:p.N743S	Present	Present	NA	Present	0.998467	0.991754	0.436558	highly conserved
chr3L	12204856	nonsynonymous SNV	app	app:NM_206343:exon11:c.A2143G:p.N715D	NA	Present	Present	Present	0.997822	0.994231	0.954386	highly conserved
chr3L	12204860	synonymous SNV	app		NA	NA	Present	Present	NA	NA	NA	NA
chr3L	12204865	nonsynonymous SNV	app	app:NM_206343:exon11:c.A2134G:p.S712G	NA	Present	Present	Present	0.997822	0.993615	0.79102	highly conserved
chr3L	12205248	nonsynonymous SNV	app	app:NM_206343:exon11:c.A1751G:p.Q584R	NA	NA	NA	Present	0.864533	0.839407	0.113317	unconstrained
chr3L	12205384	nonsynonymous SNV	app	app:NM_206343:exon11:c.A1615G:p.S539G	NA	NA	Present	NA	0.538689	0.703802	0.794269	unconstrained
chr3L	12205409	synonymous SNV	app		NA	NA	Present	Present	NA	NA	NA	NA
chr3L	12362021	nonsynonymous SNV	Ncc69	Ncc69:NM_206344:exon17:c.A3308G:p.D1103G	Present	NA	NA	NA	0.8388	0.923985	1	unconstrained
chr3L	12397053	UTR3	CG32103		Present	NA	NA	NA	0.127378	0.705505	1	unconstrained
chr3L	12405175	nonsynonymous SNV	CG32103	CG32103:NM_206345:exon5:c.A719G:p.D240G	Present	NA	NA	NA	0.983556	0.997358	1	highly conserved
chr3L	12406651	nonsynonymous SNV	CG32103	CG32103:NM_206345:exon2:c.A353G:p.E118G	Present	NA	NA	NA	0.981378	0.952846	0.651791	highly conserved
chr3L	12516676	nonsynonymous SNV	Pcaf	Pcaf:NM_140329:exon1:c.A328G:p.K110E	Present	NA	NA	NA	0.884911	0.903659	0.81173	unconstrained
chr3L	12805515	nonsynonymous SNV	CG11006	CG11006:NM_168519:exon8:c.A3481G:p.K1161E	NA	NA	NA	Present	0.981378	0.931365	0.331854	highly conserved
chr3L	12989956	nonsynonymous SNV	CG11262	CG11262:NM_140360:exon1:c.A1673G:p.D558G	Present	NA	NA	NA	0.657556	0.564407	0.112082	unconstrained
chr3L	13013548	nonsynonymous SNV	CG11255	CG11255:NM_140367:exon3:c.A880G:p.T294A	Present	Present	NA	Present	0.996044	0.883253	3.84e-06	constrained
chr3L	13031538	nonsynonymous SNV	SRm160	SRm160:NM_140370:exon2:c.A1027G:p.S343G	Present	Present	NA	Present	0.9386	0.894176	0.876952	unconstrained
chr3L	13294810	nonsynonymous SNV	Acp70A	Acp70A:NM_079333:exon1:c.A73G:p.N25D	Present	NA	NA	NA	0.0881778	0.104169	0.967929	unconstrained
chr3L	13411207	nonsynonymous SNV	CG32121	CG32121:NM_001104129:exon3:c.A1315G:p.S439G	Present	NA	NA	Present	0.981578	0.858022	0.0239341	constrained
chr3L	13460546	nonsynonymous SNV	CG10089	CG10089:NM_140397:exon5:c.A1015G:p.R339G	Present	Present	NA	Present	0.437289	0.678934	1	unconstrained
chr3L	13854637	synonymous SNV	CG8745		Present	NA	NA	NA	0.874289	0.83189	0.0173447	constrained
chr3L	13923052	nonsynonymous SNV	Gl	Gl:NM_079337:exon3:c.A104G:p.K35R	Present	NA	NA	Present	0.998911	0.990945	0.0456641	highly conserved
chr3L	13993255	synonymous SNV	CG8783		Present	NA	NA	NA	0.258267	0.91833	1	unconstrained
chr3L	14008322	nonsynonymous SNV	CG9007	CG9007:NM_140424:exon6:c.A6851G:p.E2284G	NA	Present	NA	NA	0.0766444	0.374374	1	unconstrained
chr3L	14742753	nonsynonymous SNV	CG42507	CG42507:NM_001169972:exon7:c.A7G:p.S3G	NA	NA	NA	Present	NA	NA	NA	NA
chr3L	14758982	UTR3	CG9384		NA	NA	Present	NA	0.844444	0.545077	2.07e-06	constrained
chr3L	14792079	nonsynonymous SNV	CG9425	CG9425:NM_140468:exon5:c.A5930G:p.H1977R	NA	NA	NA	Present	0.589244	0.593495	0.209436	unconstrained
chr3L	14792130	nonsynonymous SNV	CG9425	CG9425:NM_140468:exon5:c.A5981G:p.Q1994R	NA	NA	Present	Present	0.746489	0.583593	0.000122951	constrained
chr3L	14792353	UTR3	CG9425		Present	NA	NA	NA	0.585822	0.771	0.0183098	constrained
chr3L	14859350	nonsynonymous SNV	CG17839	CG17839:NM_206363:exon7:c.A919G:p.T307A	NA	Present	NA	NA	0.500489	0.544714	0.876952	unconstrained
chr3L	15105732	nonsynonymous SNV	CG6854	CG6854:NM_140490:exon5:c.A1807G:p.S603G	NA	NA	NA	Present	0.211022	0.237988	1	unconstrained
chr3L	15506114	nonsynonymous SNV	Eip71CD	Eip71CD:NM_079361:exon4:c.A725G:p.Q242R	Present	NA	NA	NA	0.9985	0.86287	1.84e-05	constrained
chr3L	15514986	nonsynonymous SNV	CG7945	CG7945:NM_140516:exon4:c.A680G:p.Q227R	NA	NA	Present	NA	0.981444	0.917238	0.000157228	highly conserved
chr3L	15893907	UTR3	CG6114		NA	NA	NA	Present	0.670556	0.690022	1	unconstrained
chr3L	15949133	nonsynonymous SNV	GXIVsPLA2	GXIVsPLA2:NM_140558:exon3:c.A673G:p.K225E	Present	NA	NA	NA	0.990806	0.626391	4.18e-10	constrained
chr3L	15949184	UTR3	GXIVsPLA2		Present	NA	NA	NA	0.230289	0.438933	0.80404	unconstrained
chr3L	16104037	synonymous SNV	Zn72D		NA	Present	NA	NA	0.407289	0.704484	1	unconstrained
chr3L	16104687	nonsynonymous SNV	Zn72D	Zn72D:NM_140582:exon3:c.A283G:p.N95D	NA	NA	NA	Present	0.946467	0.913681	0.954386	highly conserved
chr3L	16104689	nonsynonymous SNV	Zn72D	Zn72D:NM_140582:exon3:c.A281G:p.Y94C	NA	Present	Present	Present	0.946422	0.914978	0.954386	highly conserved
chr3L	16133495	UTR3	CG5151		NA	NA	Present	Present	0.6944	0.431923	0.00168581	constrained
chr3L	16381462	synonymous SNV	CG4877		Present	NA	NA	NA	0.171889	0.0912637	0.0706361	unconstrained
chr3L	16381480	synonymous SNV	CG4877		Present	NA	NA	NA	0.0404444	0.115736	1	unconstrained
chr3L	16404460	nonsynonymous SNV	fax	fax:NM_001014587:exon1:c.A59G:p.E20G	Present	NA	NA	NA	0.600178	0.68717	1	unconstrained
chr3L	16708947	nonsynonymous SNV	Dab	Dab:NM_079395:exon3:c.A455G:p.K152R	NA	Present	Present	Present	0.999467	0.990549	0.00381262	highly conserved
chr3L	16708959	nonsynonymous SNV	Dab	Dab:NM_079395:exon3:c.A467G:p.Q156R	NA	NA	NA	Present	0.9992	0.989615	0.0602202	highly conserved
chr3L	16709073	nonsynonymous SNV	Dab	Dab:NM_079395:exon3:c.A581G:p.Q194R	NA	NA	NA	Present	0.975844	0.723495	0.000106449	constrained
chr3L	16786754	synonymous SNV	CG9674		Present	NA	NA	NA	0.972844	0.961857	1	highly conserved
chr3L	16837495	UTR3	TSG101		Present	NA	NA	NA	0.0278387	0.452756	1	unconstrained
chr3L	16849696	nonsynonymous SNV	sina	sina:NM_168689:exon2:c.A179G:p.D60G	Present	NA	NA	NA	0.984889	0.980209	0.732613	highly conserved
chr3L	16992953	synonymous SNV	CG3764		Present	NA	NA	NA	0.7094	0.627143	0.639886	unconstrained
chr3L	17377854	synonymous SNV	CG13731		Present	NA	NA	NA	0.651911	0.49411	0.0452096	constrained
chr3L	17378172	synonymous SNV	CG13731		Present	NA	NA	NA	0.389778	0.340582	0.034087	constrained
chr3L	17379024	synonymous SNV	CG13731		Present	NA	NA	NA	0.677378	0.324088	4.17e-05	constrained
chr3L	17543007	nonsynonymous SNV	CG7542	CG7542:NM_140738:exon1:c.A71G:p.E24G	Present	NA	NA	NA	0.184867	0.301736	1	unconstrained
chr3L	17590965	nonsynonymous SNV	Eip74EF	Eip74EF:NM_168740:exon5:c.A472G:p.S158G	NA	Present	NA	NA	0.988156	0.858473	0.167939	unconstrained
chr3L	18657555	nonsynonymous SNV	MYPT-75D	MYPT-75D:NM_140792:exon8:c.A1304G:p.D435G	Present	NA	NA	NA	0.561489	0.842473	1	unconstrained
chr3L	18663995	nonsynonymous SNV	CG18811	CG18811:NM_144414:exon4:c.A1025G:p.E342G	Present	NA	NA	NA	0.390733	0.750011	0.950348	unconstrained
chr3L	18748272	synonymous SNV	ftz-f1		Present	NA	NA	NA	0.995378	0.982618	0.379072	highly conserved
chr3L	18868083	synonymous SNV	Ugt		Present	NA	NA	NA	0.820778	0.790121	0.380983	unconstrained
chr3L	19100649	nonsynonymous SNV	CG14082	CG14082:NM_140836:exon2:c.A467G:p.Y156C	NA	NA	Present	Present	0.998489	0.980582	0.70519	highly conserved
chr3L	19100775	nonsynonymous SNV	CG14082	CG14082:NM_140836:exon2:c.A341G:p.Q114R	Present	NA	NA	Present	0.998978	0.834967	2.43e-09	constrained
chr3L	19122313	synonymous SNV	Spn75F		Present	NA	NA	NA	0.0206222	0.0733516	1	unconstrained
chr3L	19275903	UTR3	CG9619		NA	NA	NA	Present	0.743822	0.313066	5.12e-09	constrained
chr3L	19276042	UTR3	CG9619		NA	NA	NA	Present	0.370378	0.206813	0.0706361	unconstrained
chr3L	19276057	UTR3	CG9619		NA	NA	NA	Present	0.371044	0.115802	0.000528509	constrained
chr3L	19276058	UTR3	CG9619		NA	NA	NA	Present	0.376733	0.109308	7.41e-05	constrained
chr3L	19276299	UTR3	CG9619		NA	NA	Present	Present	0.263356	0.430868	0.818742	unconstrained
chr3L	19276300	UTR3	CG9619		Present	NA	NA	Present	0.283867	0.407173	0.672622	unconstrained
chr3L	19276358	nonsynonymous SNV	CG9619	CG9619:NM_140847:exon3:c.A2011G:p.T671A	NA	NA	Present	Present	0.987133	0.747692	0.000176991	constrained
chr3L	19276364	nonsynonymous SNV	CG9619	CG9619:NM_140847:exon3:c.A2005G:p.S669G	Present	Present	NA	Present	0.977667	0.778517	0.0019024	constrained
chr3L	19276365	synonymous SNV	CG9619		Present	NA	NA	Present	NA	NA	NA	NA
chr3L	19287959	UTR5	fal		Present	NA	NA	NA	NA	NA	NA	NA
chr3L	19682823	UTR3	Gbeta76C		NA	NA	NA	Present	0.123622	0.155495	0.138307	unconstrained
chr3L	19682833	UTR3	Gbeta76C		NA	NA	NA	Present	0.0206222	0.208	1	unconstrained
chr3L	19682971	UTR3	Gbeta76C		NA	NA	Present	Present	0.0863333	0.108396	0.581438	unconstrained
chr3L	20018195	nonsynonymous SNV	CG14183	CG14183:NM_140915:exon7:c.A2291G:p.E764G	Present	NA	NA	NA	0.768644	0.786374	0.286612	unconstrained
chr3L	20149876	synonymous SNV	CG42674		NA	NA	Present	NA	0.104467	0.464066	1	unconstrained
chr3L	20150049	nonsynonymous SNV	CG42674	CG42674:NM_140925:exon3:c.A2179G:p.S727G	NA	NA	Present	NA	0.235289	0.409791	0.885094	unconstrained
chr3L	20229698	nonsynonymous SNV	CG17233	CG17233:NM_168836:exon3:c.A1946G:p.E649G	Present	NA	NA	NA	0.992867	0.995374	1	highly conserved
chr3L	20372778	synonymous SNV	RhoBTB		Present	Present	NA	Present	0.942156	0.651462	0.00017293	constrained
chr3L	20372857	nonsynonymous SNV	RhoBTB	RhoBTB:NM_140959:exon5:c.A937G:p.S313G	NA	NA	Present	NA	0.993467	0.87933	2.18e-06	constrained
chr3L	20390268	nonsynonymous SNV	trbl	trbl:NM_079933:exon2:c.A1138G:p.K380E	Present	NA	NA	NA	0.914644	0.923033	0.0939184	highly conserved
chr3L	20432811	UTR5	CG11796		Present	NA	NA	NA	NA	NA	NA	NA
chr3L	20516600	nonsynonymous SNV	CG4825	CG4825:NM_140985:exon4:c.A1229G:p.Y410C	Present	NA	NA	Present	0.999089	0.993297	0.79102	highly conserved
chr3L	20777067	nonsynonymous SNV	CG11399	CG11399:NM_140997:exon2:c.A641G:p.D214G	Present	NA	NA	NA	0.933822	0.967989	1	highly conserved
chr3L	20804979	nonsynonymous SNV	CG3680	CG3680:NM_141004:exon3:c.A1952G:p.E651G	Present	NA	NA	NA	0.642	0.649396	0.00480597	constrained
chr3L	21065813	nonsynonymous SNV	siz	siz:NM_206407:exon5:c.A2204G:p.Q735R	NA	Present	NA	NA	0.920267	0.992352	1	highly conserved
chr3L	21196362	nonsynonymous SNV	CG10512	CG10512:NM_141032:exon1:c.A172G:p.T58A	NA	NA	Present	Present	0.900622	0.788026	0.160178	unconstrained
chr3L	21196371	nonsynonymous SNV	CG10512	CG10512:NM_141032:exon1:c.A181G:p.T61A	NA	NA	Present	Present	0.897378	0.837044	0.672869	unconstrained
chr3L	21200939	UTR3	CG10512		NA	NA	NA	Present	0.402422	0.172791	4.03e-07	constrained
chr3L	21206370	synonymous SNV	CG10508		NA	NA	Present	NA	NA	NA	NA	NA
chr3L	21206392	nonsynonymous SNV	CG10508	CG10508:NM_206412:exon5:c.A685G:p.S229G	Present	NA	NA	Present	0.960311	0.992099	1	highly conserved
chr3L	21206416	nonsynonymous SNV	CG10508	CG10508:NM_206412:exon5:c.A709G:p.S237G	NA	NA	Present	Present	0.983156	0.812451	0.0319629	constrained
chr3L	21206443	nonsynonymous SNV	CG10508	CG10508:NM_206412:exon5:c.A736G:p.S246G	Present	Present	NA	Present	0.960044	0.565846	3.67e-06	constrained
chr3L	21274407	UTR5	ppl		Present	NA	NA	NA	NA	NA	NA	NA
chr3L	21309294	UTR3	Pc		NA	NA	Present	NA	0.1318	0.589736	1	unconstrained
chr3L	21327037	nonsynonymous SNV	Rab26	Rab26:NM_001170017:exon7:c.A1160G:p.K387R	Present	NA	NA	Present	0.999911	0.998214	0.00519257	highly conserved
chr3L	21344704	nonsynonymous SNV	CG32436	CG32436:NM_168898:exon4:c.A1982G:p.D661G	Present	NA	NA	NA	0.910267	0.96989	0.406616	highly conserved
chr3L	21818371	nonsynonymous SNV	CG7414	CG7414:NM_001202226:exon2:c.A62G:p.E21G	Present	NA	NA	NA	0.917178	0.992157	1	highly conserved
chr3L	21827350	synonymous SNV	Nopp140		Present	NA	NA	NA	NA	NA	NA	NA
chr3L	21827397	nonsynonymous SNV	Nopp140	Nopp140:NM_168940:exon2:c.A1217G:p.K406R	Present	NA	NA	NA	0.480556	0.438396	0.14018	unconstrained
chr3L	21827446	synonymous SNV	Nopp140		Present	NA	NA	NA	NA	NA	NA	NA
chr3L	22070328	synonymous SNV	RpLP0		Present	NA	NA	NA	0.986556	0.929659	0.79102	highly conserved
chr3L	22543552	synonymous SNV	Trxr-2		Present	NA	NA	NA	0.828244	0.738714	0.00938935	constrained
chr3L	23024618	exonic_NA	CG32458		NA	NA	NA	Present	NA	NA	NA	NA
chr3L	23024781	nonsynonymous SNV	CG32458	CG32458:NM_168983:exon1:c.A659G:p.H220R	NA	NA	NA	Present	0.9352	0.532593	1.23e-10	constrained
chr3L	23024799	nonsynonymous SNV	CG32458	CG32458:NM_168983:exon1:c.A677G:p.Q226R	NA	NA	NA	Present	0.717911	0.705725	0.00190933	constrained
chr3LHet	2189693	UTR3	CG40228		NA	Present	NA	NA	0.00266667	0.00536765	1	unconstrained
chr3R	10035	UTR3	CG12581		NA	NA	Present	NA	0.353156	0.191055	0.00969269	constrained
chr3R	123226	nonsynonymous SNV	cpx	cpx:NM_001170030:exon6:c.A372G:p.I124M	Present	Present	NA	Present	NA	NA	NA	NA
chr3R	123238	synonymous SNV	cpx		NA	NA	NA	Present	NA	NA	NA	NA
chr3R	123239	nonsynonymous SNV	cpx	cpx:NM_001170030:exon6:c.A385G:p.N129D	Present	Present	NA	Present	NA	NA	NA	NA
chr3R	123240	nonsynonymous SNV	cpx	cpx:NM_001170030:exon6:c.A386G:p.N129S	Present	Present	NA	Present	NA	NA	NA	NA
chr3R	125781	UTR3	cpx		NA	NA	NA	Present	0.0676	0.396769	1	unconstrained
chr3R	190860	synonymous SNV	CG1090		NA	NA	NA	Present	0.695067	0.897791	1	unconstrained
chr3R	191106	synonymous SNV	CG1090		Present	Present	NA	Present	NA	NA	NA	NA
chr3R	191107	nonsynonymous SNV	CG1090	CG1090:NM_141202:exon5:c.A1579G:p.S527G	Present	Present	NA	Present	0.998511	0.991593	0.876952	highly conserved
chr3R	191125	nonsynonymous SNV	CG1090	CG1090:NM_141202:exon5:c.A1597G:p.K533E	NA	NA	Present	NA	0.995622	0.995	1	highly conserved
chr3R	191126	nonsynonymous SNV	CG1090	CG1090:NM_141202:exon5:c.A1598G:p.K533R	NA	NA	Present	NA	0.995622	0.996725	1	highly conserved
chr3R	191127	synonymous SNV	CG1090		NA	NA	Present	NA	NA	NA	NA	NA
chr3R	191196	synonymous SNV	CG1090		Present	Present	NA	Present	0.999622	0.99306	0.0936299	highly conserved
chr3R	211036	nonsynonymous SNV	Cont	Cont:NM_141204:exon5:c.A2897G:p.D966G	Present	NA	NA	NA	0.806044	0.922165	1	unconstrained
chr3R	223180	nonsynonymous SNV	CG9855	CG9855:NM_141206:exon2:c.A179G:p.E60G	Present	NA	NA	NA	0.613644	0.548132	0.229713	unconstrained
chr3R	223189	nonsynonymous SNV	CG9855	CG9855:NM_141206:exon2:c.A170G:p.D57G	Present	NA	NA	NA	0.428956	0.55333	1	unconstrained
chr3R	319616	nonsynonymous SNV	CG34357	CG34357:NM_001202237:exon15:c.A4568G:p.Q1523R	NA	Present	Present	Present	0.995956	0.766132	0.00256236	constrained
chr3R	482227	nonsynonymous SNV	CG12001	CG12001:NM_141228:exon2:c.A973G:p.I325V	Present	NA	NA	Present	0.991978	0.552923	4.77e-12	constrained
chr3R	528296	nonsynonymous SNV	CG31531	CG31531:NM_176399:exon9:c.A2035G:p.K679E	Present	Present	NA	Present	0.998822	0.680451	1.16e-09	constrained
chr3R	610198	nonsynonymous SNV	CG17387	CG17387:NM_141238:exon1:c.A209G:p.E70G	Present	NA	NA	NA	0.651156	0.754983	0.957602	unconstrained
chr3R	615229	nonsynonymous SNV	CG42574	CG42574:NM_001202247:exon8:c.A6788G:p.D2263G	Present	NA	NA	NA	0.940133	0.952747	1	highly conserved
chr3R	617163	nonsynonymous SNV	CG42574	CG42574:NM_001202247:exon7:c.A4961G:p.D1654G	Present	NA	NA	NA	0.897978	0.598868	0.0016716	constrained
chr3R	622917	synonymous SNV	CG42574		NA	NA	NA	Present	0.3316	0.283363	0.674671	unconstrained
chr3R	623029	nonsynonymous SNV	CG42574	CG42574:NM_001202245:exon3:c.A1889G:p.Q630R	NA	NA	Present	NA	0.674022	0.325352	4.45e-06	constrained
chr3R	910622	nonsynonymous SNV	corto	corto:NM_079507:exon1:c.A1126G:p.K376E	Present	NA	NA	NA	0.674489	0.624945	0.457385	unconstrained
chr3R	1062050	UTR3	retinophilin		Present	NA	NA	NA	0.249489	0.189912	0.682891	unconstrained
chr3R	1062051	UTR3	retinophilin		Present	NA	NA	Present	0.271378	0.179857	0.433424	unconstrained
chr3R	1062054	UTR3	retinophilin		Present	NA	NA	Present	0.336378	0.150066	0.0532026	unconstrained
chr3R	1062097	UTR3	retinophilin		Present	NA	NA	NA	0.227333	0.264094	0.856383	unconstrained
chr3R	1062100	UTR3	retinophilin		Present	NA	NA	NA	0.170556	0.33084	1	unconstrained
chr3R	1138865	nonsynonymous SNV	l(3)82Fd	l(3)82Fd:NM_169038:exon4:c.A616G:p.S206G	NA	NA	NA	Present	0.640644	0.773022	0.876952	unconstrained
chr3R	1281800	UTR3	CG14669		Present	NA	NA	NA	0.356933	0.400538	0.176953	unconstrained
chr3R	1312457	nonsynonymous SNV	CG31550	CG31550:NM_169056:exon2:c.A1043G:p.E348G	Present	NA	NA	NA	0.317222	0.746725	1	unconstrained
chr3R	1335970	nonsynonymous SNV	Nmdar1	Nmdar1:NM_169059:exon14:c.A2585G:p.K862R	NA	NA	Present	Present	0.987022	0.971038	1	highly conserved
chr3R	1337783	nonsynonymous SNV	Nmdar1	Nmdar1:NM_169059:exon11:c.A1741G:p.M581V	NA	Present	Present	Present	0.999622	0.999492	1	highly conserved
chr3R	1337784	synonymous SNV	Nmdar1		NA	Present	Present	Present	NA	NA	NA	NA
chr3R	1337796	synonymous SNV	Nmdar1		NA	NA	NA	Present	NA	NA	NA	NA
chr3R	1337862	nonsynonymous SNV	Nmdar1	Nmdar1:NM_169059:exon11:c.A1662G:p.I554M	NA	NA	Present	Present	0.999867	0.999681	1	highly conserved
chr3R	1337864	nonsynonymous SNV	Nmdar1	Nmdar1:NM_169059:exon11:c.A1660G:p.I554V	NA	NA	NA	Present	0.999867	0.999604	1	highly conserved
chr3R	1388519	nonsynonymous SNV	Pi4KIIalpha	Pi4KIIalpha:NM_001170039:exon3:c.A263G:p.E88G	Present	NA	NA	NA	0.395689	0.536582	1	unconstrained
chr3R	1419820	UTR3	Vha26		NA	NA	NA	Present	0.511622	0.54111	0.0797624	unconstrained
chr3R	1419821	UTR3	Vha26		NA	Present	NA	NA	0.497956	0.558231	0.212558	unconstrained
chr3R	1475852	exonic_NA	sec23		NA	NA	NA	Present	NA	NA	NA	NA
chr3R	1475953	nonsynonymous SNV	sec23	sec23:NM_169089:exon2:c.A791G:p.Q264R	Present	Present	NA	Present	0.998578	0.98744	0.00387556	highly conserved
chr3R	1476073	nonsynonymous SNV	sec23	sec23:NM_169089:exon2:c.A911G:p.Q304R	Present	Present	NA	Present	0.999378	0.989429	0.00843691	highly conserved
chr3R	1477100	nonsynonymous SNV	sec23	sec23:NM_169089:exon4:c.A1808G:p.N603S	NA	NA	Present	Present	0.999311	0.984286	0.453452	highly conserved
chr3R	1502087	nonsynonymous SNV	CG1347	CG1347:NM_206434:exon2:c.A2657G:p.E886G	Present	NA	NA	NA	0.784822	0.969363	1	unconstrained
chr3R	1830102	nonsynonymous SNV	Rm62	Rm62:NM_169120:exon4:c.A758G:p.K253R	Present	Present	NA	Present	0.986	0.979956	0.708115	highly conserved
chr3R	1852746	nonsynonymous SNV	CG11459	CG11459:NM_141351:exon1:c.A179G:p.E60G	Present	NA	NA	NA	0.195222	0.540176	1	unconstrained
chr3R	2281275	nonsynonymous SNV	CG9727	CG9727:NM_141399:exon1:c.A469G:p.S157G	NA	Present	Present	NA	0.933911	0.658747	0.0055144	constrained
chr3R	2281712	nonsynonymous SNV	CG9727	CG9727:NM_141399:exon1:c.A32G:p.Q11R	NA	Present	Present	NA	0.899378	0.35641	4.23e-08	constrained
chr3R	2483086	UTR5	CG1307		Present	NA	NA	NA	NA	NA	NA	NA
chr3R	2651075	UTR3	Scr		Present	NA	NA	Present	0.999178	0.983845	0.534694	highly conserved
chr3R	3018497	nonsynonymous SNV	lap	lap:NM_001144547:exon10:c.A1162G:p.T388A	Present	Present	NA	Present	0.998511	0.99456	1	highly conserved
chr3R	3018547	nonsynonymous SNV	lap	lap:NM_001144547:exon10:c.A1212G:p.I404M	NA	NA	Present	Present	0.999	0.992352	0.316633	highly conserved
chr3R	3724639	synonymous SNV	wtrw		Present	NA	NA	NA	0.978756	0.960484	1	highly conserved
chr3R	3785684	nonsynonymous SNV	dsx	dsx:NM_169202:exon2:c.A844G:p.S282G	Present	NA	NA	Present	0.165378	0.823396	1	unconstrained
chr3R	3802691	nonsynonymous SNV	CD98hc	CD98hc:NM_141495:exon2:c.A95G:p.D32G	Present	NA	NA	NA	0.900511	0.926824	0.141494	highly conserved
chr3R	3829168	nonsynonymous SNV	CG2698	CG2698:NM_141499:exon4:c.A1358G:p.K453R	NA	NA	Present	Present	0.996733	0.995176	0.39676	highly conserved
chr3R	3829176	nonsynonymous SNV	CG2698	CG2698:NM_141499:exon4:c.A1366G:p.I456V	NA	NA	Present	NA	0.999044	0.993956	0.0175658	highly conserved
chr3R	3829179	nonsynonymous SNV	CG2698	CG2698:NM_141499:exon4:c.A1369G:p.N457D	NA	NA	NA	Present	0.999622	0.993451	0.000113699	highly conserved
chr3R	3829180	nonsynonymous SNV	CG2698	CG2698:NM_141499:exon4:c.A1370G:p.N457S	NA	NA	Present	Present	0.999622	0.993319	6.69e-05	highly conserved
chr3R	3829208	synonymous SNV	CG2698		NA	NA	Present	Present	NA	NA	NA	NA
chr3R	3848991	nonsynonymous SNV	CG2747	CG2747:NM_169205:exon3:c.A1663G:p.S555G	Present	Present	NA	Present	0.996289	0.988802	0.170882	highly conserved
chr3R	4067095	UTR3	CG9636		NA	NA	Present	NA	0.909622	0.689198	0.0230692	constrained
chr3R	4067701	UTR3	CG9636		NA	NA	NA	Present	0.647422	0.677292	0.95053	unconstrained
chr3R	4067707	UTR3	CG9636		NA	NA	NA	Present	0.748214	0.5382	0.0346935	constrained
chr3R	4067757	nonsynonymous SNV	CG9636	CG9636:NM_169209:exon6:c.A1141G:p.S381G	Present	Present	NA	Present	0.541978	0.309111	0.000123973	constrained
chr3R	4172859	nonsynonymous SNV	DppIII	DppIII:NM_169218:exon3:c.A1955G:p.D652G	Present	NA	NA	NA	0.979133	0.73733	0.00258937	constrained
chr3R	4212460	nonsynonymous SNV	CG31462	CG31462:NM_169222:exon1:c.A1465G:p.N489D	NA	Present	NA	NA	0.7522	0.653846	0.00200832	constrained
chr3R	4212480	nonsynonymous SNV	CG31462	CG31462:NM_169222:exon1:c.A1445G:p.K482R	NA	Present	NA	NA	0.446333	0.772835	1	unconstrained
chr3R	4346187	synonymous SNV	CG11737		Present	NA	NA	NA	0.353156	0.650297	1	unconstrained
chr3R	4481787	nonsynonymous SNV	bel	bel:NM_080522:exon3:c.A2197G:p.S733G	Present	NA	NA	NA	0.634733	0.908648	1	unconstrained
chr3R	4563532	nonsynonymous SNV	CG9801	CG9801:NM_169239:exon3:c.A1033G:p.S345G	Present	Present	NA	Present	0.9522	0.813099	0.115189	unconstrained
chr3R	4563756	nonsynonymous SNV	CG9801	CG9801:NM_169239:exon3:c.A809G:p.K270R	NA	NA	NA	Present	0.931667	0.953495	1	highly conserved
chr3R	4579159	synonymous SNV	CG8223		NA	NA	Present	NA	0.987865	0.97487	1	highly conserved
chr3R	4608749	synonymous SNV	Pif1A		NA	Present	NA	NA	0.845444	0.795143	0.0617031	unconstrained
chr3R	4662311	stoploss SNV	pyd;pyd	pyd:NM_001104242:exon6:c.A4341G:p.X1447W	NA	Present	Present	Present	NA	NA	NA	NA
chr3R	4662535	nonsynonymous SNV	pyd	pyd:NM_001104242:exon6:c.A4117G:p.T1373A	NA	NA	Present	Present	0.780467	0.849044	1	unconstrained
chr3R	4662544	nonsynonymous SNV	pyd	pyd:NM_001104242:exon6:c.A4108G:p.S1370G	NA	Present	Present	Present	0.780467	0.78411	0.895742	unconstrained
chr3R	4662570	nonsynonymous SNV	pyd	pyd:NM_001104242:exon6:c.A4082G:p.H1361R	NA	NA	NA	Present	0.753511	0.619198	0.0167639	constrained
chr3R	4662576	nonsynonymous SNV	pyd	pyd:NM_001104242:exon6:c.A4076G:p.N1359S	NA	NA	Present	NA	0.7528	0.555527	0.00169235	constrained
chr3R	4662637	nonsynonymous SNV	pyd	pyd:NM_001104242:exon6:c.A4015G:p.S1339G	Present	Present	NA	Present	0.389978	0.499055	0.949251	unconstrained
chr3R	4662648	nonsynonymous SNV	pyd	pyd:NM_001104242:exon6:c.A4004G:p.Q1335R	Present	Present	NA	Present	0.555822	0.35322	0.00123774	constrained
chr3R	4662651	nonsynonymous SNV	pyd	pyd:NM_001104242:exon6:c.A4001G:p.Q1334R	Present	Present	NA	Present	0.563844	0.316736	0.000197497	constrained
chr3R	4662750	nonsynonymous SNV	pyd	pyd:NM_001104242:exon6:c.A3902G:p.N1301S	NA	NA	NA	Present	0.702356	0.379549	4.11e-07	constrained
chr3R	4662759	nonsynonymous SNV	pyd	pyd:NM_001104242:exon6:c.A3893G:p.K1298R	NA	NA	Present	NA	0.792533	0.424308	3.56e-07	constrained
chr3R	4662906	nonsynonymous SNV	pyd	pyd:NM_001104242:exon6:c.A3746G:p.Y1249C	Present	Present	NA	Present	0.524311	0.503857	0.000105454	constrained
chr3R	4662913	nonsynonymous SNV	pyd	pyd:NM_001104242:exon6:c.A3739G:p.S1247G	Present	Present	NA	Present	0.438022	0.487648	0.0119421	constrained
chr3R	4662917	synonymous SNV	pyd		NA	NA	NA	Present	NA	NA	NA	NA
chr3R	4663332	nonsynonymous SNV	pyd	pyd:NM_001104242:exon6:c.A3320G:p.Y1107C	Present	Present	NA	Present	0.624956	0.650033	0.459862	unconstrained
chr3R	4663337	synonymous SNV	pyd		NA	NA	Present	Present	NA	NA	NA	NA
chr3R	4663352	synonymous SNV	pyd		NA	NA	Present	Present	NA	NA	NA	NA
chr3R	4690654	nonsynonymous SNV	pyd	pyd:NM_170646:exon3:c.A985G:p.K329E	Present	NA	NA	NA	0.987756	0.99522	1	highly conserved
chr3R	4897914	nonsynonymous SNV	pum	pum:NM_176427:exon5:c.A1706G:p.K569R	NA	NA	NA	Present	0.990067	0.962022	0.898785	highly conserved
chr3R	5192470	synonymous SNV	CG8129		NA	NA	NA	Present	0.944644	0.944736	0.33746	highly conserved
chr3R	5272099	nonsynonymous SNV	ps	ps:NM_169283:exon5:c.A1279G:p.T427A	NA	NA	NA	Present	0.9648	0.890066	0.534145	unconstrained
chr3R	5273621	UTR3	ps		NA	NA	Present	NA	0.494844	0.386519	0.112474	unconstrained
chr3R	5273653	UTR3	ps		NA	NA	NA	Present	0.467333	0.349022	0.230544	unconstrained
chr3R	5273660	UTR3	ps		NA	NA	Present	NA	0.402244	0.364033	0.8539	unconstrained
chr3R	5273665	UTR3	ps		NA	NA	Present	NA	0.403356	0.355813	0.83345	unconstrained
chr3R	5273666	UTR3	ps		NA	Present	Present	Present	0.408556	0.353714	0.569024	unconstrained
chr3R	5273677	UTR3	ps		NA	NA	Present	NA	0.423733	0.314352	0.103292	unconstrained
chr3R	5273681	UTR3	ps		NA	NA	Present	NA	0.358533	0.307648	0.537997	unconstrained
chr3R	5274244	UTR3	ps		Present	Present	NA	Present	0.951733	0.686198	7.19e-06	constrained
chr3R	5274323	UTR3	ps		NA	NA	NA	Present	0.930333	0.598451	2.28e-05	constrained
chr3R	5274902	UTR3	ps		NA	NA	NA	Present	0.873333	0.621769	2.97e-10	constrained
chr3R	5274903	UTR3	ps		NA	NA	NA	Present	0.895511	0.61056	5.8e-11	constrained
chr3R	5296946	synonymous SNV	CG16779		NA	NA	NA	Present	0.279867	0.68567	1	unconstrained
chr3R	5332507	nonsynonymous SNV	rump	rump:NM_141642:exon4:c.A1316G:p.Q439R	NA	NA	NA	Present	0.719156	0.716462	0.0135367	constrained
chr3R	5352621	UTR3	CG8176		NA	NA	Present	NA	0.0576444	0.378703	1	unconstrained
chr3R	5482244	nonsynonymous SNV	CG9492	CG9492:NM_141666:exon24:c.A11330G:p.K3777R	NA	NA	Present	NA	0.987533	0.990462	0.957602	highly conserved
chr3R	5484205	nonsynonymous SNV	CG9492	CG9492:NM_141666:exon22:c.A9728G:p.K3243R	NA	NA	Present	NA	0.999933	0.995648	0.0165127	highly conserved
chr3R	5484349	nonsynonymous SNV	CG9492	CG9492:NM_141666:exon22:c.A9584G:p.H3195R	NA	NA	Present	Present	0.999089	0.996615	0.876952	highly conserved
chr3R	5484545	nonsynonymous SNV	CG9492	CG9492:NM_141666:exon22:c.A9388G:p.K3130E	NA	NA	Present	Present	0.999111	0.998868	0.708115	highly conserved
chr3R	5484913	nonsynonymous SNV	CG9492	CG9492:NM_141666:exon22:c.A9020G:p.K3007R	NA	NA	Present	Present	0.999667	0.996275	0.455738	highly conserved
chr3R	5492569	nonsynonymous SNV	CG9492	CG9492:NM_141666:exon14:c.A5072G:p.K1691R	NA	NA	Present	Present	0.998489	0.995022	0.624812	highly conserved
chr3R	5492999	nonsynonymous SNV	CG9492	CG9492:NM_141666:exon14:c.A4642G:p.T1548A	NA	NA	NA	Present	0.9978	0.999275	1	highly conserved
chr3R	5495300	nonsynonymous SNV	CG9492	CG9492:NM_141666:exon12:c.A3224G:p.K1075R	NA	NA	Present	NA	0.999178	0.997901	1	highly conserved
chr3R	5534528	nonsynonymous SNV	trbd	trbd:NM_141674:exon3:c.A647G:p.E216G	Present	NA	NA	NA	0.541244	0.611437	1	unconstrained
chr3R	5552636	nonsynonymous SNV	CG32937	CG32937:NM_176442:exon1:c.A28G:p.R10G	NA	NA	Present	Present	0.990467	0.981982	0.321645	highly conserved
chr3R	5552637	synonymous SNV	CG32937		NA	NA	Present	NA	NA	NA	NA	NA
chr3R	5595135	nonsynonymous SNV	CG8481	CG8481:NM_141685:exon2:c.A494G:p.K165R	NA	NA	NA	Present	NA	NA	NA	NA
chr3R	5595147	stoploss SNV	CG8481	CG8481:NM_141685:exon2:c.A506G:p.X169W	Present	NA	NA	Present	NA	NA	NA	NA
chr3R	5693491	UTR5	Teh1		NA	NA	NA	Present	NA	NA	NA	NA
chr3R	5982989	nonsynonymous SNV	Invadolysin	Invadolysin:NM_143815:exon7:c.A1138G:p.T380A	NA	NA	NA	Present	0.990844	0.993758	0.707903	highly conserved
chr3R	6021133	nonsynonymous SNV	Syn	Syn:NM_169333:exon3:c.A43G:p.N15D	NA	Present	NA	NA	NA	NA	NA	NA
chr3R	6021145	nonsynonymous SNV	Syn	Syn:NM_169333:exon3:c.A55G:p.R19G	NA	Present	NA	Present	NA	NA	NA	NA
chr3R	6021148	nonsynonymous SNV	Syn;Syn	Syn:NM_169333:exon3:c.A58G:p.R20G	NA	Present	NA	NA	NA	NA	NA	NA
chr3R	6021487	nonsynonymous SNV	Syn	Syn:NM_169333:exon4:c.A109G:p.S37G	NA	NA	Present	NA	0.9958	0.967468	0.0289795	highly conserved
chr3R	6021705	synonymous SNV	Syn		Present	Present	NA	Present	NA	NA	NA	NA
chr3R	6021706	nonsynonymous SNV	Syn	Syn:NM_169332:exon4:c.A148G:p.S50G	Present	Present	NA	Present	0.996467	0.924	5.18e-07	highly conserved
chr3R	6070995	nonsynonymous SNV	CG42795	CG42795:NM_141731:exon8:c.A4640G:p.N1547S	NA	NA	NA	Present	0.987022	0.793055	9.25e-08	constrained
chr3R	6071146	synonymous SNV	CG42795		Present	Present	NA	Present	NA	NA	NA	NA
chr3R	6071147	nonsynonymous SNV	CG42795	CG42795:NM_141731:exon8:c.A4792G:p.S1598G	Present	Present	NA	Present	0.923844	0.781648	2.94e-10	constrained
chr3R	6071158	synonymous SNV	CG42795		NA	NA	Present	Present	NA	NA	NA	NA
chr3R	6129697	nonsynonymous SNV	CG11872	CG11872:NM_141736:exon2:c.A721G:p.K241E	NA	NA	NA	Present	0.903422	0.647604	0.00113287	constrained
chr3R	6189725	exonic_NA	Rfx		NA	NA	NA	Present	NA	NA	NA	NA
chr3R	6410574	UTR3	hth		NA	NA	Present	Present	0.4408	0.634187	1	unconstrained
chr3R	6410642	UTR3	hth		Present	NA	NA	Present	0.895867	0.534527	2.11e-06	constrained
chr3R	6410657	UTR3	hth		NA	NA	Present	Present	0.706156	0.555011	0.00381262	constrained
chr3R	6410896	UTR3	hth		NA	NA	Present	Present	0.4652	0.357571	0.0328535	constrained
chr3R	6410902	UTR3	hth		Present	NA	NA	Present	0.4902	0.292495	2.07e-06	constrained
chr3R	6410908	UTR3	hth		NA	NA	Present	Present	0.515778	0.256736	5.59e-10	constrained
chr3R	6594237	nonsynonymous SNV	fau	fau:NM_141758:exon7:c.A1562G:p.Q521R	Present	NA	NA	Present	0.813022	0.690462	0.211996	unconstrained
chr3R	6683548	nonsynonymous SNV	CG4570	CG4570:NM_141770:exon1:c.A809G:p.D270G	Present	NA	NA	NA	0.486714	0.78087	0.720963	unconstrained
chr3R	6874374	UTR3	CG34114		NA	NA	NA	Present	0.200667	0.0911319	1.12e-08	constrained
chr3R	7217253	nonsynonymous SNV	pros	pros:NM_169386:exon3:c.A5186G:p.E1729G	NA	Present	NA	Present	0.999969	0.999733	1	highly conserved
chr3R	7217269	synonymous SNV	pros		NA	NA	NA	Present	NA	NA	NA	NA
chr3R	7217270	nonsynonymous SNV	pros	pros:NM_169386:exon3:c.A5203G:p.M1735V	NA	NA	NA	Present	0.999778	0.999653	1	highly conserved
chr3R	7418289	nonsynonymous SNV	Jupiter	Jupiter:NM_169408:exon5:c.A287G:p.E96G	Present	NA	NA	NA	0.946111	0.979471	1	highly conserved
chr3R	7495991	nonsynonymous SNV	CG42327	CG42327:NM_001043241:exon2:c.A2698G:p.T900A	Present	NA	NA	NA	0.408289	0.456	0.168886	unconstrained
chr3R	7594412	UTR3	l(3)neo38		NA	NA	NA	Present	0.996444	0.643923	5.77e-11	constrained
chr3R	7594413	UTR3	l(3)neo38		NA	NA	NA	Present	0.9964	0.633637	5.77e-11	constrained
chr3R	7625405	nonsynonymous SNV	ClC-a	ClC-a:NM_001104282:exon10:c.A1969G:p.I657V	NA	NA	NA	Present	0.987822	0.99433	0.624812	highly conserved
chr3R	7626886	nonsynonymous SNV	ClC-a	ClC-a:NM_001104282:exon5:c.A854G:p.K285R	NA	NA	NA	Present	NA	NA	NA	NA
chr3R	7626891	synonymous SNV	ClC-a		NA	NA	NA	Present	NA	NA	NA	NA
chr3R	7626914	nonsynonymous SNV	ClC-a	ClC-a:NM_001104282:exon5:c.A826G:p.T276A	NA	Present	NA	Present	0.997822	0.992776	0.94361	highly conserved
chr3R	7626994	nonsynonymous SNV	ClC-a	ClC-a:NM_001104282:exon5:c.A746G:p.K249R	NA	NA	NA	Present	0.991022	0.998882	1	highly conserved
chr3R	7776010	nonsynonymous SNV	CG31211	CG31211:NM_176465:exon1:c.A484G:p.T162A	NA	NA	Present	NA	0.537933	0.228157	0.000251572	constrained
chr3R	7791384	nonsynonymous SNV	CG12213	CG12213:NM_169442:exon3:c.A1567G:p.K523E	Present	NA	NA	NA	0.637356	0.569681	0.000889739	constrained
chr3R	7818499	synonymous SNV	mfas		Present	NA	NA	NA	NA	NA	NA	NA
chr3R	7990069	nonsynonymous SNV	Cpn	Cpn:NM_169455:exon2:c.A1204G:p.S402G	Present	Present	NA	Present	0.144533	0.145088	0.391842	unconstrained
chr3R	7990742	synonymous SNV	Cpn		NA	NA	NA	Present	0.188844	0.204451	0.0321759	constrained
chr3R	8046191	nonsynonymous SNV	CG4860	CG4860:NM_141906:exon3:c.A791G:p.K264R	NA	NA	Present	NA	0.760511	0.683901	0.403252	unconstrained
chr3R	8181813	nonsynonymous SNV	MBD-R2	MBD-R2:NM_169461:exon1:c.A53G:p.E18G	Present	NA	NA	NA	0.908044	0.898878	0.0901757	unconstrained
chr3R	8244658	nonsynonymous SNV	pps	pps:NM_141936:exon7:c.A4328G:p.D1443G	Present	NA	NA	NA	0.0487333	0.40911	1	unconstrained
chr3R	8342654	nonsynonymous SNV	Octbeta3R	Octbeta3R:NM_141953:exon7:c.A2555G:p.Y852C	NA	Present	Present	Present	0.988778	0.706363	1e-07	constrained
chr3R	8343173	nonsynonymous SNV	Octbeta3R	Octbeta3R:NM_141953:exon7:c.A2036G:p.K679R	NA	Present	Present	Present	0.987933	0.995626	1	highly conserved
chr3R	8343174	nonsynonymous SNV	Octbeta3R	Octbeta3R:NM_141953:exon7:c.A2035G:p.K679E	NA	NA	Present	Present	0.9878	0.995637	1	highly conserved
chr3R	8343182	nonsynonymous SNV	Octbeta3R	Octbeta3R:NM_141953:exon7:c.A2027G:p.K676R	NA	Present	Present	Present	0.985844	0.996549	1	highly conserved
chr3R	8343183	nonsynonymous SNV	Octbeta3R	Octbeta3R:NM_141953:exon7:c.A2026G:p.K676E	NA	NA	Present	Present	0.985822	0.996549	1	highly conserved
chr3R	8540386	nonsynonymous SNV	Men	Men:NM_080141:exon3:c.A1156G:p.I386V	NA	NA	NA	Present	0.923667	0.973044	0.559967	highly conserved
chr3R	9491022	UTR3	B52		NA	NA	Present	NA	0.736933	0.675505	0.217186	unconstrained
chr3R	9491023	UTR3	B52		NA	NA	Present	Present	0.725289	0.678582	0.314595	unconstrained
chr3R	9491025	UTR3	B52		NA	Present	NA	Present	0.691467	0.686429	0.619705	unconstrained
chr3R	9518140	UTR3	flfl		NA	NA	NA	Present	0.196889	0.400714	0.537997	unconstrained
chr3R	9518314	UTR3	flfl		NA	Present	NA	NA	0.143067	0.154978	0.184997	unconstrained
chr3R	9518471	UTR3	flfl		NA	NA	Present	NA	0.578111	0.521022	0.135895	unconstrained
chr3R	9892444	nonsynonymous SNV	foxo	foxo:NM_001144581:exon3:c.A80G:p.D27G	Present	NA	NA	NA	0.775267	0.969088	1	unconstrained
chr3R	10132434	nonsynonymous SNV	su(Hw)	su(Hw):NM_169574:exon3:c.A1178G:p.D393G	Present	NA	NA	NA	0.894378	0.914956	1	unconstrained
chr3R	10341164	UTR3	Pde6		NA	NA	Present	NA	0.365644	0.248769	0.0201906	constrained
chr3R	10556609	UTR5	CG7530		NA	NA	Present	NA	NA	NA	NA	NA
chr3R	10620509	nonsynonymous SNV	CG33330	CG33330:NM_206489:exon2:c.A163G:p.N55D	NA	NA	Present	NA	0.327711	0.564868	1	unconstrained
chr3R	10642469	nonsynonymous SNV	btsz	btsz:NM_001014624:exon1:c.A4169G:p.K1390R	NA	NA	Present	Present	0.992044	0.924505	7.02e-05	highly conserved
chr3R	10642509	nonsynonymous SNV	btsz	btsz:NM_001014624:exon1:c.A4129G:p.T1377A	NA	NA	Present	Present	0.889844	0.964571	1	unconstrained
chr3R	10840681	nonsynonymous SNV	CG14861	CG14861:NM_142152:exon1:c.A190G:p.K64E	Present	NA	NA	NA	0.0563556	0.00946154	0.00476796	constrained
chr3R	10921252	UTR5	CG6966		Present	NA	NA	NA	NA	NA	NA	NA
chr3R	11113649	UTR5	Tm1		Present	NA	NA	NA	NA	NA	NA	NA
chr3R	11113885	UTR5	Tm1		NA	NA	Present	Present	NA	NA	NA	NA
chr3R	11122405	nonsynonymous SNV	Tm1	Tm1:NM_169637:exon5:c.A467G:p.E156G	Present	NA	NA	Present	0.999911	0.954374	0.00381262	highly conserved
chr3R	11122417	nonsynonymous SNV	Tm1	Tm1:NM_169637:exon5:c.A479G:p.K160R	Present	NA	NA	Present	0.999933	0.95389	0.000105454	highly conserved
chr3R	11132583	synonymous SNV	Tm1		Present	NA	NA	NA	0.968267	0.93056	0.0806965	highly conserved
chr3R	11133569	UTR3	Tm1		NA	NA	NA	Present	0.461778	0.662198	1	unconstrained
chr3R	11144304	nonsynonymous SNV	CG6276	CG6276:NM_142188:exon2:c.A1271G:p.E424G	Present	NA	NA	NA	0.758022	0.760099	0.749255	unconstrained
chr3R	11212935	nonsynonymous SNV	CG43073	CG43073:NM_169654:exon7:c.A1619G:p.Q540R	NA	Present	Present	Present	0.999867	0.996937	0.000763623	highly conserved
chr3R	11212944	nonsynonymous SNV	CG43073	CG43073:NM_169654:exon7:c.A1628G:p.K543R	Present	Present	NA	Present	0.999733	0.997361	0.0182628	highly conserved
chr3R	11213833	nonsynonymous SNV	CG43073	CG43073:NM_169654:exon8:c.A1970G:p.N657S	NA	NA	NA	Present	0.999822	0.991956	0.258359	highly conserved
chr3R	11214118	nonsynonymous SNV	CG43073	CG43073:NM_169654:exon8:c.A2255G:p.Q752R	NA	NA	Present	Present	0.960422	0.990396	1	highly conserved
chr3R	11214152	synonymous SNV	CG43073		NA	NA	Present	Present	NA	NA	NA	NA
chr3R	11214153	nonsynonymous SNV	CG43073	CG43073:NM_169654:exon8:c.A2290G:p.T764A	NA	NA	Present	Present	0.976867	0.983637	1	highly conserved
chr3R	11225168	nonsynonymous SNV	CG43073	CG43073:NM_169654:exon14:c.A4351G:p.T1451A	Present	Present	NA	Present	0.9998	0.997923	0.0797624	highly conserved
chr3R	11225251	synonymous SNV	CG43073		NA	NA	Present	Present	0.9976	0.961846	0.0240277	highly conserved
chr3R	11238976	nonsynonymous SNV	Atx2	Atx2:NM_169657:exon3:c.A1142G:p.K381R	Present	NA	NA	Present	0.407933	0.850549	1	unconstrained
chr3R	11239027	nonsynonymous SNV	Atx2	Atx2:NM_169657:exon3:c.A1193G:p.K398R	Present	Present	NA	Present	0.928467	0.641495	0.00071461	constrained
chr3R	11618565	synonymous SNV	Acyp2		Present	NA	NA	NA	NA	NA	NA	NA
chr3R	11618571	synonymous SNV	Acyp2		Present	NA	NA	NA	NA	NA	NA	NA
chr3R	11648190	nonsynonymous SNV	alpha-Man-IIb	alpha-Man-IIb:NM_142237:exon5:c.A3281G:p.Q1094R	NA	NA	Present	NA	0.778267	0.757615	0.708329	unconstrained
chr3R	11785130	synonymous SNV	Sap47		Present	NA	NA	NA	0.499244	0.884088	1	unconstrained
chr3R	11805848	nonsynonymous SNV	Hel89B	Hel89B:NM_169693:exon4:c.A2765G:p.Q922R	NA	NA	NA	Present	0.808733	0.85956	1	unconstrained
chr3R	11891240	nonsynonymous SNV	CG10185	CG10185:NM_142264:exon6:c.A1384G:p.T462A	NA	NA	NA	Present	0.996622	0.975195	0.156	highly conserved
chr3R	11891241	synonymous SNV	CG10185		NA	NA	NA	Present	NA	NA	NA	NA
chr3R	11891689	nonsynonymous SNV	CG10185	CG10185:NM_142264:exon5:c.A1035G:p.I345M	NA	NA	Present	Present	0.9996	0.995725	0.170882	highly conserved
chr3R	11892133	nonsynonymous SNV	CG10185	CG10185:NM_142264:exon4:c.A685G:p.I229V	NA	NA	NA	Present	0.902244	0.998411	1	highly conserved
chr3R	11901077	nonsynonymous SNV	Mhcl	Mhcl:NM_169703:exon1:c.A287G:p.Q96R	NA	NA	NA	Present	0.946333	0.737692	0.000884096	constrained
chr3R	11922383	nonsynonymous SNV	Mhcl	Mhcl:NM_001043250:exon3:c.A866G:p.N289S	NA	NA	NA	Present	0.987733	0.989352	0.0832435	highly conserved
chr3R	11922384	nonsynonymous SNV	Mhcl	Mhcl:NM_001043250:exon3:c.A865G:p.N289D	NA	NA	Present	Present	0.988	0.984967	0.0339102	highly conserved
chr3R	11922387	nonsynonymous SNV	Mhcl	Mhcl:NM_001043250:exon3:c.A862G:p.T288A	NA	NA	Present	Present	0.9906	0.971407	0.000757197	highly conserved
chr3R	11922390	nonsynonymous SNV	Mhcl	Mhcl:NM_001043250:exon3:c.A859G:p.T287A	Present	Present	NA	Present	0.9908	0.958615	0.000304399	highly conserved
chr3R	11922461	nonsynonymous SNV	Mhcl	Mhcl:NM_001043250:exon3:c.A788G:p.Q263R	NA	NA	NA	Present	0.778978	0.902242	0.876952	unconstrained
chr3R	11922960	synonymous SNV	Mhcl		NA	Present	Present	Present	NA	NA	NA	NA
chr3R	11922966	exonic_NA	Mhcl		NA	NA	NA	Present	NA	NA	NA	NA
chr3R	11922973	nonsynonymous SNV	Mhcl	Mhcl:NM_001043250:exon2:c.A338G:p.N113S	NA	NA	Present	Present	0.998644	0.577549	6.38e-16	constrained
chr3R	12024884	synonymous SNV	CG6126		Present	NA	NA	NA	0.809711	0.911508	1	unconstrained
chr3R	12269403	nonsynonymous SNV	CG14882	CG14882:NM_142287:exon2:c.A344G:p.E115G	Present	NA	NA	NA	0.302067	0.38889	1	unconstrained
chr3R	12464493	UTR3	Fas1		NA	NA	NA	Present	0.466156	0.644242	1	unconstrained
chr3R	12464846	UTR3	Fas1		NA	NA	NA	Present	0.826956	0.883176	1	unconstrained
chr3R	12464869	UTR3	Fas1		NA	NA	NA	Present	0.827067	0.985275	1	unconstrained
chr3R	12464880	UTR3	Fas1		NA	NA	NA	Present	0.903489	0.915484	0.0247327	highly conserved
chr3R	12896815	nonsynonymous SNV	ns1	ns1:NM_169742:exon4:c.A1322G:p.E441G	Present	NA	NA	NA	0.742467	0.520264	0.00843691	constrained
chr3R	12933819	nonsynonymous SNV	cher	cher:NM_079659:exon6:c.A1454G:p.E485G	NA	NA	Present	Present	0.997044	0.948637	0.0123782	highly conserved
chr3R	12934033	nonsynonymous SNV	cher	cher:NM_079659:exon6:c.A1240G:p.T414A	NA	NA	NA	Present	0.905867	0.974868	1	highly conserved
chr3R	12971944	synonymous SNV	m-cup		Present	NA	NA	NA	0.934156	0.757176	0.0317968	constrained
chr3R	13223272	nonsynonymous SNV	Sur-8	Sur-8:NM_169758:exon3:c.A1712G:p.E571G	NA	NA	NA	Present	0.993622	0.909374	0.00559147	highly conserved
chr3R	13369606	nonsynonymous SNV	SF1	SF1:NM_079915:exon6:c.A1316G:p.K439R	NA	NA	Present	Present	0.987422	0.987308	0.474846	highly conserved
chr3R	13369609	nonsynonymous SNV	SF1	SF1:NM_079915:exon6:c.A1319G:p.E440G	NA	NA	Present	NA	0.987533	0.984769	0.219139	highly conserved
chr3R	13370256	nonsynonymous SNV	SF1	SF1:NM_079915:exon6:c.A1966G:p.M656V	NA	NA	Present	Present	0.722356	0.844571	1	unconstrained
chr3R	13370300	synonymous SNV	SF1		Present	Present	NA	Present	NA	NA	NA	NA
chr3R	13370465	nonsynonymous SNV	SF1	SF1:NM_079915:exon6:c.A2175G:p.I725M	Present	NA	NA	Present	0.833111	0.857868	0.929407	unconstrained
chr3R	13599704	synonymous SNV	CG7397		NA	Present	NA	NA	0.819956	0.988055	1	unconstrained
chr3R	13599939	nonsynonymous SNV	CG7397	CG7397:NM_142396:exon1:c.A71G:p.Q24R	Present	Present	NA	Present	0.854844	0.794143	0.33746	unconstrained
chr3R	13623858	UTR5	CG7379		Present	NA	NA	NA	NA	NA	NA	NA
chr3R	13708487	synonymous SNV	Rim		Present	Present	NA	Present	NA	NA	NA	NA
chr3R	13708488	nonsynonymous SNV	Rim	Rim:NM_001014630:exon17:c.A6866G:p.K2289R	NA	NA	Present	Present	0.998556	0.969275	0.0171262	highly conserved
chr3R	13708492	nonsynonymous SNV	Rim	Rim:NM_001014630:exon17:c.A6862G:p.T2288A	NA	NA	Present	Present	0.993222	0.971912	0.0334182	highly conserved
chr3R	13708538	synonymous SNV	Rim		NA	NA	NA	Present	NA	NA	NA	NA
chr3R	13708698	nonsynonymous SNV	Rim	Rim:NM_001014630:exon17:c.A6656G:p.N2219S	NA	NA	Present	Present	0.854667	0.833659	0.271428	unconstrained
chr3R	13708706	synonymous SNV	Rim		NA	NA	Present	NA	NA	NA	NA	NA
chr3R	13715467	nonsynonymous SNV	Rim	Rim:NM_001014630:exon13:c.A3939G:p.I1313M	NA	Present	Present	NA	0.999844	0.994662	0.251711	highly conserved
chr3R	13988053	synonymous SNV	CG7218		Present	NA	NA	NA	0.467178	0.363538	0.270233	unconstrained
chr3R	14013095	nonsynonymous SNV	Arp5	Arp5:NM_142427:exon2:c.A1496G:p.N499S	NA	NA	Present	NA	0.501933	0.785846	1	unconstrained
chr3R	14022096	nonsynonymous SNV	Ssdp	Ssdp:NM_169794:exon2:c.A140G:p.E47G	NA	NA	Present	NA	0.981222	0.998747	1	highly conserved
chr3R	14039507	nonsynonymous SNV	CG7985	CG7985:NM_142432:exon3:c.A1324G:p.T442A	NA	NA	NA	Present	0.949689	0.932857	0.720456	highly conserved
chr3R	14044652	nonsynonymous SNV	CG7183	CG7183:NM_142435:exon2:c.A1294G:p.N432D	Present	NA	NA	NA	0.758978	0.751615	0.56636	unconstrained
chr3R	14110943	nonsynonymous SNV	CG8064	CG8064:NM_142448:exon2:c.A1424G:p.D475G	Present	NA	NA	NA	0.927067	0.907813	0.883226	highly conserved
chr3R	14116661	nonsynonymous SNV	l(3)05822	l(3)05822:NM_169802:exon2:c.A560G:p.Y187C	Present	NA	NA	Present	0.570333	0.396901	0.0471331	constrained
chr3R	14116857	nonsynonymous SNV	l(3)05822	l(3)05822:NM_169802:exon2:c.A364G:p.K122E	NA	NA	NA	Present	0.694533	0.390901	8.14e-06	constrained
chr3R	14117077	synonymous SNV	l(3)05822		Present	NA	NA	NA	0.308978	0.514484	1	unconstrained
chr3R	14180896	synonymous SNV	CG15803		NA	NA	Present	Present	NA	NA	NA	NA
chr3R	14180916	nonsynonymous SNV	CG15803	CG15803:NM_142456:exon2:c.A334G:p.K112E	NA	NA	Present	Present	0.999689	0.89089	6.32e-05	constrained
chr3R	14180920	synonymous SNV	CG15803		NA	NA	Present	Present	NA	NA	NA	NA
chr3R	14181014	nonsynonymous SNV	CG15803	CG15803:NM_142456:exon2:c.A236G:p.Q79R	NA	NA	NA	Present	0.9996	0.998505	0.876952	highly conserved
chr3R	14181027	nonsynonymous SNV	CG15803	CG15803:NM_142456:exon2:c.A223G:p.T75A	NA	Present	Present	Present	0.9996	0.998341	0.794269	highly conserved
chr3R	14303917	UTR5	fru		NA	Present	NA	NA	NA	NA	NA	NA
chr3R	14323677	intronic	fru		NA	Present	NA	NA	NA	NA	NA	NA
chr3R	14541161	UTR3	VAChT		NA	NA	NA	Present	0.467422	0.89733	1	unconstrained
chr3R	14554623	nonsynonymous SNV	Cha	Cha:NM_057656:exon4:c.A569G:p.H190R	NA	NA	Present	Present	0.885089	0.946813	1	unconstrained
chr3R	14560218	nonsynonymous SNV	Mekk1	Mekk1:NM_142493:exon5:c.A3485G:p.E1162G	Present	NA	NA	NA	0.934556	0.796242	0.000463657	constrained
chr3R	14733296	nonsynonymous SNV	endoA	endoA:NM_169838:exon2:c.A308G:p.K103R	NA	NA	Present	Present	0.999911	0.990956	0.00814979	highly conserved
chr3R	14733313	nonsynonymous SNV	endoA	endoA:NM_169838:exon2:c.A325G:p.S109G	NA	NA	NA	Present	0.999911	0.994363	0.103292	highly conserved
chr3R	14733374	nonsynonymous SNV	endoA	endoA:NM_169838:exon2:c.A386G:p.K129R	Present	Present	NA	Present	0.999978	0.998549	0.954386	highly conserved
chr3R	14733397	nonsynonymous SNV	endoA	endoA:NM_169838:exon2:c.A409G:p.K137E	Present	Present	NA	Present	0.998867	0.99833	0.315613	highly conserved
chr3R	14733398	nonsynonymous SNV	endoA	endoA:NM_169838:exon2:c.A410G:p.K137R	NA	NA	Present	Present	0.998844	0.998341	0.534694	highly conserved
chr3R	14733521	nonsynonymous SNV	endoA	endoA:NM_169838:exon2:c.A533G:p.K178R	Present	Present	NA	Present	0.997422	0.987626	0.268922	highly conserved
chr3R	14733531	exonic_NA	endoA		NA	NA	NA	Present	NA	NA	NA	NA
chr3R	14733532	nonsynonymous SNV	endoA	endoA:NM_169838:exon2:c.A544G:p.I182V	NA	NA	NA	Present	0.997422	0.987198	0.134937	highly conserved
chr3R	14733702	synonymous SNV	endoA		Present	Present	NA	Present	0.957778	0.992758	1	highly conserved
chr3R	14735727	UTR3	endoA		NA	NA	Present	NA	0.889178	0.674978	0.00168901	constrained
chr3R	14735728	UTR3	endoA		NA	NA	Present	NA	0.873356	0.681044	0.00559471	constrained
chr3R	14735757	UTR3	endoA		NA	NA	Present	NA	0.604578	0.826022	1	unconstrained
chr3R	14735875	UTR3	endoA		Present	Present	NA	Present	0.189444	0.478692	0.548701	unconstrained
chr3R	14796401	synonymous SNV	CG42613		NA	NA	NA	Present	NA	NA	NA	NA
chr3R	14796414	nonsynonymous SNV	CG42613	CG42613:NM_169844:exon7:c.A1372G:p.T458A	Present	NA	NA	Present	0.999356	0.998926	0.67195	highly conserved
chr3R	14797034	nonsynonymous SNV	CG42613	CG42613:NM_169844:exon8:c.A1551G:p.I517M	Present	Present	NA	Present	0.999511	0.993135	0.128411	highly conserved
chr3R	14848626	synonymous SNV	CG6005		NA	NA	NA	Present	0.616978	0.913765	1	unconstrained
chr3R	14966506	UTR3	Ppcs		NA	NA	Present	NA	0.914489	0.678275	1.24e-06	constrained
chr3R	14966723	UTR3	Ppcs		NA	Present	NA	NA	0.0436667	0.521747	1	unconstrained
chr3R	14980459	UTR3	CG11779		Present	NA	NA	NA	0.937422	0.630154	0.000443248	constrained
chr3R	15056818	nonsynonymous SNV	unc79	unc79:NM_142538:exon27:c.A8852G:p.N2951S	Present	NA	NA	Present	0.979467	0.970066	0.331854	highly conserved
chr3R	15056819	nonsynonymous SNV	unc79	unc79:NM_142538:exon27:c.A8851G:p.N2951D	Present	Present	NA	Present	0.979533	0.972363	0.402085	highly conserved
chr3R	15056822	nonsynonymous SNV	unc79	unc79:NM_142538:exon27:c.A8848G:p.T2950A	Present	NA	NA	Present	0.979578	0.977945	0.555884	highly conserved
chr3R	15056846	nonsynonymous SNV	unc79	unc79:NM_142538:exon27:c.A8824G:p.S2942G	NA	NA	Present	Present	0.970889	0.911626	0.380983	highly conserved
chr3R	15062938	nonsynonymous SNV	unc79	unc79:NM_142538:exon18:c.A4442G:p.Q1481R	NA	NA	Present	NA	0.996489	0.916209	6.32e-05	highly conserved
chr3R	15062947	nonsynonymous SNV	unc79	unc79:NM_142538:exon18:c.A4433G:p.Q1478R	NA	NA	Present	NA	0.996867	0.961341	0.00381262	highly conserved
chr3R	15063755	exonic_NA	unc79		NA	NA	NA	Present	NA	NA	NA	NA
chr3R	15063763	nonsynonymous SNV	unc79	unc79:NM_142538:exon17:c.A3673G:p.I1225V	NA	NA	Present	Present	0.990422	0.99289	0.708329	highly conserved
chr3R	15063764	synonymous SNV	unc79		NA	Present	Present	Present	NA	NA	NA	NA
chr3R	15063919	nonsynonymous SNV	unc79	unc79:NM_142538:exon17:c.A3517G:p.T1173A	Present	NA	NA	Present	0.998044	0.987989	0.142235	highly conserved
chr3R	15063929	exonic_NA	unc79		NA	NA	NA	Present	NA	NA	NA	NA
chr3R	15063941	synonymous SNV	unc79		NA	NA	NA	Present	NA	NA	NA	NA
chr3R	15064080	nonsynonymous SNV	unc79	unc79:NM_142538:exon17:c.A3356G:p.N1119S	NA	Present	Present	Present	0.965711	0.899851	0.519113	unconstrained
chr3R	15064567	nonsynonymous SNV	unc79	unc79:NM_142538:exon15:c.A3017G:p.E1006G	Present	Present	NA	Present	0.863067	0.96789	1	unconstrained
chr3R	15411977	nonsynonymous SNV	Dys	Dys:NM_001043262:exon2:c.A548G:p.E183G	Present	NA	NA	NA	0.557489	0.546088	0.679056	unconstrained
chr3R	15579485	synonymous SNV	GluClalpha		Present	Present	NA	Present	NA	NA	NA	NA
chr3R	15579486	nonsynonymous SNV	GluClalpha	GluClalpha:NM_001170185:exon3:c.A79G:p.I27V	Present	Present	NA	Present	0.999667	0.999348	1	highly conserved
chr3R	15589356	nonsynonymous SNV	GluClalpha	GluClalpha:NM_001170185:exon8:c.A722G:p.K241R	Present	Present	NA	Present	0.999956	0.999758	1	highly conserved
chr3R	15591382	nonsynonymous SNV	GluClalpha	GluClalpha:NM_001170185:exon10:c.A1034G:p.N345S	Present	Present	NA	Present	0.999444	0.997489	0.746022	highly conserved
chr3R	15591387	nonsynonymous SNV	GluClalpha	GluClalpha:NM_001170185:exon10:c.A1039G:p.K347E	NA	NA	NA	Present	0.999444	0.99774	0.832175	highly conserved
chr3R	15591390	nonsynonymous SNV	GluClalpha	GluClalpha:NM_001170185:exon10:c.A1042G:p.K348E	NA	NA	NA	Present	0.998267	0.998736	1	highly conserved
chr3R	15694321	nonsynonymous SNV	CG4562	CG4562:NM_142581:exon9:c.A2960G:p.D987G	NA	NA	NA	Present	0.756844	0.654549	0.323726	unconstrained
chr3R	15708815	nonsynonymous SNV	Pk92B	Pk92B:NM_206518:exon5:c.A1481G:p.Q494R	NA	NA	NA	Present	0.803756	0.779791	0.00128109	constrained
chr3R	15708896	nonsynonymous SNV	Pk92B	Pk92B:NM_206518:exon5:c.A1562G:p.Y521C	NA	NA	NA	Present	0.878511	0.84733	0.617518	unconstrained
chr3R	15726550	exonic_NA	CG4538		NA	NA	NA	Present	NA	NA	NA	NA
chr3R	15727013	nonsynonymous SNV	CG4538	CG4538:NM_142586:exon2:c.A578G:p.Q193R	NA	NA	NA	Present	0.991444	0.955132	0.000830804	highly conserved
chr3R	15863474	UTR3	CG17193		NA	NA	Present	NA	0.241867	0.786253	1	unconstrained
chr3R	16147906	nonsynonymous SNV	CG42668	CG42668:NM_001202321:exon9:c.A1204G:p.S402G	NA	NA	NA	Present	0.9922	0.936022	0.0241933	highly conserved
chr3R	16147921	nonsynonymous SNV	CG42668	CG42668:NM_001202321:exon9:c.A1219G:p.I407V	Present	Present	NA	Present	0.992178	0.946879	0.0456641	highly conserved
chr3R	16147937	nonsynonymous SNV	CG42668	CG42668:NM_001202321:exon9:c.A1235G:p.K412R	NA	NA	NA	Present	0.977689	0.969604	0.338523	highly conserved
chr3R	16147951	nonsynonymous SNV	CG42668	CG42668:NM_001202321:exon9:c.A1249G:p.S417G	NA	NA	NA	Present	0.938667	0.986319	1	highly conserved
chr3R	16148105	nonsynonymous SNV	CG42668	CG42668:NM_001202321:exon9:c.A1403G:p.N468S	NA	NA	Present	Present	0.994644	0.929154	0.178717	highly conserved
chr3R	16334497	nonsynonymous SNV	CG4288	CG4288:NM_142632:exon4:c.A632G:p.E211G	NA	NA	NA	Present	0.709622	0.624242	0.0356935	constrained
chr3R	16618055	synonymous SNV	CG17838		Present	NA	NA	NA	0.992711	0.989388	1	highly conserved
chr3R	16790050	nonsynonymous SNV	Atpalpha	Atpalpha:NM_001170196:exon5:c.A458G:p.E153G	Present	Present	NA	Present	0.998467	0.996582	1	highly conserved
chr3R	16790761	nonsynonymous SNV	Atpalpha	Atpalpha:NM_001170196:exon5:c.A1169G:p.Y390C	Present	Present	NA	Present	0.997733	0.999725	1	highly conserved
chr3R	16804638	UTR5	Calx		NA	Present	Present	Present	NA	NA	NA	NA
chr3R	16804659	UTR5	Calx		NA	NA	NA	Present	NA	NA	NA	NA
chr3R	16804709	UTR5	Calx		NA	NA	NA	Present	NA	NA	NA	NA
chr3R	16804715	UTR5	Calx		NA	NA	NA	Present	NA	NA	NA	NA
chr3R	16819332	nonsynonymous SNV	Calx	Calx:NM_079699:exon2:c.A1043G:p.D348G	NA	NA	NA	Present	0.660644	0.667099	0.619705	unconstrained
chr3R	16819338	nonsynonymous SNV	Calx	Calx:NM_079699:exon2:c.A1049G:p.E350G	Present	Present	NA	Present	0.789867	0.60167	0.0797624	unconstrained
chr3R	16819443	nonsynonymous SNV	Calx	Calx:NM_079699:exon2:c.A1154G:p.Q385R	NA	NA	Present	NA	0.867133	0.990484	1	unconstrained
chr3R	16819460	nonsynonymous SNV	Calx	Calx:NM_079699:exon2:c.A1171G:p.S391G	Present	Present	NA	Present	0.877978	0.986275	1	unconstrained
chr3R	16819488	nonsynonymous SNV	Calx	Calx:NM_079699:exon2:c.A1199G:p.Q400R	NA	NA	NA	Present	0.998578	0.932495	0.00405948	highly conserved
chr3R	16819563	nonsynonymous SNV	Calx	Calx:NM_079699:exon2:c.A1274G:p.E425G	Present	Present	NA	Present	0.823933	0.84989	1	unconstrained
chr3R	16819575	nonsynonymous SNV	Calx	Calx:NM_079699:exon2:c.A1286G:p.Q429R	Present	Present	NA	Present	0.712133	0.90522	1	unconstrained
chr3R	16844280	nonsynonymous SNV	Rlip	Rlip:NM_142676:exon3:c.A659G:p.H220R	NA	NA	Present	Present	0.533733	0.685945	1	unconstrained
chr3R	16844310	nonsynonymous SNV	Rlip	Rlip:NM_142676:exon3:c.A689G:p.E230G	Present	Present	NA	Present	0.476889	0.593703	0.168598	unconstrained
chr3R	16844315	nonsynonymous SNV	Rlip	Rlip:NM_142676:exon3:c.A694G:p.I232V	NA	NA	Present	NA	0.469356	0.551242	0.169736	unconstrained
chr3R	16844318	nonsynonymous SNV	Rlip	Rlip:NM_142676:exon3:c.A697G:p.K233E	Present	Present	NA	Present	0.430378	0.540132	0.262375	unconstrained
chr3R	16844382	nonsynonymous SNV	Rlip	Rlip:NM_142676:exon3:c.A761G:p.E254G	Present	Present	NA	Present	0.508378	0.512088	0.672503	unconstrained
chr3R	16844414	nonsynonymous SNV	Rlip	Rlip:NM_142676:exon3:c.A793G:p.K265E	NA	NA	Present	NA	0.616111	0.513802	0.115682	unconstrained
chr3R	16844415	nonsynonymous SNV	Rlip	Rlip:NM_142676:exon3:c.A794G:p.K265R	Present	Present	NA	Present	0.594311	0.51533	0.188143	unconstrained
chr3R	16844511	nonsynonymous SNV	Rlip	Rlip:NM_142676:exon3:c.A890G:p.Q297R	Present	NA	NA	Present	0.289156	0.489956	1	unconstrained
chr3R	16844526	nonsynonymous SNV	Rlip	Rlip:NM_142676:exon3:c.A905G:p.Q302R	NA	NA	Present	Present	0.522556	0.334429	0.00400237	constrained
chr3R	16846007	UTR3	Rlip		NA	NA	NA	Present	0.0199333	0.064022	0.176953	unconstrained
chr3R	16846284	UTR3	Rlip		Present	Present	NA	Present	0.0696667	0.0181758	0.000214416	constrained
chr3R	16852418	nonsynonymous SNV	Dhc93AB	Dhc93AB:NM_079700:exon25:c.A12839G:p.K4280R	NA	NA	Present	Present	0.988822	0.986604	0.99046	highly conserved
chr3R	16852529	nonsynonymous SNV	Dhc93AB	Dhc93AB:NM_079700:exon25:c.A12728G:p.K4243R	NA	NA	Present	Present	0.997489	0.994088	0.539775	highly conserved
chr3R	16854033	nonsynonymous SNV	Dhc93AB	Dhc93AB:NM_079700:exon23:c.A11398G:p.I3800V	NA	NA	Present	Present	0.986022	0.939132	0.331854	highly conserved
chr3R	16854365	nonsynonymous SNV	Dhc93AB	Dhc93AB:NM_079700:exon22:c.A11132G:p.K3711R	NA	NA	Present	Present	0.9908	0.891192	0.0237612	constrained
chr3R	16856366	nonsynonymous SNV	Dhc93AB	Dhc93AB:NM_079700:exon18:c.A9385G:p.M3129V	NA	NA	Present	Present	0.983378	0.937198	0.230544	highly conserved
chr3R	16856809	nonsynonymous SNV	Dhc93AB	Dhc93AB:NM_079700:exon18:c.A8942G:p.H2981R	NA	NA	Present	Present	0.915022	0.897758	0.000528509	constrained
chr3R	16856873	nonsynonymous SNV	Dhc93AB	Dhc93AB:NM_079700:exon18:c.A8878G:p.T2960A	NA	NA	NA	Present	0.971689	0.983681	1	highly conserved
chr3R	16857611	nonsynonymous SNV	Dhc93AB	Dhc93AB:NM_079700:exon15:c.A8333G:p.K2778R	NA	NA	NA	Present	0.988711	0.997912	1	highly conserved
chr3R	16857620	nonsynonymous SNV	Dhc93AB	Dhc93AB:NM_079700:exon15:c.A8324G:p.E2775G	NA	NA	Present	Present	0.987689	0.998473	1	highly conserved
chr3R	16857660	nonsynonymous SNV	Dhc93AB	Dhc93AB:NM_079700:exon15:c.A8284G:p.I2762V	NA	NA	Present	Present	0.999089	0.992462	0.0465407	highly conserved
chr3R	16857743	nonsynonymous SNV	Dhc93AB	Dhc93AB:NM_079700:exon15:c.A8201G:p.D2734G	NA	NA	Present	Present	0.990711	0.961451	0.960422	highly conserved
chr3R	16858518	nonsynonymous SNV	Dhc93AB	Dhc93AB:NM_079700:exon14:c.A7487G:p.E2496G	NA	NA	Present	NA	0.787156	0.98389	1	unconstrained
chr3R	16858599	nonsynonymous SNV	Dhc93AB	Dhc93AB:NM_079700:exon14:c.A7406G:p.K2469R	NA	NA	NA	Present	0.978778	0.861791	0.212558	unconstrained
chr3R	16858600	nonsynonymous SNV	Dhc93AB	Dhc93AB:NM_079700:exon14:c.A7405G:p.K2469E	NA	NA	NA	Present	0.978933	0.870516	0.263282	unconstrained
chr3R	16859646	synonymous SNV	Dhc93AB		NA	NA	Present	NA	NA	NA	NA	NA
chr3R	16859660	nonsynonymous SNV	Dhc93AB	Dhc93AB:NM_079700:exon12:c.A6643G:p.I2215V	NA	NA	Present	Present	0.972356	0.936945	0.876952	highly conserved
chr3R	16859821	nonsynonymous SNV	Dhc93AB	Dhc93AB:NM_079700:exon12:c.A6482G:p.K2161R	NA	NA	NA	Present	0.997578	0.993088	1	highly conserved
chr3R	16859877	synonymous SNV	Dhc93AB		NA	NA	Present	Present	0.999067	0.987538	0.0819105	highly conserved
chr3R	16859966	nonsynonymous SNV	Dhc93AB	Dhc93AB:NM_079700:exon12:c.A6337G:p.T2113A	NA	NA	Present	Present	0.952578	0.984956	1	highly conserved
chr3R	16860925	nonsynonymous SNV	Dhc93AB	Dhc93AB:NM_079700:exon11:c.A5489G:p.Q1830R	NA	NA	Present	Present	0.969533	0.987077	1	highly conserved
chr3R	16861033	nonsynonymous SNV	Dhc93AB	Dhc93AB:NM_079700:exon11:c.A5381G:p.Q1794R	NA	NA	Present	NA	0.868156	0.968648	1	unconstrained
chr3R	16861713	nonsynonymous SNV	Dhc93AB	Dhc93AB:NM_079700:exon10:c.A4786G:p.T1596A	NA	NA	Present	Present	0.9964	0.871407	0.000298905	constrained
chr3R	16866029	synonymous SNV	Dhc93AB		NA	NA	Present	Present	0.998822	0.936082	0.000404219	highly conserved
chr3R	16893917	nonsynonymous SNV	AnnIX	AnnIX:NM_057255:exon3:c.A157G:p.I53V	NA	NA	NA	Present	0.993222	0.968352	1	highly conserved
chr3R	16932830	nonsynonymous SNV	sec15	sec15:NM_142685:exon2:c.A722G:p.D241G	Present	NA	NA	NA	0.908867	0.784264	0.257203	unconstrained
chr3R	17026852	nonsynonymous SNV	SNF4Agamma	SNF4Agamma:NM_001043273:exon2:c.A160G:p.S54G	NA	Present	NA	NA	0.777089	0.565297	0.000773693	constrained
chr3R	17047835	nonsynonymous SNV	CG5871	CG5871:NM_142699:exon7:c.A2534G:p.D845G	Present	NA	NA	NA	0.500222	0.482989	0.273019	unconstrained
chr3R	17053769	nonsynonymous SNV	NELF-A	NELF-A:NM_142701:exon5:c.A3152G:p.Q1051R	Present	NA	NA	Present	0.9418	0.874505	0.0182628	constrained
chr3R	17053862	nonsynonymous SNV	NELF-A	NELF-A:NM_142701:exon5:c.A3245G:p.Q1082R	NA	NA	NA	Present	0.834867	0.615077	0.000315695	constrained
chr3R	17053904	nonsynonymous SNV	NELF-A	NELF-A:NM_142701:exon5:c.A3287G:p.Q1096R	Present	Present	NA	Present	0.520489	0.511275	0.00559471	constrained
chr3R	17053907	nonsynonymous SNV	NELF-A	NELF-A:NM_142701:exon5:c.A3290G:p.Q1097R	NA	NA	NA	Present	0.464222	0.525835	0.079136	unconstrained
chr3R	17094717	UTR5	Rab1		Present	NA	NA	NA	NA	NA	NA	NA
chr3R	17101467	nonsynonymous SNV	CG3301	CG3301:NM_169954:exon1:c.A467G:p.E156G	Present	NA	NA	NA	0.417289	0.817813	1	unconstrained
chr3R	17147565	nonsynonymous SNV	CG16791	CG16791:NM_142710:exon13:c.A2978G:p.E993G	NA	Present	NA	NA	0.761244	0.991	1	unconstrained
chr3R	17168189	synonymous SNV	CG16791		NA	Present	NA	NA	0.501156	0.905319	1	unconstrained
chr3R	17597862	exonic_NA	GABA-B-R2		NA	NA	NA	Present	NA	NA	NA	NA
chr3R	17597915	nonsynonymous SNV	GABA-B-R2	GABA-B-R2:NM_169968:exon10:c.A2182G:p.T728A	NA	NA	NA	Present	0.968333	0.954226	0.954386	highly conserved
chr3R	17615210	nonsynonymous SNV	Caki	Caki:NM_001104393:exon9:c.A664G:p.I222V	Present	NA	NA	NA	0.9982	0.988589	0.217186	highly conserved
chr3R	17629506	nonsynonymous SNV	Caki	Caki:NM_169970:exon2:c.A281G:p.Q94R	NA	NA	NA	Present	0.834844	0.984077	1	unconstrained
chr3R	17629678	nonsynonymous SNV	Caki	Caki:NM_169970:exon2:c.A109G:p.S37G	NA	NA	Present	Present	0.930733	0.898516	0.480315	unconstrained
chr3R	17629690	nonsynonymous SNV	Caki	Caki:NM_169970:exon2:c.A97G:p.S33G	NA	NA	Present	NA	0.973711	0.939934	0.00268202	highly conserved
chr3R	17629705	nonsynonymous SNV	Caki	Caki:NM_169970:exon2:c.A82G:p.S28G	NA	NA	Present	Present	0.999756	0.934758	1.2e-06	highly conserved
chr3R	17630019	UTR5	Caki		NA	NA	NA	Present	NA	NA	NA	NA
chr3R	17830840	synonymous SNV	Eip93F		Present	NA	NA	NA	0.632711	0.845088	0.423098	unconstrained
chr3R	17860365	exonic_NA	BG4		NA	NA	NA	Present	NA	NA	NA	NA
chr3R	17900247	synonymous SNV	how		NA	NA	NA	Present	1	0.9972	0.305547	highly conserved
chr3R	17913063	nonsynonymous SNV	CG5791	CG5791:NM_143978:exon2:c.A82G:p.N28D	Present	NA	NA	NA	NA	NA	NA	NA
chr3R	18191336	nonsynonymous SNV	CG5382	CG5382:NM_170003:exon2:c.A137G:p.D46G	Present	NA	NA	NA	0.993022	0.891641	0.0289795	constrained
chr3R	18306534	nonsynonymous SNV	Nrx-1	Nrx-1:NM_079725:exon13:c.A4190G:p.Y1397C	NA	NA	Present	NA	0.993822	0.995891	1	highly conserved
chr3R	18803089	synonymous SNV	CG17244		Present	NA	NA	NA	0.165978	0.151742	0.508258	unconstrained
chr3R	18888617	synonymous SNV	CG17111		Present	NA	NA	NA	0.924222	0.980099	1	highly conserved
chr3R	19404435	nonsynonymous SNV	beat-IV	beat-IV:NM_142899:exon6:c.A1149G:p.I383M	NA	NA	NA	Present	0.991533	0.965451	0.0610377	highly conserved
chr3R	19581299	exonic_NA	Hrd3		NA	NA	NA	Present	NA	NA	NA	NA
chr3R	19581562	nonsynonymous SNV	Hrd3	Hrd3:NM_142922:exon5:c.A1546G:p.S516G	Present	NA	NA	NA	0.909956	0.870667	0.605794	unconstrained
chr3R	19590130	synonymous SNV	Lsd-1		Present	NA	NA	NA	0.992044	0.902173	0.000548691	highly conserved
chr3R	19601850	nonsynonymous SNV	Nup98	Nup98:NM_142930:exon7:c.A4385G:p.E1462G	NA	NA	NA	Present	0.929311	0.654868	0.000177279	constrained
chr3R	19674259	nonsynonymous SNV	CG34355	CG34355:NM_001104419:exon10:c.A1609G:p.K537E	Present	Present	NA	Present	0.993044	0.96756	0.317349	highly conserved
chr3R	19779042	nonsynonymous SNV	Aats-glupro	Aats-glupro:NM_079747:exon6:c.A4115G:p.E1372G	Present	NA	NA	NA	0.897444	0.886943	0.358962	unconstrained
chr3R	19802550	nonsynonymous SNV	CG31140	CG31140:NM_142942:exon10:c.A2822G:p.D941G	NA	NA	Present	NA	0.992844	0.936484	0.315613	highly conserved
chr3R	19808018	UTR3	CG31140		NA	NA	NA	Present	0.776156	0.25389	9.75e-12	constrained
chr3R	19808079	UTR3	CG31140		Present	Present	NA	NA	0.131867	0.38378	1	unconstrained
chr3R	19808618	UTR3	CG31140		NA	NA	NA	Present	0.805267	0.241791	9.82e-13	constrained
chr3R	19808619	UTR3	CG31140		NA	NA	NA	Present	0.792844	0.258396	1.12e-11	constrained
chr3R	19808822	UTR3	CG31140		NA	NA	NA	Present	0.803422	0.423604	6.12e-11	constrained
chr3R	19809226	downstream	CG31140		NA	NA	NA	Present	NA	NA	NA	NA
chr3R	19809259	downstream	CG31140		NA	NA	NA	Present	NA	NA	NA	NA
chr3R	19809330	downstream	CG31140		NA	NA	NA	Present	NA	NA	NA	NA
chr3R	19809332	downstream	CG31140		NA	NA	NA	Present	NA	NA	NA	NA
chr3R	19809706	downstream	CG31140		NA	NA	NA	Present	NA	NA	NA	NA
chr3R	19809713	downstream	CG31140		NA	NA	NA	Present	NA	NA	NA	NA
chr3R	19809714	downstream	CG31140		NA	NA	NA	Present	NA	NA	NA	NA
chr3R	19809966	downstream	CG13603		NA	NA	NA	Present	NA	NA	NA	NA
chr3R	19810003	downstream	CG13603		NA	NA	NA	Present	NA	NA	NA	NA
chr3R	19929436	nonsynonymous SNV	Syx1A	Syx1A:NM_001202347:exon1:c.A730G:p.M244V	Present	Present	NA	Present	0.999489	0.999615	1	highly conserved
chr3R	19940786	nonsynonymous SNV	CG13607	CG13607:NM_001202349:exon2:c.A1013G:p.E338G	Present	NA	NA	NA	0.638289	0.908582	1	unconstrained
chr3R	20062102	nonsynonymous SNV	mask	mask:NM_176557:exon4:c.A1673G:p.D558G	NA	Present	NA	NA	0.916889	0.9765	0.209436	highly conserved
chr3R	20137053	nonsynonymous SNV	crb	crb:NM_079756:exon10:c.A4094G:p.Y1365C	Present	Present	NA	Present	0.997556	0.989462	0.265369	highly conserved
chr3R	20177567	nonsynonymous SNV	CG6454	CG6454:NM_142992:exon4:c.A1931G:p.K644R	NA	NA	Present	NA	0.989133	0.534308	9.75e-12	constrained
chr3R	20227367	UTR3	nAcRalpha-96Aa		NA	NA	Present	NA	0.9992	0.915484	0.000730013	highly conserved
chr3R	20227540	nonsynonymous SNV	nAcRalpha-96Aa	nAcRalpha-96Aa:NM_079757:exon10:c.A1625G:p.Q542R	NA	Present	Present	Present	0.990844	0.989714	1	highly conserved
chr3R	20337373	synonymous SNV	nAcRbeta-96A		NA	Present	NA	Present	NA	NA	NA	NA
chr3R	20337378	nonsynonymous SNV	nAcRbeta-96A	nAcRbeta-96A:NM_079759:exon7:c.A832G:p.T278A	NA	Present	NA	Present	0.998879	0.992711	0.653396	highly conserved
chr3R	20338521	UTR3	nAcRbeta-96A		NA	NA	Present	NA	0.531667	0.728264	1	unconstrained
chr3R	20338526	UTR3	nAcRbeta-96A		NA	NA	Present	Present	0.637978	0.685286	0.958666	unconstrained
chr3R	20338633	UTR3	nAcRbeta-96A		NA	NA	NA	Present	0.682689	0.844396	1	unconstrained
chr3R	20338645	UTR3	nAcRbeta-96A		NA	NA	Present	Present	0.838489	0.644495	4.28e-06	constrained
chr3R	20338646	UTR3	nAcRbeta-96A		NA	NA	NA	Present	0.848489	0.628978	7.34e-07	constrained
chr3R	20338650	UTR3	nAcRbeta-96A		NA	NA	Present	NA	0.929933	0.546154	5.9e-10	constrained
chr3R	20365846	nonsynonymous SNV	CG5789	CG5789:NM_143012:exon5:c.A1196G:p.Y399C	NA	NA	NA	Present	0.9972	0.608033	1.14e-14	constrained
chr3R	20377821	nonsynonymous SNV	Esyt2	Esyt2:NM_170652:exon3:c.A616G:p.S206G	NA	NA	NA	Present	0.978156	0.991055	1	highly conserved
chr3R	20487375	nonsynonymous SNV	Ppox	Ppox:NM_143021:exon1:c.A73G:p.K25E	Present	NA	NA	NA	0.9794	0.823286	0.0319629	constrained
chr3R	20494537	UTR5	slo		NA	Present	NA	NA	NA	NA	NA	NA
chr3R	20500235	nonsynonymous SNV	slo	slo:NM_001014656:exon3:c.A490G:p.T164A	NA	Present	Present	Present	0.999933	0.99974	1	highly conserved
chr3R	20501385	nonsynonymous SNV	slo	slo:NM_001014656:exon6:c.A841G:p.N281D	Present	Present	NA	Present	0.999356	0.9999	1	highly conserved
chr3R	20501386	nonsynonymous SNV	slo	slo:NM_001014656:exon6:c.A842G:p.N281S	NA	NA	Present	Present	0.999356	0.999902	1	highly conserved
chr3R	20517215	nonsynonymous SNV	slo	slo:NM_001014656:exon10:c.A1321G:p.N441D	Present	Present	NA	Present	0.999356	0.995095	0.555244	highly conserved
chr3R	20532273	nonsynonymous SNV	slo	slo:NM_001014656:exon20:c.A2941G:p.S981G	Present	Present	NA	Present	0.999955	0.998911	0.610577	highly conserved
chr3R	20533145	UTR3	slo		Present	Present	NA	Present	0.999976	0.884778	6.47e-07	constrained
chr3R	20533158	UTR3	slo		NA	NA	Present	Present	0.999844	0.809218	4.43e-09	constrained
chr3R	20533205	UTR3	slo		NA	NA	Present	Present	0.735533	0.727736	0.209436	unconstrained
chr3R	20533210	UTR3	slo		NA	NA	NA	Present	0.698556	0.720286	0.209436	unconstrained
chr3R	20533211	UTR3	slo		NA	NA	NA	Present	0.696778	0.710231	0.167939	unconstrained
chr3R	20533397	UTR3	slo		NA	NA	NA	Present	0.840489	0.682209	0.0029001	constrained
chr3R	20533398	UTR3	slo		NA	NA	NA	Present	0.856444	0.674385	0.00287635	constrained
chr3R	20533405	UTR3	slo		NA	NA	NA	Present	0.888178	0.696275	0.0124492	constrained
chr3R	20533418	UTR3	slo		Present	Present	NA	Present	0.879756	0.57778	6.52e-05	constrained
chr3R	20533420	UTR3	slo		NA	NA	NA	Present	0.878489	0.560758	2.24e-05	constrained
chr3R	20533608	UTR3	slo		NA	NA	NA	Present	0.999911	0.761626	3.81e-13	constrained
chr3R	20533612	UTR3	slo		NA	Present	Present	Present	0.999911	0.74778	3.81e-13	constrained
chr3R	20595588	UTR3	CG13631		Present	NA	NA	NA	0.0683333	0.188593	0.876952	unconstrained
chr3R	20611257	nonsynonymous SNV	CG5805	CG5805:NM_143027:exon4:c.A881G:p.E294G	Present	NA	NA	NA	0.9848	0.963232	0.852983	highly conserved
chr3R	20640148	synonymous SNV	CG34150		Present	NA	NA	NA	0.630111	0.729084	1	unconstrained
chr3R	20644715	UTR5	Saf-B		NA	NA	Present	Present	NA	NA	NA	NA
chr3R	20654925	nonsynonymous SNV	CG31357	CG31357:NM_170171:exon1:c.A652G:p.K218E	Present	NA	NA	NA	0.973689	0.916538	0.324762	highly conserved
chr3R	20675134	synonymous SNV	Esp		NA	NA	NA	Present	0.885156	0.804974	0.209436	unconstrained
chr3R	20763151	nonsynonymous SNV	Osbp	Osbp:NM_057923:exon1:c.A431G:p.E144G	Present	NA	NA	NA	0.992111	0.956659	0.170401	highly conserved
chr3R	20895278	UTR5	OstStt3		Present	NA	NA	NA	NA	NA	NA	NA
chr3R	20950991	synonymous SNV	vig2		Present	NA	NA	NA	0.500311	0.467604	0.269845	unconstrained
chr3R	21102828	nonsynonymous SNV	CG10513	CG10513:NM_143113:exon1:c.A89G:p.D30G	Present	NA	NA	NA	0.0181778	0.448956	1	unconstrained
chr3R	21182683	nonsynonymous SNV	Fur1	Fur1:NM_206571:exon7:c.A1706G:p.Q569R	Present	Present	NA	Present	0.996533	0.993549	1	highly conserved
chr3R	21305450	synonymous SNV	XNP		Present	NA	NA	NA	0.638911	0.626659	0.167939	unconstrained
chr3R	21451213	nonsynonymous SNV	Ssadh	Ssadh:NM_001014665:exon3:c.A971G:p.Y324C	NA	NA	NA	Present	0.746067	0.760956	0.961479	unconstrained
chr3R	21483187	nonsynonymous SNV	tankyrase	tankyrase:NM_143153:exon2:c.A929G:p.K310R	NA	NA	Present	Present	0.990733	0.985701	0.1973	highly conserved
chr3R	21506628	UTR5	CG5028		Present	NA	NA	NA	NA	NA	NA	NA
chr3R	21535112	synonymous SNV	LpR2		NA	NA	Present	NA	0.312978	0.638495	1	unconstrained
chr3R	21679228	nonsynonymous SNV	CG5886	CG5886:NM_143178:exon4:c.A1310G:p.E437G	Present	NA	NA	NA	0.328978	0.479703	1	unconstrained
chr3R	21733870	synonymous SNV	CG42235		Present	NA	NA	NA	0.969622	0.822475	0.276523	unconstrained
chr3R	21737191	nonsynonymous SNV	CG42235	CG42235:NM_001144640:exon7:c.A1097G:p.N366S	Present	NA	NA	NA	0.298311	0.573297	1	unconstrained
chr3R	21737197	nonsynonymous SNV	CG42235	CG42235:NM_001144640:exon7:c.A1103G:p.Y368C	Present	NA	NA	NA	0.357467	0.502956	1	unconstrained
chr3R	21791353	nonsynonymous SNV	boss	boss:NM_080709:exon5:c.A1585G:p.T529A	Present	NA	NA	Present	0.990311	0.937143	0.338523	highly conserved
chr3R	21791364	synonymous SNV	boss		NA	NA	NA	Present	NA	NA	NA	NA
chr3R	21791365	nonsynonymous SNV	boss	boss:NM_080709:exon5:c.A1597G:p.T533A	Present	NA	NA	Present	0.977044	0.979989	1	highly conserved
chr3R	21885891	exonic_NA	CG14544		NA	NA	NA	Present	NA	NA	NA	NA
chr3R	22101103	UTR3	CG6154		NA	NA	Present	NA	0.700822	0.419407	0.000330737	constrained
chr3R	22393310	exonic_NA	scrib		NA	NA	NA	Present	NA	NA	NA	NA
chr3R	22777123	nonsynonymous SNV	CG6330	CG6330:NM_143258:exon4:c.A199G:p.T67A	NA	NA	NA	Present	0.990844	0.988146	1	highly conserved
chr3R	22941028	exonic_NA	CG6066		NA	NA	NA	Present	NA	NA	NA	NA
chr3R	23056020	nonsynonymous SNV	CG31064	CG31064:NM_170324:exon6:c.A1709G:p.E570G	Present	NA	NA	NA	0.863778	0.831714	0.619705	unconstrained
chr3R	23081899	UTR3	TfIIA-L		Present	NA	NA	NA	0.473333	0.501108	0.183812	unconstrained
chr3R	23386060	synonymous SNV	CG5646		Present	NA	NA	NA	0.9512	0.932568	1	highly conserved
chr3R	23456171	nonsynonymous SNV	Tusp	Tusp:NM_001202374:exon5:c.A1079G:p.Q360R	NA	NA	Present	Present	0.969622	0.986538	1	highly conserved
chr3R	23494869	nonsynonymous SNV	CG18437	CG18437:NM_143320:exon15:c.A3184G:p.S1062G	Present	NA	NA	Present	0.999378	0.951396	3.76e-05	highly conserved
chr3R	23495062	nonsynonymous SNV	CG18437	CG18437:NM_143320:exon15:c.A3377G:p.N1126S	NA	Present	Present	Present	0.999089	0.99767	0.460691	highly conserved
chr3R	23497693	nonsynonymous SNV	CG18437	CG18437:NM_143320:exon21:c.A5632G:p.K1878E	NA	NA	NA	Present	0.985844	0.96744	0.876952	highly conserved
chr3R	23498846	nonsynonymous SNV	CG18437	CG18437:NM_143320:exon23:c.A6668G:p.K2223R	NA	NA	Present	NA	0.992911	0.990396	1	highly conserved
chr3R	23498893	nonsynonymous SNV	CG18437	CG18437:NM_143320:exon23:c.A6715G:p.K2239E	Present	Present	NA	Present	0.993578	0.977725	1	highly conserved
chr3R	23498894	nonsynonymous SNV	CG18437	CG18437:NM_143320:exon23:c.A6716G:p.K2239R	Present	Present	NA	Present	0.993578	0.977758	1	highly conserved
chr3R	23499010	nonsynonymous SNV	CG18437	CG18437:NM_143320:exon23:c.A6832G:p.N2278D	NA	Present	Present	NA	0.9846	0.991681	1	highly conserved
chr3R	23499011	nonsynonymous SNV	CG18437	CG18437:NM_143320:exon23:c.A6833G:p.N2278S	Present	Present	NA	Present	0.984333	0.991846	1	highly conserved
chr3R	23500290	nonsynonymous SNV	CG18437	CG18437:NM_143320:exon24:c.A8057G:p.E2686G	Present	Present	NA	Present	0.987711	0.953967	0.273019	highly conserved
chr3R	23500441	synonymous SNV	CG18437		Present	Present	NA	Present	NA	NA	NA	NA
chr3R	23500444	synonymous SNV	CG18437		NA	NA	Present	NA	NA	NA	NA	NA
chr3R	23500458	nonsynonymous SNV	CG18437	CG18437:NM_143320:exon24:c.A8225G:p.Q2742R	Present	Present	NA	Present	0.994467	0.991769	0.0122876	highly conserved
chr3R	23500461	nonsynonymous SNV	CG18437	CG18437:NM_143320:exon24:c.A8228G:p.N2743S	NA	NA	NA	Present	0.994578	0.991945	0.00843691	highly conserved
chr3R	23500583	nonsynonymous SNV	CG18437	CG18437:NM_143320:exon24:c.A8350G:p.K2784E	NA	NA	Present	NA	0.997222	0.985198	0.0175658	highly conserved
chr3R	23500584	nonsynonymous SNV	CG18437	CG18437:NM_143320:exon24:c.A8351G:p.K2784R	NA	NA	Present	Present	0.997178	0.985242	0.0629174	highly conserved
chr3R	23500600	synonymous SNV	CG18437		Present	Present	NA	Present	NA	NA	NA	NA
chr3R	23500629	nonsynonymous SNV	CG18437	CG18437:NM_143320:exon24:c.A8396G:p.K2799R	Present	Present	NA	Present	0.986311	0.981747	0.270233	highly conserved
chr3R	23500796	nonsynonymous SNV	CG18437	CG18437:NM_143320:exon24:c.A8563G:p.T2855A	Present	NA	NA	Present	0.986356	0.891352	0.000181751	constrained
chr3R	23501836	nonsynonymous SNV	CG18437	CG18437:NM_143320:exon26:c.A9163G:p.S3055G	Present	NA	NA	Present	0.996378	0.988802	0.0122876	highly conserved
chr3R	23501851	nonsynonymous SNV	CG18437	CG18437:NM_143320:exon26:c.A9178G:p.I3060V	Present	NA	NA	NA	0.998111	0.988308	0.0011526	highly conserved
chr3R	23501882	nonsynonymous SNV	CG18437	CG18437:NM_143320:exon26:c.A9209G:p.Q3070R	NA	NA	Present	Present	0.9966	0.994088	0.820039	highly conserved
chr3R	23501954	nonsynonymous SNV	CG18437	CG18437:NM_143320:exon26:c.A9281G:p.E3094G	Present	NA	NA	Present	0.951933	0.904604	0.552288	highly conserved
chr3R	23501955	exonic_NA	CG18437		NA	NA	NA	Present	NA	NA	NA	NA
chr3R	23501956	nonsynonymous SNV	CG18437	CG18437:NM_143320:exon26:c.A9283G:p.S3095G	NA	NA	Present	Present	0.951489	0.891725	0.537997	unconstrained
chr3R	23762174	nonsynonymous SNV	Mes-4	Mes-4:NM_170360:exon2:c.A1205G:p.K402R	NA	Present	Present	Present	0.990533	0.957846	0.0837264	highly conserved
chr3R	23777320	nonsynonymous SNV	Gp93	Gp93:NM_143344:exon5:c.A2137G:p.M713V	Present	NA	NA	NA	0.973133	0.94844	1	highly conserved
chr3R	23792066	synonymous SNV	CG4849		Present	NA	NA	NA	0.978556	0.985637	1	highly conserved
chr3R	23795247	nonsynonymous SNV	betaTub97EF	betaTub97EF:NM_143349:exon5:c.A716G:p.Y239C	NA	NA	Present	NA	0.968111	0.977873	0.585551	highly conserved
chr3R	24146511	exonic_NA	larp		NA	NA	NA	Present	NA	NA	NA	NA
chr3R	24147538	nonsynonymous SNV	larp	larp:NM_080259:exon5:c.A1757G:p.E586G	Present	NA	NA	NA	0.908778	0.966374	1	highly conserved
chr3R	24424516	nonsynonymous SNV	Noa36	Noa36:NM_143365:exon1:c.A428G:p.K143R	Present	NA	NA	Present	0.976644	0.958519	0.798182	highly conserved
chr3R	24645161	nonsynonymous SNV	CG1523	CG1523:NM_143378:exon1:c.A76G:p.I26V	Present	NA	NA	NA	0.856133	0.594879	0.000473303	constrained
chr3R	24727181	nonsynonymous SNV	Doa	Doa:NM_001043299:exon5:c.A541G:p.S181G	NA	Present	NA	NA	0.8376	0.877165	0.876952	unconstrained
chr3R	24732590	nonsynonymous SNV	Doa	Doa:NM_001014681:exon1:c.A1061G:p.K354R	NA	Present	NA	NA	0.994867	0.740736	1.72e-07	constrained
chr3R	24742361	nonsynonymous SNV	Doa	Doa:NM_176581:exon3:c.A970G:p.T324A	NA	NA	NA	Present	0.856356	0.966418	1	unconstrained
chr3R	24943108	nonsynonymous SNV	CG11877	CG11877:NM_143412:exon2:c.A847G:p.I283V	Present	NA	NA	NA	0.995733	0.980253	0.115189	highly conserved
chr3R	25322848	nonsynonymous SNV	CG2010	CG2010:NM_143439:exon3:c.A211G:p.K71E	Present	NA	NA	NA	0.958467	0.934407	0.636856	highly conserved
chr3R	25420040	nonsynonymous SNV	alph	alph:NM_170417:exon3:c.A905G:p.E302G	NA	NA	NA	Present	0.990857	0.998326	1	highly conserved
chr3R	25541021	synonymous SNV	Dup99B		Present	NA	NA	NA	0.0781333	0.0640984	0.672622	unconstrained
chr3R	25550043	nonsynonymous SNV	CG7593	CG7593:NM_143458:exon2:c.A490G:p.N164D	NA	NA	NA	Present	0.779889	0.669824	0.0676609	unconstrained
chr3R	25567140	UTR3	CG1969		NA	NA	Present	Present	0.697311	0.645981	0.138876	unconstrained
chr3R	25567141	UTR3	CG1969		NA	NA	NA	Present	0.678489	0.666327	0.257203	unconstrained
chr3R	25605926	synonymous SNV	fig		Present	NA	NA	NA	0.575333	0.464407	0.0189708	constrained
chr3R	25682017	synonymous SNV	dgt1		NA	NA	Present	NA	0.9172	0.926352	1	highly conserved
chr3R	25742270	nonsynonymous SNV	trp	trp:NM_057420:exon10:c.A2261G:p.D754G	NA	Present	NA	NA	0.997067	0.989703	0.639886	highly conserved
chr3R	25857632	nonsynonymous SNV	Axn	Axn:NM_170457:exon6:c.A817G:p.S273G	NA	NA	Present	Present	0.995111	0.93811	4.09e-06	highly conserved
chr3R	26470865	unknown	CG31013	UNKNOWN	Present	NA	NA	NA	NA	NA	NA	NA
chr3R	26651066	nonsynonymous SNV	cindr	cindr:NM_170527:exon3:c.A913G:p.K305E	Present	NA	NA	NA	0.767267	0.915681	1	unconstrained
chr3R	26872209	UTR3	CanA1		NA	NA	NA	Present	NA	NA	NA	NA
chr3R	26872222	UTR3	CanA1		NA	NA	NA	Present	NA	NA	NA	NA
chr3R	26872226	UTR3	CanA1		Present	NA	NA	Present	NA	NA	NA	NA
chr3R	26872227	UTR3	CanA1		NA	NA	Present	Present	NA	NA	NA	NA
chr3R	26872322	UTR3	CanA1		NA	NA	NA	Present	0.301978	0.483824	1	unconstrained
chr3R	26872323	UTR3	CanA1		NA	NA	NA	Present	0.321956	0.475626	1	unconstrained
chr3R	26872327	UTR3	CanA1		NA	NA	Present	NA	0.406733	0.439121	0.180495	unconstrained
chr3R	27054421	nonsynonymous SNV	CG12054	CG12054:NM_170545:exon6:c.A796G:p.T266A	NA	NA	NA	Present	0.999313	0.9636	6.8e-10	highly conserved
chr3R	27054932	UTR3	CG12054		NA	NA	NA	Present	0.967333	0.567505	5.9e-10	constrained
chr3R	27054948	UTR3	CG12054		NA	NA	Present	Present	0.832311	0.476055	1.35e-06	constrained
chr3R	27054952	UTR3	CG12054		NA	NA	NA	Present	0.744533	0.475868	0.000124897	constrained
chr3R	27424471	UTR3	CycG		NA	NA	Present	Present	0.999156	0.812253	2.06e-12	constrained
chr3R	27424472	UTR3	CycG		NA	NA	Present	NA	0.9992	0.820549	4.76e-12	constrained
chr3R	27424738	UTR3	CycG		NA	NA	NA	Present	0.977222	0.725846	1.27e-05	constrained
chr3R	27427435	synonymous SNV	CycG		NA	NA	Present	NA	NA	NA	NA	NA
chr3R	27427440	nonsynonymous SNV	CycG	CycG:NM_170555:exon2:c.A493G:p.N165D	Present	Present	NA	Present	0.835644	0.758659	0.0832435	unconstrained
chr3R	27427550	nonsynonymous SNV	CycG	CycG:NM_170555:exon2:c.A383G:p.Q128R	Present	NA	NA	Present	0.824333	0.607319	0.00559147	constrained
chr3R	27427634	nonsynonymous SNV	CycG	CycG:NM_170555:exon2:c.A299G:p.H100R	NA	Present	NA	NA	0.367378	0.748396	1	unconstrained
chr3R	27427742	nonsynonymous SNV	CycG	CycG:NM_170555:exon2:c.A191G:p.Q64R	NA	NA	Present	NA	0.998044	0.830198	2.07e-06	constrained
chr3R	27427817	nonsynonymous SNV	CycG	CycG:NM_170555:exon2:c.A116G:p.E39G	NA	Present	NA	NA	0.887689	0.886143	0.619705	unconstrained
chr3R	27427913	nonsynonymous SNV	CycG	CycG:NM_170555:exon2:c.A20G:p.Y7C	NA	Present	Present	Present	0.999867	0.955306	2.14e-05	highly conserved
chr3R	27427942	UTR5	CycG		NA	Present	NA	NA	NA	NA	NA	NA
chr3R	27446081	nonsynonymous SNV	pasha	pasha:NM_143622:exon3:c.A1286G:p.E429G	Present	NA	NA	NA	0.987044	0.867165	0.209436	unconstrained
chr3R	27608441	nonsynonymous SNV	faf	faf:NM_079873:exon5:c.A3473G:p.K1158R	Present	NA	NA	NA	0.350756	0.559692	1	unconstrained
chr3R	27662808	nonsynonymous SNV	RhoGAP100F	RhoGAP100F:NM_001170315:exon8:c.A3455G:p.Q1152R	NA	Present	Present	Present	0.990711	0.979308	0.109044	highly conserved
chr3R	27662811	nonsynonymous SNV	RhoGAP100F	RhoGAP100F:NM_001170315:exon8:c.A3458G:p.Q1153R	NA	Present	Present	Present	0.989511	0.979868	0.177833	highly conserved
chr3R	27666928	nonsynonymous SNV	RhoGAP100F	RhoGAP100F:NM_001170315:exon11:c.A5038G:p.S1680G	NA	NA	NA	Present	0.945533	0.655253	7.53e-07	constrained
chr3R	27667009	nonsynonymous SNV	RhoGAP100F	RhoGAP100F:NM_001170315:exon11:c.A5119G:p.S1707G	NA	NA	Present	Present	0.830578	0.848231	0.15066	unconstrained
chr3R	27669937	UTR3	RhoGAP100F		NA	NA	Present	Present	0.324178	0.401516	0.68617	unconstrained
chr3R	27670470	UTR3	RhoGAP100F		NA	Present	NA	NA	0.997711	0.677692	4.52e-15	constrained
chr3R	27691543	synonymous SNV	heph		Present	NA	NA	NA	0.987378	0.986529	1	highly conserved
chr4	120661	UTR3	pan		NA	Present	NA	NA	0.00568889	0.0330989	1	unconstrained
chr4	120806	UTR3	pan		NA	Present	NA	NA	0.0288444	0.0309341	1	unconstrained
chr4	120807	UTR3	pan		NA	Present	NA	NA	0.0287778	0.0314286	1	unconstrained
chr4	120864	UTR3	pan		NA	Present	NA	NA	0.0105333	0.0427692	0.88949	unconstrained
chr4	120915	UTR3	pan		NA	Present	NA	NA	0.00431111	0.0122418	1	unconstrained
chr4	121169	UTR3	pan		NA	Present	NA	NA	0.0234667	0.00545055	0.245962	unconstrained
chr4	121186	UTR3	pan		NA	Present	NA	NA	0.0201778	0.00474725	0.275429	unconstrained
chr4	121189	UTR3	pan		NA	Present	NA	NA	0.0213778	0.00416484	0.0252456	constrained
chr4	137750	exonic_NA	Ank		NA	NA	NA	Present	NA	NA	NA	NA
chr4	138789	nonsynonymous SNV	Ank	Ank:NM_175928:exon10:c.A3356G:p.Q1119R	NA	NA	NA	Present	0.761844	0.964505	1	unconstrained
chr4	763696	nonsynonymous SNV	bt	bt:NM_205876:exon21:c.A3959G:p.Y1320C	NA	NA	Present	Present	0.995733	0.982637	0.46359	highly conserved
chr4	768313	nonsynonymous SNV	bt	bt:NM_205876:exon25:c.A5611G:p.S1871G	NA	NA	Present	NA	0.636111	0.968868	1	unconstrained
chr4	768364	nonsynonymous SNV	bt	bt:NM_205876:exon25:c.A5662G:p.R1888G	Present	Present	NA	Present	0.987978	0.721495	4.82e-12	constrained
chr4	773316	nonsynonymous SNV	bt	bt:NM_205876:exon27:c.A8357G:p.Q2786R	NA	NA	NA	Present	0.995422	0.933099	0.0328535	highly conserved
chr4	787813	nonsynonymous SNV	bt	bt:NM_205876:exon33:c.A21857G:p.D7286G	Present	NA	NA	Present	0.942044	0.917923	1	highly conserved
chr4	787825	nonsynonymous SNV	bt	bt:NM_205876:exon33:c.A21869G:p.H7290R	NA	NA	Present	Present	0.984311	0.815253	0.0794985	unconstrained
chr4	787890	nonsynonymous SNV	bt	bt:NM_205876:exon33:c.A21934G:p.T7312A	Present	NA	NA	Present	0.6172	0.936747	1	unconstrained
chr4	796510	UTR3	bt		NA	NA	NA	Present	0.0949778	0.329736	1	unconstrained
chr4	796588	UTR3	bt		NA	NA	NA	Present	0.0293333	0.295747	1	unconstrained
chr4	796594	UTR3	bt		NA	NA	Present	Present	0.108333	0.237132	1	unconstrained
chr4	895009	nonsynonymous SNV	unc-13	unc-13:NM_166793:exon17:c.A7120G:p.S2374G	Present	Present	NA	Present	0.999622	0.983747	0.380558	highly conserved
chr4	899596	nonsynonymous SNV	unc-13	unc-13:NM_166793:exon10:c.A5583G:p.I1861M	Present	Present	NA	Present	0.999822	0.9995	0.923427	highly conserved
chr4	909692	nonsynonymous SNV	unc-13	unc-13:NM_166794:exon3:c.A3731G:p.Q1244R	NA	Present	Present	Present	0.522289	0.443879	0.0532026	unconstrained
chr4	910693	synonymous SNV	unc-13		NA	Present	NA	NA	0.148756	0.449297	1	unconstrained
chr4	919408	nonsynonymous SNV	unc-13	unc-13:NM_166793:exon3:c.A4507G:p.S1503G	NA	NA	NA	Present	0.5618	0.42244	0.21582	unconstrained
chr4	919427	synonymous SNV	unc-13		NA	NA	NA	Present	NA	NA	NA	NA
chr4	919431	nonsynonymous SNV	unc-13	unc-13:NM_166793:exon3:c.A4484G:p.Y1495C	NA	NA	NA	Present	0.9934	0.358066	3.62e-17	constrained
chr4	919641	nonsynonymous SNV	unc-13	unc-13:NM_166793:exon3:c.A4274G:p.Y1425C	NA	NA	NA	Present	0.878756	0.762132	0.0331978	constrained
chr4	919647	nonsynonymous SNV	unc-13	unc-13:NM_166793:exon3:c.A4268G:p.Y1423C	NA	NA	NA	Present	0.827156	0.848758	1	unconstrained
chr4	919668	nonsynonymous SNV	unc-13	unc-13:NM_166793:exon3:c.A4247G:p.Y1416C	NA	NA	NA	Present	0.746911	0.937791	1	unconstrained
chr4	919671	exonic_NA	unc-13		NA	NA	NA	Present	NA	NA	NA	NA
chr4	919719	nonsynonymous SNV	unc-13	unc-13:NM_166793:exon3:c.A4196G:p.Y1399C	NA	NA	NA	Present	0.987867	0.459802	2.52e-10	constrained
chr4	919735	nonsynonymous SNV	unc-13	unc-13:NM_166793:exon3:c.A4180G:p.S1394G	NA	NA	NA	Present	0.896222	0.486044	6.92e-06	constrained
chr4	919854	nonsynonymous SNV	unc-13	unc-13:NM_166793:exon3:c.A4061G:p.N1354S	NA	NA	NA	Present	0.914333	0.666451	0.00261636	constrained
chr4	919855	nonsynonymous SNV	unc-13	unc-13:NM_166793:exon3:c.A4060G:p.N1354D	NA	NA	NA	Present	0.9148	0.663956	0.00261636	constrained
chr4	919858	exonic_NA	unc-13		NA	NA	NA	Present	NA	NA	NA	NA
chr4	919884	nonsynonymous SNV	unc-13	unc-13:NM_166793:exon3:c.A4031G:p.Q1344R	NA	NA	NA	Present	0.952311	0.453725	4.36e-08	constrained
chr4	920049	nonsynonymous SNV	unc-13	unc-13:NM_166793:exon3:c.A3866G:p.D1289G	NA	Present	NA	NA	0.7916	0.204813	5.37e-11	constrained
chr4	920540	synonymous SNV	unc-13		NA	NA	NA	Present	0.182311	0.013033	0.000913403	constrained
chr4	921814	nonsynonymous SNV	unc-13	unc-13:NM_166793:exon3:c.A2101G:p.S701G	NA	Present	NA	NA	0.0986222	0.0605824	0.0342171	constrained
chr4	922713	nonsynonymous SNV	unc-13	unc-13:NM_166793:exon3:c.A1202G:p.K401R	NA	NA	NA	Present	0.7346	0.0627692	4.49e-13	constrained
chr4	922714	nonsynonymous SNV	unc-13	unc-13:NM_166793:exon3:c.A1201G:p.K401E	NA	NA	NA	Present	0.733867	0.0635385	4.49e-13	constrained
chr4	1155095	UTR3	CG11155		NA	Present	NA	NA	0.0204667	0.0171758	0.0614098	unconstrained
chr4	1155487	UTR3	CG11155		NA	Present	NA	NA	0.0431111	0.0728681	1	unconstrained
chr4	1268792	nonsynonymous SNV	Caps	Caps:NM_001031860:exon22:c.A3905G:p.K1302R	NA	NA	NA	Present	0.987933	0.991821	1	highly conserved
chr4	1268793	synonymous SNV	Caps		NA	NA	NA	Present	NA	NA	NA	NA
chr4	1268814	synonymous SNV	Caps		NA	NA	NA	Present	NA	NA	NA	NA
chr4	1268833	nonsynonymous SNV	Caps	Caps:NM_001031860:exon22:c.A3946G:p.M1316V	Present	Present	NA	Present	0.993022	0.977132	0.110728	highly conserved
chr4	1268844	synonymous SNV	Caps		NA	NA	NA	Present	NA	NA	NA	NA
chrU	2089790	unknown	CG41087	UNKNOWN	NA	Present	NA	NA	NA	NA	NA	NA
chrX	410982	UTR3	elav		NA	Present	Present	NA	0.434089	0.431747	0.0166972	constrained
chrX	410997	UTR3	elav		NA	Present	Present	NA	0.244067	0.538615	1	unconstrained
chrX	411055	UTR3	elav		NA	NA	NA	Present	0.327644	0.203692	0.0689735	unconstrained
chrX	411057	UTR3	elav		NA	NA	NA	Present	0.3276	0.206747	0.0689735	unconstrained
chrX	411346	UTR3	elav		NA	NA	NA	Present	0.938133	0.268868	9.42e-17	constrained
chrX	471485	UTR3	Appl		NA	NA	NA	Present	0.0209333	0.0403956	1	unconstrained
chrX	471612	UTR3	Appl		NA	NA	NA	Present	0.0675778	0.0278132	0.294417	unconstrained
chrX	471629	UTR3	Appl		NA	NA	NA	Present	0.0500444	0.0371648	1	unconstrained
chrX	471663	UTR3	Appl		NA	NA	NA	Present	0.0122222	0.0441868	1	unconstrained
chrX	471677	UTR3	Appl		NA	NA	NA	Present	0.0123778	0.0370659	1	unconstrained
chrX	471680	UTR3	Appl		NA	NA	NA	Present	0.0117111	0.032022	1	unconstrained
chrX	471790	UTR3	Appl		NA	NA	NA	Present	0.0351111	0.0560769	0.94361	unconstrained
chrX	471795	UTR3	Appl		NA	NA	NA	Present	0.0354889	0.0533297	0.94361	unconstrained
chrX	471850	UTR3	Appl		NA	NA	NA	Present	0.0126222	0.0566374	1	unconstrained
chrX	471882	UTR3	Appl		NA	NA	NA	Present	0.077	0.0445385	0.867315	unconstrained
chrX	541576	synonymous SNV	Roc1a		Present	NA	NA	NA	NA	NA	NA	NA
chrX	541580	nonsynonymous SNV	Roc1a	Roc1a:NM_001144671:exon1:c.A97G:p.R33G	Present	NA	NA	NA	0.0611333	0.680967	1	unconstrained
chrX	541586	nonsynonymous SNV	Roc1a	Roc1a:NM_001144671:exon1:c.A103G:p.I35V	Present	NA	NA	NA	0.0957778	0.635242	1	unconstrained
chrX	546036	synonymous SNV	Suv4-20		Present	Present	NA	NA	0.385844	0.627154	0.317349	unconstrained
chrX	641623	unknown	sdk	UNKNOWN	NA	NA	Present	Present	NA	NA	NA	NA
chrX	654952	nonsynonymous SNV	CG5273	CG5273:NM_130501:exon3:c.A968G:p.N323S	NA	NA	NA	Present	0.371644	0.0971758	0.000355395	constrained
chrX	654957	nonsynonymous SNV	CG5273	CG5273:NM_130501:exon3:c.A973G:p.T325A	NA	NA	NA	Present	0.371867	0.0516154	4.89e-05	constrained
chrX	818183	UTR3	CG3711		NA	NA	NA	Present	0.995178	0.557247	2.18e-05	constrained
chrX	818197	UTR3	CG3711		NA	NA	NA	Present	0.997356	0.672548	5.75e-08	constrained
chrX	818310	nonsynonymous SNV	CG3711	CG3711:NM_130513:exon5:c.A2865G:p.I955M	Present	Present	NA	Present	0.996489	0.888625	0.0418124	constrained
chrX	938721	exonic_NA	su(w[a])		NA	NA	NA	Present	NA	NA	NA	NA
chrX	938794	nonsynonymous SNV	su(w[a])	su(w[a]):NM_057408:exon7:c.A1829G:p.H610R	NA	NA	NA	Present	0.527356	0.716055	1	unconstrained
chrX	1128929	UTR5	CG3638		NA	Present	NA	NA	NA	NA	NA	NA
chrX	1236554	synonymous SNV	CG11412		Present	NA	NA	NA	0.850844	0.507746	1.28e-05	constrained
chrX	1267379	UTR3	CG3056		Present	Present	NA	NA	NA	NA	NA	NA
chrX	1267561	UTR3	CG3056		Present	Present	NA	NA	0.581511	0.100484	2.86e-14	constrained
chrX	1267622	UTR3	CG3056		Present	Present	NA	NA	0.0192667	0.517615	1	unconstrained
chrX	1267635	UTR3	CG3056		Present	NA	NA	NA	0.0446667	0.46189	0.876952	unconstrained
chrX	1267637	UTR3	CG3056		NA	Present	NA	NA	0.0481111	0.461	0.876952	unconstrained
chrX	1267737	UTR3	CG3056		NA	Present	NA	NA	0.5036	0.510802	0.65451	unconstrained
chrX	1272128	nonsynonymous SNV	SNF1A	SNF1A:NM_057965:exon3:c.A1679G:p.Q560R	Present	NA	NA	Present	0.8344	0.957333	1	unconstrained
chrX	1272298	UTR3	SNF1A		NA	NA	NA	Present	0.274178	0.316912	0.275429	unconstrained
chrX	1272311	UTR3	SNF1A		NA	NA	Present	NA	0.0844444	0.276297	0.0782917	unconstrained
chrX	1272312	UTR3	SNF1A		Present	NA	NA	Present	0.0827111	0.267022	0.0782917	unconstrained
chrX	1272317	UTR3	SNF1A		Present	NA	NA	Present	0.0706889	0.237538	0.0317968	constrained
chrX	1272511	UTR3	SNF1A		NA	NA	Present	NA	0.367489	0.130198	0.000730013	constrained
chrX	1359928	nonsynonymous SNV	O-fut2	O-fut2:NM_130560:exon1:c.A85G:p.N29D	Present	NA	NA	NA	0.0276222	0.309418	1	unconstrained
chrX	1385610	nonsynonymous SNV	Nmdar2	Nmdar2:NM_001014716:exon4:c.A1237G:p.T413A	Present	NA	NA	Present	0.989911	0.995286	1	highly conserved
chrX	1385617	synonymous SNV	Nmdar2		NA	NA	Present	Present	NA	NA	NA	NA
chrX	1385626	synonymous SNV	Nmdar2		NA	NA	Present	Present	NA	NA	NA	NA
chrX	1570090	nonsynonymous SNV	CG32809	CG32809:NM_130578:exon17:c.A3529G:p.T1177A	Present	NA	NA	Present	0.948289	0.714857	6.52e-05	constrained
chrX	1570630	nonsynonymous SNV	CG32809	CG32809:NM_130578:exon17:c.A2989G:p.S997G	Present	NA	NA	Present	0.983	0.653967	3.66e-07	constrained
chrX	1570732	nonsynonymous SNV	CG32809	CG32809:NM_130578:exon17:c.A2887G:p.S963G	NA	NA	NA	Present	0.628556	0.565044	0.294417	unconstrained
chrX	1584606	nonsynonymous SNV	CG32809	CG32809:NM_166899:exon5:c.A536G:p.K179R	Present	Present	NA	Present	0.981933	0.921593	0.0124492	highly conserved
chrX	1588758	nonsynonymous SNV	a6	a6:NM_057961:exon2:c.A748G:p.I250V	NA	NA	Present	Present	0.986022	0.758187	0.00381262	constrained
chrX	1675809	synonymous SNV	Adar		NA	NA	NA	Present	0.999667	0.999614	1	highly conserved
chrX	1675873	nonsynonymous SNV	Adar	Adar:NM_130584:exon9:c.A1177G:p.S393G	Present	Present	NA	Present	0.998267	0.999683	1	highly conserved
chrX	1822510	nonsynonymous SNV	CG11596	CG11596:NM_130607:exon2:c.A278G:p.E93G	Present	NA	NA	NA	0.894644	0.697582	0.0166972	constrained
chrX	1914148	synonymous SNV	east		NA	Present	NA	NA	0.0769556	0.630758	1	unconstrained
chrX	1916201	nonsynonymous SNV	east	east:NM_080125:exon8:c.A6610G:p.K2204E	Present	NA	NA	NA	0.993689	0.486527	6.47e-16	constrained
chrX	1951021	nonsynonymous SNV	CG4290	CG4290:NM_130616:exon8:c.A3221G:p.Q1074R	NA	NA	NA	Present	0.763822	0.542396	0.0120303	constrained
chrX	1974126	nonsynonymous SNV	CG16903	CG16903:NM_130624:exon1:c.A206G:p.D69G	Present	NA	NA	NA	0.457667	0.499308	0.876952	unconstrained
chrX	2006375	UTR3	csw		NA	Present	Present	Present	0.314622	0.289396	0.515613	unconstrained
chrX	2006384	UTR3	csw		NA	NA	Present	NA	0.3136	0.340242	0.869218	unconstrained
chrX	2006389	UTR3	csw		NA	Present	Present	Present	0.265756	0.414077	1	unconstrained
chrX	2006627	UTR3	csw		NA	NA	Present	Present	0.0332889	0.348692	1	unconstrained
chrX	2006642	UTR3	csw		NA	NA	Present	NA	0.0223333	0.491209	1	unconstrained
chrX	2006643	UTR3	csw		NA	NA	Present	Present	0.0218889	0.500165	1	unconstrained
chrX	2047558	synonymous SNV	wapl		Present	NA	NA	NA	0.125933	0.570264	1	unconstrained
chrX	2094777	nonsynonymous SNV	Mct1	Mct1:NM_057986:exon5:c.A934G:p.K312E	Present	NA	NA	NA	0.693378	0.735868	0.00307696	constrained
chrX	2102405	nonsynonymous SNV	msta	msta:NM_001014717:exon1:c.A113G:p.Q38R	Present	NA	NA	NA	0.8124	0.695253	0.0602202	unconstrained
chrX	2110648	nonsynonymous SNV	Vinc	Vinc:NM_057472:exon3:c.A1538G:p.Q513R	NA	NA	Present	Present	0.986956	0.926385	0.063217	highly conserved
chrX	2111839	nonsynonymous SNV	Vinc	Vinc:NM_057472:exon3:c.A347G:p.Q116R	Present	Present	NA	Present	0.9928	0.987769	1	highly conserved
chrX	2111932	nonsynonymous SNV	Vinc	Vinc:NM_057472:exon3:c.A254G:p.Q85R	NA	NA	NA	Present	0.995378	0.988593	1	highly conserved
chrX	2136832	nonsynonymous SNV	fs(1)K10	fs(1)K10:NM_058143:exon1:c.A491G:p.N164S	Present	NA	NA	NA	0.0498667	0.286505	1	unconstrained
chrX	2170476	synonymous SNV	Vml		Present	NA	NA	NA	0.563778	0.49144	0.0889012	unconstrained
chrX	2268285	synonymous SNV	CG14047		NA	NA	NA	Present	0.618422	0.546813	0.00963634	constrained
chrX	2268523	nonsynonymous SNV	CG14047	CG14047:NM_130645:exon3:c.A698G:p.K233R	NA	NA	NA	Present	0.998289	0.684422	1.42e-06	constrained
chrX	2272198	nonsynonymous SNV	PsGEF	PsGEF:NM_001169176:exon7:c.A4447G:p.T1483A	NA	NA	NA	Present	0.969267	0.870096	0.0180884	constrained
chrX	2272456	nonsynonymous SNV	PsGEF	PsGEF:NM_001169176:exon7:c.A4189G:p.N1397D	NA	NA	NA	Present	0.611933	0.879044	0.117085	unconstrained
chrX	2272903	nonsynonymous SNV	PsGEF	PsGEF:NM_001169176:exon7:c.A3742G:p.N1248D	NA	NA	Present	Present	0.618844	0.586813	0.145559	unconstrained
chrX	2275082	nonsynonymous SNV	PsGEF	PsGEF:NM_001169175:exon4:c.A2047G:p.R683G	Present	Present	NA	Present	0.956422	0.535582	3.67e-06	constrained
chrX	2275093	nonsynonymous SNV	PsGEF	PsGEF:NM_001169175:exon4:c.A2036G:p.E679G	NA	NA	NA	Present	0.998533	0.632154	3.67e-06	constrained
chrX	2275168	nonsynonymous SNV	PsGEF	PsGEF:NM_001169175:exon4:c.A1961G:p.K654R	NA	NA	NA	Present	0.9994	0.935846	0.0231938	highly conserved
chrX	2522899	nonsynonymous SNV	CG10260	CG10260:NM_130658:exon5:c.A2450G:p.Y817C	Present	Present	NA	Present	0.994622	0.978	1	highly conserved
chrX	2554794	nonsynonymous SNV	sgg	sgg:NM_057368:exon1:c.A1412G:p.D471G	Present	NA	NA	NA	0.210378	0.335978	0.317349	unconstrained
chrX	2567530	synonymous SNV	sgg		Present	NA	NA	NA	0.527644	0.686495	1	unconstrained
chrX	2591136	nonsynonymous SNV	CG2658	CG2658:NM_206616:exon3:c.A767G:p.N256S	NA	NA	NA	Present	0.896067	0.765297	4.02e-05	constrained
chrX	2591137	nonsynonymous SNV	CG2658	CG2658:NM_206616:exon3:c.A766G:p.N256D	NA	NA	NA	Present	0.8962	0.764407	2.32e-05	constrained
chrX	2612885	nonsynonymous SNV	CG2701	CG2701:NM_130669:exon4:c.A1121G:p.E374G	Present	NA	NA	NA	0.473733	0.967411	1	unconstrained
chrX	3604186	synonymous SNV	Rala		Present	NA	NA	NA	0.998022	0.998066	1	highly conserved
chrX	3847283	UTR3	Vap-33-1		NA	NA	Present	NA	0.0954667	0.180769	1	unconstrained
chrX	3847297	UTR3	Vap-33-1		Present	NA	NA	NA	0.250178	0.0928901	0.02065	constrained
chrX	3847324	UTR3	Vap-33-1		Present	NA	NA	Present	0.298311	0.260275	0.00604044	constrained
chrX	3847511	UTR3	Vap-33-1		NA	NA	NA	Present	0.0736667	0.0476923	0.000554064	constrained
chrX	4115982	synonymous SNV	CG15570		Present	NA	NA	NA	0.00797778	0.0301868	1	unconstrained
chrX	4116021	synonymous SNV	CG15570		Present	NA	NA	NA	0.0544444	0.012044	0.579607	unconstrained
chrX	4116054	synonymous SNV	CG15570		Present	NA	NA	NA	0.0134222	0.0506593	0.263282	unconstrained
chrX	4252740	nonsynonymous SNV	norpA	norpA:NM_001014720:exon11:c.A1544G:p.E515G	Present	NA	NA	NA	0.413711	0.84767	1	unconstrained
chrX	4253674	synonymous SNV	norpA		NA	Present	NA	NA	0.970756	0.929736	0.108574	highly conserved
[truncated: 383 more rows]
