# Supplementary material for: Evolutionary analysis reveals regulatory and functional landscape of coding and non-coding RNA editing
Source: PLoS Genet. 2017 Feb 6;13(2):e1006563. doi: 10.1371/journal.pgen.1006563 (PMC5319793; doi:10.1371/journal.pgen.1006563)
Supplement: S3 Table — (XLSX) [file pgen.1006563.s014.xlsx]

## Sheet: Sheet1
Species	Stock number	Samples
D.mel	14021‑0231.69	male whole body	female whole body
D.mel	DGRP_line_26	male whole body
D.mel	DGRP_line_325	male whole body
D.mel	DGRP_line_352	male whole body
D.mel	DGRP_line_441	male whole body
D.mel	DGRP_line_721	male whole body
D.mel	DGRP_line_774	male whole body
D.mel	DGRP_line_786	male whole body
D.mel	DGRP_line_804	male whole body
D.sim	14021‑0251.011	male whole body	female whole body
D.yak	14021-0261.01	male whole body	female whole body
D.ana	14024-0371.13	male whole body	female whole body
D.pse	14011‑0121.94	male whole body	female whole body
D.vir	15010-1051.09	male whole body	female whole body
