# Supplementary material for: Evolutionary analysis reveals regulatory and functional landscape of coding and non-coding RNA editing
Source: PLoS Genet. 2017 Feb 6;13(2):e1006563. doi: 10.1371/journal.pgen.1006563 (PMC5319793; doi:10.1371/journal.pgen.1006563)
Supplement: S4 Table — (XLSX) [file pgen.1006563.s015.xlsx]

## Sheet: D.mel
S11 Table. Primers used in multiplex PCR to amplify RNA editing loci. Each primer pool is seperated by one blank line.
Chr	Position	Strand	Forward primer Sequence	Reverse primer Sequence
chr2L	4320691	+	CCTATCCCAGGGCCACAAC	GGTAGGGATGGGTATCTATGT
chr2L	4986257	+	TTGAGCAGGAGCCAAATCTGA	GGGAAAACCGGAGCCAAAC
chr2R	20773373	+	TACACCTCCTGGTTATGTGGT	AGCGTGAGTAAGAGAGAGGA
chr2R	20797921	+	CCGCCTACCTCCTTAAAATC	TTGTCTAGCGTCGATTGTGGA
chr2L	6636665	-	GCTCTCCGGGACCAAGTC	ACGGCATTAAGGCTGTTCT
chr2L	214328	-	CTCTTGGCGGATTAACTGGT	CCGCCAATTGTGATGCAGAA
chr2L	6682191	-	CTTAGGGTCGACGTAAACCTAT	ACCCGAGTAAATTTGGTCATC
chr2L	6779407	-	CCTGGGCCAAGAATATTCAGT	GAAAACCTAAGGTCGCTAGCTC
chr2R	4765082	+	AACCTGCCATGCTGCTCAA	GAACAGTTCCGGGTCATAGTC
chr2R	9775061	-	AGTCAGCGGTGAGGTGA	ATCGACCTGGTTTTGACTCTC
chr2L	8201337	-	CGTTCCCTGGGCCAATAC	TCTTGCTCCTCATCTACCCATAT
chr3R	14180920	-	CCAAACGCTGGCCTGTC	TCGGCAGATAGCTCCGTAC
chr2R	19378792	+	TGTAAGTCGGAGTGGAAAAGAC	TATGCATTATGAGTGCGCAAATC
chr2L	4986611	+	TTCAGCCTCCACGCAGTA	ATCCCCATGCTCTCCATACT
chr2L	7052677	+	TATCGTGGCGGTAGCAATCAA	GAACGTTACCTGTACCGTGAC
chr2L	7228779	-	CGGTTCTTTTCGGTGTCTTTC	TTCTGATGCCAATCATCACCAC
chr2L	7986277	+	GGCTGTATGCGCTACAAACA	CTCTCGTTTGTCTCGTTCAC
chr2L	8052588	+	GCCGTCTGCGTGATCGT	GTCACCAGCAGATTGCTCTT
chr2L	8119964	-	CGAGCTGTGTGTGGATCT	CCCGATAGAGTCAGCACCT
chr2L	1609982	-	GAGTCCTTTGTGGGCAGAA	ATGCATATCGGGGAACAGAT
chr2L	9809367	-	GGGATTCGATGGCACGTA	AAGTACCACTCGCCATTTGT
chr2L	2785542	-	TGAGTCGTTCTCATTTGAAGTA	GTTATCCATGTTGCCGCCTTA
chr2R	20883120	-	AGCTTGACTCGAACTTGTACC	ACAGGGGCTTGACCTTAGTA
chr2L	5359054	+	AACGCAACCGATCGGAAC	TGTGCTCCTTGTTCATCAGATAC
chrX	19228498	-	TATGGTGGCCTCATCAGTTGT	TTGGAGGATCTCTCCTTGAGCT
chr2L	8201387	-	AATCCTGAGCATTTGCACTTC	TTATTTTCCCGAAGCGTTACAT
chr2R	3988206	+	ACATTGCGTTTATCACCGTGTC	TCCCATGGTCGACTGTTTAGAA
chr2L	5185155	+	TGATGATAAACCGAACGACAA	GTGCCAGTGGTACACTTTCTA
chr2L	11159902	-	TCGATCGCGATGAATACAGTC	GAATAGGACTGCGGCTGAT
chr2L	11796346	-	TTCCTTAGCTGCGCTCAGT	TGATGAGGATGCTTTCTATGAATGT
chr2L	11817946	-	TCGGCACCGATATGACCAATC	GCGTATTGTTGCGATCACAC
chr2L	12724493	+	CGTTCCTGGTTTCCTTGGTC	GCTCATTGGATGGGGTTTAGA
chr2L	13187842	-	GCAGCATGTATTGGCTGACT	CTTAGCACGCGGAGCATATC
chr2L	16174138	+	CACAGCGGAATGTGTTATGAA	CCGATACAAGTCGCAGTGGA
chr2L	16742648	-	AACGCAATAGTCCAAGGTTTT	AAGCAAACCCGTAGATAACTT
chr2L	16800107	+	ATGAGTGCCGAAGATGAGAAA	CACCTGGTACGTGTTGAAGAA
chr2L	16877800	+	CGCATCGAGTGGTATACGTAAT	CACAAGCCGCGATTTGATT
chr3R	16859877	-	CAATTTCATACTGAAGGTAGTGC	TCCCGTTATGTTTGCCTGATC
chr2L	5364325	+	TATGTGGATCGTCGAGAAGGT	TTTCTGATTGGCCTGCGAGAA
chr2L	8224296	-	GGAACTGCTGCCCTACAAT	TATTGACCACATTCAAGTGCTGT
chr2R	6168493	+	CAGTTGCTCAATCCCCGCTAT	CTCCAGATCGGTTGACTCCT
chr2R	6498969	+	GGCCAAGCCATCGTCAC	GGGTGGAGAGAGAGATAGGA
chr2R	20798298	+	CTGCATTTACGCGACTGA	GCAGCGAAAGTAGAAATGGTC
chr3L	2941364	+	GGGCGGGTATTACAATGACA	ACTTGGCGAAGGCATCTTT
chr2L	17371342	-	ATGGGGTTGAGGATCGTGAT	TGCTCATTCTCCACAATCGTA
chr2L	19495999	+	TGTGGGACAGATGAACCAGAT	TTTAGCTTGAGACGCATTGAT
chr2L	20346120	+	CATGACCAAGGCGGAGCT	GGGGCACGTTTCGGAAGT
chr2L	2785658	-	GTGGGCGGATTGTCTGAT	GGGTTCGGAGGTGCCAATA
chr2L	4308806	+	GCAGCGCCACGTAATGT	CCGTCCGGTACTTGATGGT
chr2R	5122024	-	CAACGTGTTAAGCGCAAGTCC	GAAGCGAATCTCCGACACT
chr3R	9518140	+	CTGCTGGCCCAGAATGTT	TAGCACTGCTTGCAATAGAAACT
chrX	4970796	-	AAACACATCCAAGAGGGTGAA	TAACCAGCTGATAAATCACTCAC
chr2R	6218292	-	TCCTGCAGTTGCTCCACT	TGCAGAGTGGCTTCTTCTCTT
chr2R	7335106	+	ACGTCACAGTTACAGATCAAT	GATTTCTGTGGGTGAGCCTAA
chr2R	8336191	+	TGTCACGCCTACCAGTTGT	GACAGGTTGAGCGTCTTCT
chr2R	8646087	+	CCGCCAAAGCCAGTCCT	GCTCCTAAGGATCTTCACC
chr2R	8688113	+	CGATGACGATCGGGACATC	GCATTCGCCTGGCACTC
chr2R	8808751	+	AATCAGCTGCTGGGTAGTAA	GAGCATAGGGTAGTGGGAGT
chr2R	9697052	+	TGGATGGATCCGGTTCAATGT	CCCTTCTTTCAGTTCGCGTAT
chr2L	4986891	+	CACTCCAGCCGTGCAATC	AGGTTCAGGAAGGTAGACATTT
chr2L	6636749	-	CGGTGACTGCAACGTCAAC	ATGGTGGGTATGGACATACAGC
chr2L	7230012	-	GCATGGGCTATGGCTTCTTTT	GTAGCAGACGAGGGCACT
chr2L	9717707	-	GCTGCTGTACGGCATCAT	GTTTAAAAGGGGCACGTGATC
chr3R	14181027	-	TCAATCTGCGGGGCTTCA	TCTCGGATTCTGGAAGAGATGA
chrX	19228555	-	CAACATGGTGGCCGAAAC	TGGACATTCGTAGCCAACCT
chr2R	9697112	+	TACGATACTCGATACATTAGGTAC	CATGATCGCCTGATTGCACT
chr2R	9781439	-	GAGCGCGGCTACCTCATC	GTTTCGCGTCCACCACT
chr2R	10185499	+	GTGCGAGCCGAAACCTATT	TGCATTAACCACAGCCGTAA
chr2R	10649523	-	CACAAGCCGCATGTCTGA	GCATTAAATACGGCGGAGT
chr2R	11151551	-	TCCGATGCTGCTAAAGAAACA	ACGGACTCATCCGTGCTAGA
chr2R	11406217	-	TACCCAAAGTGTTCGCATCA	GAGTATGCTCCGCATTGTTC
chr2R	17508580	-	CTGCAGCAGTACTTCCAGAA	CTATGTGCCGGCCACTTATC
chr2L	9809297	-	CCTGGTATCTTCAAGAGCACAT	GGCAGCAGGCGTAGACTATC
chr2L	13189312	-	CATGCCGTCGACTCGGATC	GAGAGCAGTTCCTGGTTAACTC
chr2R	4771195	+	CTCTTCCATCAGGCACGTC	GAAGCCAACGTCCTTCTTTTC
chr2R	20236427	+	CTTGCCACTAGCGTAAAGTACA	TGGAGTACGCGTATCGAAGTT
chrX	19467749	-	GCTGTTTGGAGAGCTAGTAGA	TCCAGCTCAACCATAACCTCAA
chr2R	11759340	-	CGGAAGGACGCTCCAGAC	ACAATGGCCAGATTGATGAC
chr2R	15191190	+	AAAGCTGCACCAAACGAT	GCCGCGCTTAAGCAATTC
chr2R	17203191	+	CAGCACCATTAATTTCGAGCT	CGAACTCCGGCCAAAACATT
chr2R	17508354	-	GGCACATAGGCGTGGAGT	AGATTTTCTGCAGGTGGTAGC
chr2R	18451882	-	CAACTGTCGGGTGAAGATCA	CAACTCCCACTCCTGCATCT
chr2R	19894078	-	CGGTGCAGTGGAAGCAC	TTTTCGGAGGAGCTTTTACTACC
chr2R	20272335	-	ATGGACCGCCTAGCATAC	ACATTCCCGAATAGGGATCGTA
chr2R	12984876	-	TTCAGTGATAGCTTCCCAGT	CCATCTCTGCGCTTTCTCA
chr3L	2126093	-	CACATCCCGTCCGACCAT	GGGAAGGGTTCCAGGATCT
chr3L	2941312	+	TGCCGAAAAGGATGAAAAGGAT	CTTTTCGCGGCGCATCT
chr2R	12002670	+	ACCCATATATGATTGGGATGAA	TTGGTGAGCGTGTTAAAGGAAC
chr3R	2281275	-	CCACGGCGAGTGCAAAT	TATGCCGTGGACCAGCTATT
chr3L	1859290	-	ACAAACAAACCAACCGTTAC	TCTCGATCATGTCGACCTACTGC
chr2R	20306773	-	GGGCTGCGAGCAAAATCAA	GTCAAATTGAACGAGGACGT
chr2R	20399841	-	CTAGATCAGATGCCCGTCCA	GTGGTGCCAATTGTGTTCA
chr2R	20770274	+	ACCTGTTCGTTCTCGAGGT	CTCTCCCCGTCGCTATCT
chr2R	20798584	+	ACGGCTGTCTTAACGGTTGT	GGTCCAGAAGCTGGTAAAGTAC
chr2R	20883380	-	CCGAACTTTGTGCGCTGTAT	ATCACGTTGGGTGTAAGGAGT
chr2L	13188337	-	CTCGCCCTGAACGTGTC	GTCATAGCGCGATATCCAGTT
chr2R	2620725	-	TACGACAAAGACCAAAAGAAATC	GGAATTTCGGAATAGCGCTTCT
chr2R	2819438	-	GACTCCTCGCCGGACTCT	GTGTCTGTGGAAAATGCTGGT
chr2R	3389693	+	GGTGGCTTTTGATGCGTAA	GATATCGAGGACGCCAATGAA
chr3L	2134649	-	CCGTGCTTCGAATCTGGT	CTGATCACGTAATCGGGAGAA
chrX	18064153	+	TAGAAGAATTTCGTGAGGGTAGT	TTTTAAGCGGGTTTCGATCAACT
chr2R	3467211	+	CTTTGTGGACGGTGTCACT	TCCATCAAGCAATAGGGTCTC
chr2R	4641540	+	GGGACTACAACTCGGCAGAT	GCGCCATCTTGTTGTTAAGTCT
chr2R	4755330	+	GATTGCCACGACGACTTTCT	AGTCGAGACAATCGTCCATCTT
chr2R	4772882	+	CTGGGCCGCATCGAGATTC	GCGTGGGTCATCTCAAAGA
chr2R	4791178	+	AACTGTCCGTTTCTCTAGTTT	TGATATCATACGCGTGCTCTC
chr2R	5117174	-	GCGGGCGGTGTTCAAAT	GTCCGTTCTCCGTGCAGAT
chr2R	5421664	+	CCAAGGAGTGCGAGGACAAT	CTCAAGCTCTACGGCATAGT
chr2R	5611069	-	GTTGTACGCGGCATACGAATA	ACCAAAATGTTTTCGGGCTTCA
chr2R	11759871	-	CACCCCAAGATTACACCTGTT	GCACTAGTTTCACCTTTACTGT
chr2R	20802381	+	TGCTAGGTCATGTCGAGGA	CCAGGGCTGGAGGTTTGA
chr3R	7217253	+	CAACACAGCACAATTGGTGA	TAAGCGGAAATTCTGGGGTAC
chrX	19236040	-	GTTAGGTGTGCCCGGTAA	TCACCATGTTGAGGAAGACTGT
chr3L	16104037	-	AGATGGGCAAGATCAACTTT	TGGCCCTTCATATGCATCTCTT
chrX	14952424	-	CAGTGCGGCAGGATATTCA	TGGTACATTTAGAGCGGAGACA
chr2R	9767879	-	CGCCACTATCGACTGGTTC	TACTGCTTGCGAAGTTCCTC
chr2R	20802317	+	CGCTTTAGTGTCATTTAATCTACC	GATCCGCGTCGACGAAAC
chr3L	1027109	-	CGAGGGCATTGAACGCATAT	TAGCGCAAACGCAGTATGA
chr3L	2125496	-	CTTGAACAGGAACACCACCAT	GCTGGGTGCCCTTTTGAAAC
chr3L	2924829	+	GCATCACCAACGCACTC	CTTCGACTGGGCTATCATGAAC
chr2R	4771250	+	TCCGCCTCCAAAGGTATA	AACCTACACCAAGACCCTCT
chr2R	6168388	+	CGATCGCCGTCGGATCA	CTGCGACTAAAGTCCAACTGA
chr3L	3371976	-	CCCGCCTCTACCGGATTA	CCATACCGCCACCGGATC
chr3L	4590709	+	GAAATGCTGGAAAGCTGGCTAT	TCGCACTTATCGGTGTTATGAA
chr3L	5689230	+	CAGGAGGACGCCTGACA	CAGGCTGCCTTTGGTCTC
chr3R	17168189	-	CTGTTGCTAGCGGGGATGT	TATTGTGAGCGGTTGTCGTAA
chr3R	27662808	+	ATCGCGGTGCTTAAGTATCTTC	TGGTAGCTCTGGGGTAGGAAAT
chrX	6125391	+	GCACACATCTAAACGCAATTCT	TGCGCTCCTCGAGATACACTT
chr3L	6942790	-	TGTCAATTTCGTGGAATCAAAT	AATTCATACTTATGGGCTGCTGACA
chr3L	7044683	+	CACTCGGGTGACCACTTGA	CCGTCTTGAACTCCCTACTTTC
chr3L	7173538	-	AGGATTCCGGCGTCTACA	CGGCCGTCTTTGTACCA
chr3L	7659736	-	AAAAGTTCTACCTCATCATCCT	CATCGAACTCGTTAATGCACCTCT
chr3L	7921780	-	GACAGACGGCCAATGGGATC	CAGCGTAGAGTCAAGTCTGA
chr3L	8733120	-	TAATCAACTCGAGGAGGAGTC	GCGTCTTCATCTTCTCCAGAT
chr2R	4764038	+	CCCCTCGATGTGGCATAC	CGGACGACGGATAAGAAGT
chr3L	2665990	-	CGCGATCCGGATGAGATCTT	GTGGCTTTGCTGGGCTTTC
chr3L	2941131	+	GGTGCAGGTCTTTCGCATCA	TAATACCCGCCCACCAAAATGT
chr3L	4369459	-	GCCGATACACGATAAAGAATATGC	ATACGGAATTGCGGCGACATA
chr3R	16852529	-	GTCAAACAGATCGTCGATGAA	TCTCCATGTCCGATGTAATGGTC
chr3L	9148318	-	CGATGGGCTACTACCTTATAC	CAGTAGACTGGCAAAGACCA
chr3L	9628262	-	TCTCTTTCTATGGCGCATATCC	GTCACAGTGGTAGCATTTGTCA
chr3L	9826559	+	CGGTGCAGCAATGGATAAC	CGTCTTGGGTCGCATCGT
chr3L	9860439	+	ACGATTACCGTCGCACGTC	CCACGGGGTCGGGATATATAGT
chr2L	13188408	-	CTGCGTCAGTTGGACCTTA	GCTCTATTGGCGTCTCATCAA
chr2R	2819828	-	GCGATTCGGAGCTGAGTC	CGAACTCAATGTCGGGTGT
chr2R	3388683	+	TGCACAATCTGCGTGTCC	GTATTTGGCGGACACCGTCTT
chr2R	15110884	+	AGGAGGAGGAGTTGGAGTA	GCTGGATATGGACGAGGTC
chr2R	20798091	+	GCGCATGCTCACTCAAT	TGAGATCGTCTACGTAGGAAAC
chr2R	5117441	-	AGCATTGCCGTCGTGGT	GCTCGATCAGGCTGAGGT
chr3R	27669937	+	GATGTAAAACGTGGCGGAGAT	TTCTCCTCTGCTAATTCGTTCA
chr3R	13223272	-	CAACCTGACTCACCTGTCTGT	TGATTTCTGGCGGAATAGTGCT
chr3R	16854365	-	ACTGAAGGCTTTTAGTGTAGT	TCCAGTTCCGCCGATGTAAC
chr3R	16866029	-	AACGCCTCACAACAATTCAA	TATCATCAAAAGCCTGGCACAA
chr2R	7335492	+	GATCAGCACTAAGCGAAGACTC	ACGATTCCTACTTAAGCGCTAC
chr3L	2925255	+	GACGAGATGTGCGTGCT	GGTACTCGGCGCATTTACC
chr3L	11218220	+	GCCAAGCTCAATCGCAATCT	AAGTGACTGCTGGAGATTACTTA
chr3L	11676655	+	GATTCCGCGGAGGAGGA	CTATGCGTGAGATGGGAAACT
chr3L	13013548	-	GAAATTGGCGGTGCATGAAAT	ATCCGGTTTTACTCAACGAACT
chr3L	13031538	+	CAACAATCGCGGGGACTC	CGTCTTGGAGAGCGAGAATAAC
chr2L	16179463	+	GTGGTCTGCGTGTCATTGAT	TGGACTCCTATTACGGCAAAC
chr2R	4764295	+	CATTCGACTTCTTATCCGTCGT	CGGCACCGGTATCGATATAGTC
chr3L	2941425	+	GTGTTGCATATGCGGTGTTC	GACTTGGCGAAGGCATCTTTC
chr3L	4432486	+	ATAAACTCATACGACCCGTACA	TGCCATCGGCATTATTGAAGA
chr3R	20227367	-	GGTGGAATCTAATCATCAGCTC	TCGCCTCGCGCACATTTAC
chr3L	2259941	-	CCGCAACTTTGGAAAGCTCTT	TTCGAATTGCGGCCTATTAACT
chr2R	8336284	+	TCGCCCAGCAAACAGATC	GATCGAAAAGGCCGTGCT
chr2R	8808830	+	GGATGCGGTGGAGAACTT	CAGCATACTCAGCAGATGGT
chr2R	9954934	-	AGCAACAGCATATGCACCAC	AGGGATTTGTCTGTCACAATACT
chr2R	10184437	+	AACGAGTTGCAGGAATCGTAC	TGTTTGACCTTCTCGCGATAC
chr2R	11151601	-	TCGCTGGATCTTAGCTCCTC	GCTTGAGCGTGGAAATCAGTT
chr2R	11759421	-	AGGCCACGTCCCGTAGT	GCTGCTCGTTGGCTATGGT
chr2R	20802225	+	TATACACTTCTCGCAACTGTCC	ATTCTTTGCGCGTTGGAAACT
chr3L	11218378	+	GAGTCCCAGCAAGATACC	GCACCCATTCCCGATTC
chr2L	9733349	-	GCCTTCCCTTGACGTAATCAT	TCCGATCACAAACAGGATGT
chr2L	9807941	-	GTTGGACTTACGATGGAAATC	TGTACGGCGACGAATTTGTAT
chrX	2006375	+	TCGGCCTTGATAGTATTTCACTT	TTCAAATTGAACGTGCCAGAAC
chr2R	19939078	+	GCACCGAATACTGATGCTGAA	TTGGTGAAAGCGAATGAACTCC
chr3L	13923052	+	GTTGCCTACGTGGGGATGA	TAGCCCCGCTGACATCCT
chr3L	19276300	-	TGCAGCTCCTTCTACTAACC	AAAATCCAATCACCCCAATGA
chr3L	19579845	+	AGGAGATGGCCAAGAACA	TCGGTTAAGACCTTTCTGATCC
chr3L	20372778	+	TTCGCCGTGCACAGGTT	AGTGTTCCCACATTCGTTGT
chr3L	20516600	-	AAGAGAGTCGGCACCCAGT	ATGAGCTGGCAGGAATAGTTT
chr3L	21065655	+	CGGTGTCTGGTGGAGGA	CGATACTGTCGCTTGCGTATC
chrX	5525081	-	GAACTACCAATGGCACAGC	GAAAGTGGTGCTCGATGAGAT
chrX	6002585	-	TGGCGCAATTCGTTTTAGTGA	ATTTCTTGTCCAGCGATGGT
chrX	10942016	+	TGTTTCGAGATCGGCCAGAAT	CCTGCAGCGTGTACGCATA
chrX	15005912	+	TCCAATCATCCCGGGCATTC	CCGCCTCCAAACTTAAAGAAC
chr3R	22101103	+	GCTGGCAGCGGGCATAA	TCCATCCTCATTCTTTAGCTTTACC
chr2R	10243025	+	TGCTCCCTAAGTGTCTAGAGTT	TTTTCGGTTATTAGTCACTGTCA
chr3L	21327037	+	CTAAAGAGTCGCGGCTACGA	CTGCGGGCTTATTGTTGTCT
chr3R	217296	+	GACGTGGATCGTGAGGTGT	ACCAGGTTCGATTTAAGAGTC
chr3R	482227	+	TGGCCTAGCTTCAGATACC	GTGCCCACCTTTCCAGCTAT
chr3R	1281800	+	AAGTGCAATGGCCATGA	TCCTAACCGACTTTAGTTTGT
chr3R	1475953	+	GAGTTGCAACGCGATCC	TGCCAAAGCATCATAGTGT
chr3R	1830102	-	CGGTTCCTCGTCGTATGTTC	CTCCACATGAGCGTCTGTC
chr3R	2651075	-	CGTGGCACTTTTCGGGTACT	GAACTCCTGCGGATACTTGA
chr2L	6636852	-	TTCCGGGCATACGGTGT	CTTCAGCCACCCGTGAAA
chr2L	15651359	-	ACAGTTTCAACTCCGGTCTTC	TACTTGGGCTTCAGCTGGTC
chr2L	18182220	-	CGTGCCGGTGTTTACTGT	TGTCCCACTTCACTCCTTCTT
chr3R	5484913	-	TCGGGAATGGATTTGGTGTT	TAAAATTGGCCACGTTGTACGA
chr2R	15326841	+	ATAGCAAGCGCAAGAAGAAAC	TAAGCGTTCTAGCTCGGCTAA
chr3R	3018497	+	GGTGTCGTCGCCCACTA	AAACATGTCCGCGAAAGGAT
chr3R	4067757	-	AAAGACGAGACACCGAGCAC	ATTTGCATAAGCGAGTAGTCCT
chr3R	4563532	-	ACCACAACCCAGGAGGT	TGGGATGCCTGTGTTAGTTC
chr3R	5595147	+	CTGCCCAGCTTGCAAAA	CACATGCACTTGGCAGAC
chr3R	6021705	+	CCACGTGGTGTCAGTGC	CCGGAAGTATTTGGACCAGT
chr3R	6594237	-	AGGAGGAGCAGCGTGTC	ATGATCGGTTCCTGTTCCTC
chr3R	7626886	-	AATTGGTTTAACGGCAACTCT	AATCCGCGCCAGTAGTTAC
chr2R	9697704	+	CCGTGTGTTCACCTACCTGAT	ATGTCCCACAGATAGTCGGATA
chr3R	13370300	+	AGCACGGTATGGGATTGGAC	ATAGGTGGATTCAGCGGTTC
chr3R	14735875	+	TCCAGAGGATACCCCATCT	TTAGGGTCTTCAGTTTTAGCATA
chrX	19159148	+	CCTATGGGCCGTCTGGT	TGCATGCAATATTGTCGGTGGT
chr2L	8201539	-	TTGGTAATCCTGGAGGATATAGT	TAACGAGCATTCCCAGGGTAAA
chr2L	13218312	-	CTTGTTCCGGTAAAGGTGAT	TCGCGCCGGAATATATCGAATT
chr2L	8177946	+	ACTTCCACAAGCGCTTTA	TCAAGTCTCGCACAGATGTCTC
chr3R	7990069	-	TCTGCTGTTCCCGAATTACC	CACAGGAGCAACTTCTGGTA
chr3R	10485581	+	GGAATGCCGAAGAGGAAACA	CAGTTGTCGTCGGAGTCAT
chr3R	11238976	+	ACGGCAGCACTTATGCTA	TTGTTCTGGCCCACAGAAT
chr3R	11922390	-	AGCGCCGACAGTCTCAC	AGGGACTCTGTTCTGTCCA
chr3R	13370465	+	CAACAGAACCGCTGAATCCAC	AGGATCGATCTTATGAAGTCC
chr3R	13599939	-	TCTGCGACTCAGCCTGT	GAGACACCAGTGTTGATGTT
chr3R	13708487	-	CGCCATTAGCGGATCGATGA	ATGGGGCACGTTTGTTATTGT
chr3R	14733374	+	AAACAGATGGCCGACGT	ACATGCTCCGTATCGTTCTC
chrX	21500535	-	ACTTGCGGTTATCGCTAACTT	TCGACCTATACGTTTCACAATTC
chr3R	16790761	+	CTGAGGATCAGTCGGGTGTTC	GGATGGACACTTGGTATTTGTT
chr2L	20872840	-	TGAATATAAGGCCAACGTCCT	TGTGGAGGTGAGCAAAGAAT
chr3R	1476073	+	GGGCGGTCGCATTATGAC	TGCTTCATCTCCAGCAGTC
chr3R	7626914	-	AGTGGCCAAGGTAATTGGTTTA	AGTTACGCACAGCGAAGT
chr3R	15579485	+	TCTTATACTTTGCCAGCCTGT	TGTTCACGGAAGGTTAACTGC
chr3R	16147921	+	GACGGCTTCAGCATCACC	CTTGAATTCCAGCTCCGTCCT
chr3R	16790050	+	GGAATCGTTCAAGAACATGGTAC	TTGGTCTCCAGCGGATTCTC
chr3R	16819563	+	ATCCAGGAACGCGCTCAC	GTCCTGCGTTTCGTACTCCAC
chr3R	16844310	+	AAGTGTGAGCAGATCTACAAGA	CTTCGGATGAGAGGCTACCT
chr3R	14733521	+	CGGCGGCTAGACTTTGAC	GCTTCTCCTGCAGTGTCTC
chrX	5525068	-	CCAATGGCACAGCACTACTA	GGGGCTAAATGGACTGAAAGT
chr2L	3762337	+	GTCAACTCCGGCCAGTC	GCAGCAGTAGGTTCTTCCTCT
chr2L	6002117	+	TTCGGGACACACGTTGTATA	TGCAACAAATTTGGCAACCTA
chrX	8132832	+	GTTTTAAAAGCATTCCAACCTC	TAATTAAGGAAGTGTCCAAGCTTAA
chr3R	17053904	+	ACAAATCCTGGTCCAACACA	GTGCACGTGTTCGTTCGATA
chr3R	19557457	-	AAGGCTCTGGCTTTGGATC	CAAAAGCATTCGCGCAAAA
chr3R	19674259	+	GCGCAAGATCGAAGGTGTCA	GCTTCCAGACCCATTTTCTGA
chr3R	20137053	+	CAAACGCTCGTGCAGGT	CGTCCTGGATTATGCCCTTAA
chr3R	20532273	+	ATGTGCCCATGATAACAGAAC	CCGTTATCAGTGAGCGGATC
chr3R	20611260	-	GTCCACCGCTTGGACTC	GTTCTCAGTACGTCGCGTAA
chrX	6002745	-	ATGGCTTTCCTCACATTGTTTC	TTTCATCAGTACAGCCACGAC
chrX	13607572	+	CGGCACGCAAAGTTGTTT	GAGCTGTGTGTGTCGATAGT
chrX	16398306	-	CGATACGTGAAGCGGAAGA	GCTCCGAATGGACATCTTCTC
chr3R	15056822	-	TTAGTCTGTTGGAGGCGTTGA	CGATCTGGCCCATCTTGAAC
chr2R	15213814	-	GCAGTACGTGCCACAGTC	TGCTGCTTGTTCTTGAAGGATC
chr3R	16857660	-	CGAGTCCGTCATATTCGACAA	TAAGCGCGCTAGAGATTGTT
chrX	9172609	-	CAACTCTGAGGTGCGAATCT	TCGTCAGGGTTTCGTAGATACA
chr3R	20533418	+	GCCATTAAATGCGCTGCTCT	ATGATGTGGGAAGCAATCAGT
chr3R	20895285	-	TCGTTGCATTTCAGATCGGTTA	AGTTGAACCACGGATCAAACTC
chr3R	21791353	+	TTATGTTCTGGCGCATCAAGA	GCTCACCCACGTATTCAATC
chr3R	23498893	+	CAAGGCACTCGAGGTGGA	CGCATGATGCACGAATCTTC
chr3R	24424516	-	GAGTGCGAACGCGGTGT	TGGAATTGGCTTGTTCTTGTC
chrX	5524267	-	CGGCTGGAGGTGATGTTATC	GGCGAGGTAAATGGCCAACA
chr3L	6947854	-	CTGTCGGTGAAACAGAGACC	AGAACATACGCCAAGGTCTT
chr3L	7647772	-	ATGTGGTTTTCGGTCAAGT	TCCACGGATTATATGTACGTC
chr3L	8733195	-	CTCGCTGCTCGAATCCTC	GGTACTTGCGACGGATCTC
chr3R	14796414	+	ATGTGAAAGTGTACGATGGTC	TTCTGAGCCACGTATGTGAA
chr3R	3829168	+	GCGTGAACATTTACTCGGAGA	TCTTGGTGGCGTGCACCTTAT
chrX	18095462	+	TTCCGCGAGGGCAGTAAA	TGGGGAGGAAAAGGGCTATC
chr3R	16856809	-	ATCAATGCCACATCCATCAAT	TAGTATAGTTGTAGCGCCTCTC
chr4	120661	+	AATTTTATATGGTCGCAAAGGT	TATTGTGCAATTCCACTCTCTCA
chr3R	23500290	+	AGCCATCAATCAGGAGGAATAC	AAAAGGCCGGCGGATTC
chr3R	27427550	-	CAGCATCAACGCCATTCT	CCTCGTCCGCAATCCTCATC
chr4	787890	+	CGTGAAGTAGGCAGCAACA	CGTAGCGGTTTCACAATCAAT
chr4	895009	-	TTGACGCAGTGTTTCGATGTT	TAGCTTATCCCCACCCATAGA
chrX	5524375	-	CTATCCGTTCATCATCGAGTA	AGCAGGAGCCCGAAGAAC
chrX	16403717	-	GTTGAGTCCACTGAGGTGATA	TTCGCAGGGCTGCTAGATTAC
chr3R	15063919	-	GCAGTGGAGCGAGTTACC	CAACTGGTAGACCGACTGC
chr3R	16819338	+	ACATCCGCTCGCGGAAAC	GCAGCTGGGCTTTAACCT
chr3R	20517215	+	CTTCAGAGGGTTAAGGTTCAT	CCAAACAACTCTGGGCAATGA
chr3R	23494869	+	CCAGCTCGGAACGCAATT	GCCGCCCACCTTCTTCTT
chr3R	5492569	-	GGTCTATTTGGAGGCTGTGT	TGCGCTCCAAGTAACCACT
chr3R	1335970	-	GCCTGATCATCATCGAGGTCA	TGATACCGGCGCTTGTCC
chr2L	16724571	-	ATTCATCGGTGGCCAAGGAC	TGCGTACTCATCAAAGGAGCT
chr4	940858	-	GGCAATCGTAGCAATGAATC	GCAGATTTCGCGTCGCTAT
chr4	1268833	+	CACAAGGTCTAAGCGGTAAAC	TTAATCTGCTGCGAATACCACT
chr3L	9144936	-	GGTCGGCTACATGGCAAAAC	CGACGCCCACATTGACC
chrX	14893953	+	CGAAAGATATGAAGGCTGACA	AACCTCGTCGTCCTGTATCAC
chr3R	16844306	+	ACCTGAAGTGTGAGCAGATCTA	GGATGAGAGGCTACCTCCT
chrX	17844090	-	TCATCGAATCAGGCTATGTCC	GCAAAATAAACCGCCGATGA
chrX	6009458	-	GGTGGCCATTTTGGTTGA	TTGCGCACCTCGTAGTA
chr2L	14083516	+	GTAGCTTCATCCGTTGTGTC	AACGTCGGAGAGTATCTGGT
chr3R	14733702	+	CAATGCGCGGATGTCCT	GTTACGGCCATCGACTT
chrX	6002586	-	ATGGCGCAATTCGTTTTAGT	ATTTCTTGTCCAGCGATGGT
chr2L	13484558	+	TAGAAAAGCAGCCGACCAC	TACGTACTGATAGGCACAAAGA
chr2R	19938500	+	ACCGACGAGACAACTACCT	TGCGATAGACTTTTCCGCATTT
chr3R	23501836	+	CTCGCACTCCCACGTCTC	GCACCGGTACCAATACCAC
chr2L	16174116	+	CACAGCGGAATGTGTTATGAAA	TGTGAAACAGTGGCACCAT
chrX	546036	-	GTCGCGGCGAGCATTTC	TCCGACTTCTCTGGTTGT
chrX	818310	-	AGGCTGCCGAAAATAGC	GATCGATGGGAGATGAATCGT
chrX	1267561	+	GTTACCATGAACAGAGCCAGT	GTGTGGTTTCGGGTTATATCGT
chrX	1272128	+	TTAGCGTGTCCGGGGTGA	TCCGGGTAATGGTCAATCCTC
chrX	16399583	-	TGCCATGTCGTATGACGAATT	CTCGCCGCCAACAAATAGC
chr2R	9704884	+	ATCTGTACACGCTGTTCAA	CGTTGACCGACAGATGATAGT
chr3L	2940825	+	CCGGGTTATCGCAGTGA	GCCCTTAAAGAACTTCCACT
chr3R	23500441	+	CATTCCCGAGGGCGTCTC	CGTCCGACATCTTCAACT
chr3R	20227540	-	GCACAGCGCTGATTATCCT	TGAAATACTCATGGTTTGGCTCATC
chr2L	283707	-	TCGTACTGCAAAGTTAACTGAA	TGCGCGCTCAATGGAAACTAC
chr3R	1419821	+	GAAGCACCGAAATGGACCTA	TGGTGTGAAAGCTGCACTTGA
chr3R	23501954	+	GGATCCGCACACGACGAC	GCGGTGTGGTGGATGTCTC
chrX	1272312	+	GATTGACCATTACCCGGAAGA	TACACAGCCGCACAAAGA
chrX	1584606	-	GCTGGGCCTGGTCTTTC	CCTCCAGCTCGTAGAACATATC
chrX	1675873	+	TGTGGGGATGCACGGATA	GTTCCAACGGGCAATTTTATC
chrX	2111839	-	GGCGCGCAAGAAGCTAA	CGCACCAATATCTCGCTGT
chrX	2275082	-	CTCGTCCTTGACGTTGGAGAT	CTATTTGCCAATGGCTGGATC
chrX	3847297	+	CGAAACAAGTATCGCTCAGA	TCCGGTTGCGACTAATTCAA
chrX	4427364	+	CAATAATACGCCCGGGAATCA	TGCGAGTGTAAGTGCCTTTT
chrX	14898890	+	GGGGCCACTGATGCTCAA	CGTTGTGGGCGATTGATC
chrX	16367671	-	TGTTCATGACAGAAGATCAGA	GAGATAGTCTAGGACCGCGTTA
chr3L	16133495	-	TGCGGAAACCACTGGAGA	TGAGGTGCCGCACAAATCT
chr3R	15863474	-	CACATCAAGAGGCCTAAGAGC	TTCAATAGAACCATTTGGTCACT
chr3R	9518314	+	CAGCGCTGTTTTCACTTGAC	TTGGCAATCTGGTTGATATTCA
chrX	8297352	+	TACTCGGGATTGCTCAAGTTT	TGAGCGGAACCTACTTAAAAGAGA
chr3R	15589356	+	AAAACCAACACCGGTGAATAC	CGATGGCCTTCGTATAGGAAAC
chrX	5524147	-	GCCCTCATCTGCCTGATACTC	CGATAATGCTGAACACGGAGT
chrX	6003904	-	CCCGGGTCTGAAACTAGTC	GAAGTTGTACTTGCGGTTGGTC
chrX	9468688	-	TACGTGGACTCCATCCTGGTC	ATAGAATGCGCCCGGTTTGAA
chrX	10640518	+	GCATCATCCATCACAACTGC	CTGGTTCTCGCGGAAGT
chrX	10773251	-	CATGCCGTGCTTGATGAACA	GGCGATATGCCAACAATAGT
chrX	10941700	+	AACGGAGTGCCAACTGTAC	GTTCTGTCGTCGCTCCTC
chrX	11598212	+	GTACATGGCTATCCAGTGGT	TGTAAACGCTTAGCAATACAATT
chr3R	20533145	+	CGGCTCCAACAAGGATGATAAC	TTTTCGCTGCCGATTTGT
chr3R	23500600	+	ATTTGCCACGCAGGAAAA	CCGGTTGATCTGGGACAC
chr3R	16858518	-	GGCAAAACCGTACTGGTGAAC	TCGGCATATTGATGTCGTCCAC
chr3R	9491023	+	TTGTGAGAGGCTGGGACTT	TCTGGCGCATGTAATCCTTGA
chr2L	5363749	+	TCCAAGCTTATACGCAATATGC	TCTTGATCTTCGACAGCCACT
chrX	1267379	+	CGCATTCGGTGGCAGAT	CACTCACTTTAAGCTTGTGGAC
chrX	6001653	-	CTGGTGCCCTCCGTAAC	TCCAGGGCCTGTTGTTTGAAC
chrX	11833731	-	TAGGCATGGCAACAGTCATC	AGTGTTGGGTAACTATGCTGT
chrX	12532713	+	GAGCGCGAATGGCCGATAT	CCGAGCAAAGGAAGATTAGGT
chrX	13604698	+	ATTGGCTTGCGCAGAATCTT	GTACCGATCGTAATGGGGATC
chrX	14166125	+	GCTGGATGCCCCTGAATATAC	GCCGTACAACTGGACACC
chr2R	9704614	+	TCGCCCCTGTTCCATCT	GGTGCGATGGAGTGTCAA
chr3L	4369213	-	CAATTCCGTATCGCTTTGAGA	TGCAGGACTTTGTAGTTCTTC
chr3L	4586714	+	GCTACTGGCACAGACTACTC	CTCGACGCCTTCTGTTCTCC
chrX	11843916	-	CGCATATGGGCGGAATATGAT	TCAGGCGCTCTCATTTTGAT
chrX	8036169	-	ATTCGAACGTAAAGTGAACTACT	TAGCTATACGCACACGCACAC
chr3R	21535112	-	GACGATTGTGGTGACGGATC	TGCAGGCAGGTGATTCTATCC
chr3R	25857632	+	TGTGTACGGTCCCTCGACTT	TGAGGTCGGATTTCCAGTCTTC
chr3L	2666151	-	TCCTCTCAGTCGGAAACCAT	ACAGCCTTCAAGGATTTCAA
chr3L	4433319	+	TTGGTTTGGCGTTCGTACA	TGCCATCGGCATTATTGAAGA
chr3L	6943212	-	TACGTATCGTGTAGATCTCCT	ACAACATCGATGATCGGCACT
chr3L	9662076	-	GTCGCTTACGACTTTGGTCAT	GGCTTGTGATGTATTGACCAC
chr3L	9826391	+	GCAATACTACAGCAGGTGTGAC	TGGTCTCCAATCTAAGCCATAC
chr3R	20501385	+	CTGGAGAACTCTGGCGATCC	CCGACGAGTTCAATTATCTCC
chrX	11865886	-	CCGCATCTACTTTGAGTCGT	CATGCCCAGTAAGGCGAATA
chrX	14893901	+	GGTCTGGATACCGAGAAGGTA	CTCGTCGTCCTGTATCACC
chrX	21500764	-	TGTTCATTCACAATTCACCAC	TATAGCAGTGCTGGCCATATCTA
chr2R	4772736	+	GAGCACTTCCACGAACCAT	AAGAAGGCACGCTTGGACTC
chr3L	17590965	-	ATGATCTGCTAGCCAAAGAGAAT	TCCGGAACTAGCTCCTCCTC
chr3R	1337784	-	TTGCAGCCGTTTAGTAACA	TATAGCAAATCCGGCCCAGAC
chr3L	20149876	-	TGCTACATCCGCGACCTTA	TGCTGAGTGCATTAAGTAGTGTC
chr3R	16854033	-	CATGTGACAAGTCCTGTTGAC	TTTTGTAGAGCCGTTTTGTTCT
chr2R	7337822	+	TGCTGGGCCTTAGCTTCAC	TGATGGATAATCGAAACCGAAAA
chr3R	1062054	-	TTGGTATTGATAAACACGTACAGT	AGGGTGCGTTGAAGAATT
chrX	6001749	-	GGAGGAGGAGTTTCCTACGA	AGACATCCTTGGTCCACAGAC
chrX	11833797	-	ACATCATGATATCGGGTTCTCC	CTCGGCGATCGTGATCTTT
chrX	14168301	+	CTGCGCTTCTTCACCATCA	GCAGTCGTGCATGATCTTATTC
chrX	14890707	+	GCCGCGGAGACAGACAA	GGAGACGACATAGTCCATCAC
chrX	14992526	+	CCTCCAGTCGCTCGGATC	TCGCTGGGATGTCTTTGTAAT
chr2R	9697467	+	TGGGCAACATACGCGAACT	GCCAATCAGGTAGGTGAACA
chr3R	16819460	+	ATGGCCCAGGAGCAGGT	GAAGTACATTCGGATGGGATC
chrX	17846750	-	GACTACGGAGACCGGTCAA	CTTGCGAACTTTCTGGATACT
chr2L	5358965	+	AGGACGGGCCTGCATAT	TCGCAACCGTAGTTGGTCT
chr3L	10685078	+	ATCGACGACAGGAAAAGTAA	TTATATGCGATTATTGAATGGAGAGT
chr2R	16532414	+	AAGAACGCTACTATGAGGTGGT	TGTATTCGATGCGTGCTCATTC
chr3L	7823803	-	TTCATGGATCCGCAGAGTAA	TTTGCCACTATTGTTGCCGTTA
chr3L	19276365	-	GTATCCACCGGCCATAGTGC	GGGACATAGACACCACGTCAA
chr3R	191196	+	CGCTATAGGCTCGAATGTCTT	GACCATAAGAATTATGCCGAGTC
chr3R	1062100	-	CGAACACCCATACTGAACAGA	AGATACATTTACGAACGTTTATGC
chr3R	16844382	+	CACGACTCCGCCGTTGA	GAGCGTTGAGCTTATTGTGT
chrX	6002799	-	TCCGACGAGATTCCCTGTCA	CGCCATTAGCACGAATATCAC
chrX	11864589	-	GAATGCCCAAGAACTAACAGC	CTTGGGACCCTCGGTCA
chrX	15286718	-	GCCCGGAGTGTCGAATGT	TGGGCATGGAGGATTTGATTC
chrX	16189125	-	TATTCGCGGAAGCTGCAGATA	AGATCCTTCAGGGATTTGAAC
chrX	16358752	-	GGACGCCATTATCAATGAGGA	CGTAGTCGTCGTCGGTTAGAC
chr3R	21182683	-	TGGCCACCACCTACAGC	ACCAGCTGGGGTCCTTA
chr2L	6002057	+	ATTCACCCTTCGCTTTTGATC	TAGCAACAAATTTGGCAACCTA
chr2L	8178242	+	GTCAGCGAAGTCTGCGTAC	TCTTGGTGAGACCAATCCACT
chr2R	15113163	+	CGACGCGACCTGCTGAA	CGACTCATGTCCTTGATCTCC
chr3L	9826464	+	TCCACGATCAGATTGCATCCAC	ACAATCATCTTAGCATCTAGCAC
chr3R	16844511	+	GTAGCCTCTCATCCGAAGGT	GAGTAGGGCCACCATTAGT
chr3R	17053769	+	AGGGCCTGACGCTAATTCAAC	TTCGGATTTCCCTGCTGTC
chrX	11848310	-	ACCGTTTTGGGCAGTATTGT	AATGGAATTTTCCACCGTACC
chrX	14893957	+	ATGAAGGCTGACATATGTGTTC	CCAGAATTGATCGCCGAAGAC
chrX	14992625	+	AACTCTGGGATCGACTACAGT	GGGCTAGGATATTGCTTACTC
chrX	17824766	-	GGGCAAAATTGTCGGCTCT	ATTCGGAGAGTGAGGATTTCT
chr3R	6071146	+	CCTGGAGAGGCAACTCTACAA	TTCCAGCAACTTGAGACTGTTC
chrX	10941783	+	ATGATCGTTCGCATACTCCTC	GAAGGCGCTCGGATATAGC
chr3R	11891689	-	TAGGGCGATGCGCAAAGAA	TCCACGAGGGAAACACTCTT
chr3R	25682017	-	GCTAAAGGACACGCCACAC	TGCGCTTATCCTCCAGAATGT
chrX	20644469	-	ATATGGAGACCGATCAGGAAGA	TCACGACGCACTAACCTAAATC
chr3R	15591382	+	CTATGCATCCCGATCAGGTTC	GCATTGGAGCCGCTTTTC
chrX	5525059	-	CCAATGGCACAGCACTACTA	TGGAGGGGCTAAATGGACT
chrX	6001644	-	CTCCGTAACGACGCCACT	CCAGGGCCTGTTGTTTGAAC
chrX	14894656	+	TCTGGTGCTCACCTACAATCT	GACATCACTTTGGCCGGAAC
chrX	17824691	-	ACCGGTTATCGTCAGTAATTTCA	AATGACTGCTGTGTCCTGAGA
chrX	19535625	-	ATACCGTTCCTTGTTCCTTGT	AATACAGATCCACCCAGTACA
chrX	11863002	-	CCCTGGCAGCTATTTAAGAGA	TCAATGAGTTCACGACGCAATC
chrX	16376726	-	ATGGGGCAATTTACGACTGA	GCGCCAACCACTTGATTAAC
chrX	19177914	-	CAAGGCCTCGGTCACCTC	CTCGGTGGGCTTCATTTTGAT
chr2L	16179245	+	TGACCTGAATAAAGTGCTCAA	GGCTCTGAGTGGCCTTAAAAC
chr3R	16860925	-	CGACGATGTGGAGAAGGAC	TTCGGAGCAATTGAAGACGT
chrX	5123268	+	GCTGGGCTTCATCTGTGA	TCATTGGCGGGTGTGTATATCC
chr3R	5484349	-	CCCAAGGATGCATTGGTCTC	TATTCTTGTAGCCGGCAATGA
chr2R	9064745	-	GCCGTCGGCAACGTTTA	TGCACATCCAACAGTGTGGTAA
chr2R	11662602	-	GCTGGCCAGGGTGATAA	GTTTCAGTGAGGGTGCTGT
chr2R	13262374	+	GATGTGTTTCCTGCGAAGTCC	AAACCCTATACGATGTGTTTCTT
chr3R	4662913	-	GAATCACTCAAACGCCATGA	AGCTGCACATTGCTGTTC
chr3R	6410642	-	TATCTTGCGGATGCGGATAC	GAGGGCGTGAGATGAACT
chr2L	9717614	-	CTGGTGTTCGTGGTGATGTC	CAGCCGGGTAACTCGGTAA
chrX	5290552	+	AATGCTGCGGCGAATGTTC	AGTTGTTCTTAGGCACTCTT
chr2L	12724897	+	CAACATTCTACGATTTCCGCTAA	TTCTTCACCTCGATGTTAATGT
chr2R	5771665	-	ACGTAAATCGCATACCCATAT	CTCCACAACGAATTTGGCAGTT
chrX	16991098	+	ACCCTTGGGTGTGCTCAA	TTGCATTTGGCCACATAATCT
chr3L	6977121	-	GCTGATCCTTCGCCATCAAAC	GACCCGATTCATCTGGGATCT
chr3R	319616	-	CTTCTGCGTCGGCAGTT	TTCTCCTCGATCTTCTCCAGAT
chr2R	9950156	-	GACAGTTGGTGGCTGTT	CAGCCGCTGGTGCATCT
chr2R	11460788	-	TGCTCCAGCAGATTGATGT	TTGAGACTGTGTGTCAACTTA
chr2R	11652804	-	GGTGATAGCGAACGCCGTTAA	TTCACGCAGATGAAATGATCC
chr3L	2925090	+	CGAGGTCCTGTGGAGGA	CTTGCCGGTGCGATAGAA
chr3L	5739872	+	ACAGCAGAAGCAAGCAGTT	CCCTTTCGTGGTGCTTCTCC
chr2R	5422435	+	GCGGGATCGCCTTGAAA	CAGCTTCTGGACGTGCT
chr3L	11168868	+	GAGGAGTCGACGCTCAAC	TCTTGCGCTTAAATGTGAATC
chr3R	123226	+	AGCTCGACGATTTTACAAAAC	ACGCTCTAGATTCGCAGTAGT
chr4	787813	+	ACTGAGATCGGAGGAGACTT	GTTGAAAGGCCTGCTACATTC
chrX	14896298	+	CCTCATCGGGTCCACCAT	GCCTTGTCCACCATTGCTACT
chr3R	23762174	-	CCAAAGGCCTGTCCATAGTCA	TGTCATCGAAAGCCTTCAGTCC
chr2R	9064813	-	TGCCGACCACATACTTCTTT	TTTACAGCAAACGCTCCTGT
chr3R	191106	+	GGACACCGTAATGGGTTTGAC	GCTTAATGATGGCCGTCTGT
chr3R	5274244	+	TGCGTTGCGTGTTTTGTT	GTAAGTGTGTAAGTGGGTGGT
chr3R	11225168	+	GACTAGCCTGCTCTCTGGT	GCATTCCGGGCTGCATA
chr3R	15064567	-	CTTTCCGACGCGGACGT	ATCTCCGGCTTCTTGATGGTA
chrX	5524246	-	CGGCTGGAGGTGATGTTATC	GCGAGGTAAATGGCCAACA
chrX	13608022	+	AAATCCAAAGCCATCGACATTA	TACGCGCAAATAGAGAGCATTA
chrX	14898446	+	ACCACATCGGATACGTACGA	AGCCGCTTGACCAGCTC
chr3R	23500796	+	GCCGTGTCCCAGATCAAC	AATGAAGGGCAGCAGGAC
chrX	1267622	+	CCACATGGTAGAAGCGAGTA	TGTGGTTTCGGGTTATATCGT
chrX	9648523	+	GGCATTTGAGGACGCACAC	CACCATTGCCCGAACTAGA
chr3R	27667009	+	GTAGCCACAACCACTCTAGC	TTCATAGAGCTGACCCCACT
chr3R	5495300	-	GCTGCAGGACATATTGGTGA	TGAGGCCAGGCAGTAGAT
chrX	9171062	-	ATCCCAATGCGGTAGTGC	TTGCTCGCAGTATTCCAGACA
chr3R	15592298	+	TCGCAATGAAACCGTTAGTAC	AGGTGATCCGCGATATAACAT
chr3R	19929436	-	AGATGATCGATCGCATTGAGTAC	GCTAACATATGAGGCCGCTAA
chr3R	27427440	-	TCGGGATTGGGTGGTGCTA	CCTTGAGGGTTTCGTACAACT
chr4	768364	+	GTCGCTGAGGTTTTACCTAGT	TATAGGATCCCCGCCATCA
chr3L	9156014	-	TTTGGACCGATCCTCGTTTA	ACACGATGCGGTTATAGTCAA
chrX	1570630	-	CACCAAGGTGGGCCACAA	CTAACGACGGACGTAGTCTCA
chrX	16369671	-	TGTGCTATTGGTGTGTCTAAT	AAAAGGCACAGATACGCGTTA
chrX	10942136	+	CGAGCTCCTTCGAGATCCT	CACTTCCGTGGCTCCCATTT
chrX	11858225	-	TGGCTGCCACTTATGAAGATA	GCATATAGCGTTCGAGAGGTC
chrX	16398273	-	CGATACGTGAAGCGGAAGAA	GCCGCCAACAAATAGCTC
chrX	14826973	+	CAGACAGTGTTGTACAGCATA	TCGAAAGAAACAGGCACGAATC
chrX	7632553	+	CGTTGGCCAATATCTCCAGTC	TGCATCCGCAGACTGGTC
chr3R	5484205	-	GGAAACGTCGCAGGAGTAC	TGCTCCTCTTCCATTACCACTA
chr3R	16846284	+	AAACGGATTCCTCATGCCTAA	CTTTGCGCCGTTTAACAGT
chr3R	23499011	+	GCTGGGAATTTCGCCTACT	AGCAGTGTGGGCATAATCATA
chrX	11862801	-	CCGAAATTGAAAGCCGTGTTC	GCACTCTGCGGAAGTATGT
chrX	14723854	-	CTGCACGCTCCATACGA	GCGACTGATTGGAGTAGCT
chrX	14898809	+	GGAGCGGGATCAGCAGTA	GCGTTGTGGGCGATTGATC
chrX	16365352	-	ATGCGTCGGACACGTATAAC	TCGCTAAGTACAAGACCTAAGA
chrX	17559946	+	AAGAAGTTCGAGGCGCTGAT	CCAGGTTTTCGTGCTTCTTC
chrX	21500480	-	GCATTCACCCGAAACTGTAAC	TGGTGAGTTAACTTTTCGCTAA
chrX	21904549	+	TCTCGGCATCGGTGTCA	GGAAGAGGAGACCGTTATCAT
chr2R	15111141	+	ATATCCAGCGGCTTGGTGA	CGGCAGCAGCATTATTCAT
chrX	16575567	-	GACCACGATTTTCCTGGAGTT	TACCTCGGCTTCGATCTGAAA
chr2R	9945550	+	CACCATAACCACCACGATGT	TAGTGGAGCTCACGAAATTAGA
chr2R	14893587	+	GACTCGGCCGGAAGTAGC	GCTACCGTAGGGGACGTA
chr2R	20800371	+	GATCGTTCTTCACACTGAATC	GCTCGATGCCCATTGTAAGC
chr3L	5733625	+	GTGATTGAGATCTTCGAGAGC	CCATGTAGGCCACAATGTCA
chr3R	4663332	-	CCGCCCCATATCATCTACCT	GAAGAAGCGGGCTTTATGATC
chr3R	14797034	+	ACCCAAAATCGTGGCTTTA	TCCTGCATGCCATAGATGAAA
chr3L	11551511	-	CACCTTCCTTCATGCCTCTTC	GACGGTCTCCTCAACGTC
chrX	1570099	-	CATTGAGTCTAGCCTGTGAGA	TTCCACGCCAATTTCCAGTT
chrX	16365298	-	TCTCAATGCGATATTCGTAGTTA	CTTCACCAGTCGAAGGACAC
chrX	19107872	+	CACCAGCTGACCAGGAGA	GGAGCTGATGATGTCTGGTCT
chr2L	4314575	+	GTGTCAAGCACAAGGCGATTAC	TAGTATCGCACGAATCGGTATC
chr3R	4212480	-	TACGAGAACCTCGGCACT	TGCTCGTTAGGTTGTCAAAGTAGT
chr2R	17222465	+	CAGACCCGTCTCCACTCTC	TTTCTGTTTGAAGGGCGTCTT
chr2L	13305211	-	AGTATCCCATTGCCCACAC	TCACTGGTGCGTCCAGTATC
chr2R	14885955	+	AAGTGTGAATGAGGCAAATACA	TTCACTTTCAGTGGCCGTTA
chr2R	10395134	+	CTCCCCATTGCAAGCTCAAT	GGACATTTGCCAACGTAGTTTC
chr2R	13609940	+	TACGACTAAAATGGTGGTTGT	CAGCGGTGCGCAATTCATTA
chr2L	102709	+	AGGTACGGCTAGTGGAGATCC	ACCCTTTCTAGTTCCGTCTCC
chr3L	20432811	-	GACATGTGGTGGCTATGTGGT	TTGTCAGTATAGCTGGTCTGT
chr3R	20950991	+	GTGGTCCCCGCTTTAACAA	GCGCCCGAAAATCTAATGGT
chr3L	1210905	-	CAGCGGTCGCTTCTCCTA	CTCCAACGACTACGGAATCTT
chr3R	17101467	-	TCAATAGTGTGGTAGGCCACTC	CAGGATCCGGCTTCGAAAA
chrX	10123252	+	GCGCCGGCCAAAATCTTT	CTCATCCTTCCCGGTGGA
chr3L	16992953	-	CCACATCCGCATCCATATCAT	CACCTTCAGAGCCGTTCC
chr3R	16861033	-	AAGAGATGTGGTCGCCAAGA	TGGACTGGGTCAGTGTAATGT
chr3R	16859660	-	GTGGAAGGACGGCCTGTT	TAAGTCCTGCGGGTTAATGTAC
chr2L	5184866	+	CGATCAGTTGCGTCTGAATCT	CGTCACTGTCATGATCGTCCT
chr2R	20792240	+	CCTCAAGACGGTGTCCATCA	ATCCTCGTCATATAGCCAGTT
chr2R	18112236	-	TACGCCTTCATCGGCTGTC	AAATTGGCTCGTGGAATTACC
chrX	1359928	-	CTCCTCCATCTGCTGACC	CACCGCCATGCGAATATAGAC
chr3R	27446081	+	GGGCTATGGCACCAGTAA	TTGTTGCAGAATTCGGTGACT
chr3L	9449220	-	TGCGAAGTAATGCGAAGAGAA	GTTAATTCTCGCTTTGGATGACC
chr2L	6452387	-	CTGGATGGTGTCGATGACTT	GCCCGGAAAGTGTTCCACTA
chr3R	10921252	-	GAGCGATTTTAGAGCATCACAAT	TGCATTCGCCTTTCGTGTTTC
chr2R	2620585	-	GATTGTACTCTTTGAACGTGGA	TCAATGCGGACGATGACAATT
chr3L	1210765	-	CGGATGGTTGCCGTCCA	CGACCAGCTGAACAAGTGA
chr2L	13475990	+	CGGCGCCATGTTTGTTCC	TCCTGTACACGCTGCACTTAC
chr3L	7267566	-	CAGCTTCCGGTTGAGCT	TGTCCCAAATGTCCAGGTGAA
chr3R	27670470	+	GGTGAATTAACGGAAACGAACTAA	TCGAAACTAGCCAAATCGTGGT
chr2R	9404971	-	GCCCGCAATTGCAATGA	TACGCTCATATACTCCCCTAAC
chr2L	10745891	-	CCGGGTCAACTTCAACGAGAA	TTGCAGACGGACAGTAATCTT
chrX	10664362	+	TTTGGGCCAACCCTACTATT	GGAAGATCTCATTCGCTGTGT
chr2R	19858464	+	TGAGGACGACTCGCACTA	GAATCCCTTGCCGCACTT
chr3R	26470865	-	GGTAGGAGCTTACCTTTTCAT	GAAGTACACGCGCATCGT
chrX	2554794	+	GTTGTGGATGTGCAAGAGGAT	TGCTCCACATCCTCGGTGT
chrX	6258900	-	ATTGCAGCAGGTGTATGTCC	AGGGTCTCGAAATTGCACTTC
chr3L	20390268	-	CCCTGACGCTGTCTAAGTC	TCCTCGTACTCGTGCTTGT
chr2R	16964430	+	CGTTACGGTGGATCGAAAT	GGCCATATTGCGACAAAGACT
chr2R	10471078	+	GCCATACTCAATACGGATGAAC	AGTTGTAGTAGCGGTGGTAGA
chrX	13607572	+	GTAAAGCGGCACGCAAAGTT	TGTTTGGATTTCGAGCTGTGT
chrX	641623	+	TGGTGGCCAGATTATCGTCAA	TCAGGAGGGCCTGTCTGATAT
chr3L	9885234	+	CTATATGACACCCGTCGCACT	TTCTAACCTTGATGGCACACAT
chrX	2612885	-	GAACTTCGTTGTGGACTACCA	GTCGCCGTTCTTGAATTCCTC
chr3R	11212944	+	AGCACTTGACGCTGGAAC	CATCCCGCGATGTCTGT
chr2L	1359614	-	CCTCCAATATGACGGCTGTT	TTGTTGTGCCCAAAACATACC
chr2L	10401559	+	AATGGGAACGGTGCTGT	ACGGGTCGAATCCTAAGTCAT
chrX	4821181	-	CACTTCCGCTGGCTTTGATT	CTTCCGGCGGTTAAGATTTTC
chrX	16828351	+	GTCCAAGGCCACCTATTTGAC	CGCTGACCGTCGTGTTC
chr2L	10311991	-	CGAATTCTGCACGGCAGT	CATTTCGTGACGTGGTTCTTT
chr2L	7821975	+	AACGGGGACGGACGATAAAC	TGTGCGATACGTATGTCTGAT
chrX	17983762	-	GCCAGCGATATGGAGGTC	AGCACAAAGTACATGTAATCCT
chr3R	1001017	-	GCGTCGCGAACACATTC	GGGTGTTTGTATGGCACTGA
chr3L	16708947	+	CCGGTTCTTCGGCATCA	TGCATGGCCGGATGAGATT
chr3R	16858600	-	GCACACCTCCGAGTCGATA	TGAAGTAGCAGAGCAGCTTGT
chr3L	4198341	+	GTGAATGCCTGGCCATTGT	GTCCCAGGGTTATTTGAAACT
chr2R	5206629	-	CATCGCCCATTCAGTTCATC	ATTAGGAAGTTGCCCCTCAC
chrX	11706122	-	TCGCCGATACCCATTGTCA	CTGAGCCCAAGCGAGGA
chr3L	21818371	+	CTACCCTTGCCATTCGCTCTA	GGCAGCACGCATATCACT
chr3L	17543007	+	TAGGATCCTGTACGGCTGTT	CGGACTCATCACCGATGTTTA
chr3L	1656150	-	CATTCGAATTCCAACAGTAGC	CCATGGCCGAAGAGAGC
chr3L	7396948	-	TTTGCTGTGGTGCTCCT	AGTAGTTTACGCCGTACTTC
chr2L	16312353	+	CAACGACAATCTGGTGAATGT	TTGTAGTGGCGAGAAAAGAGC
chrX	12480092	-	TCGGAGGAGCCGGTTGT	ACTGCGCACAACACTTGAC
chr2R	13134684	-	AAGAAGAAGCCCCAGGATCTC	CTTAGACTGCTTCGCCAGT
chr3R	16861713	-	GAAAAGGCATTGGCAGAGT	TAACTCCACGTACTCACCATCTT
chr4	1155487	+	AGTGTTGGAGTGGCAGT	TATATGGTCGGGTTTAGATAAAGT
chr3L	5355746	+	AAAGATCGGATCGGAAGATTC	TGATGTCCCGCCTAGAAATGAT
chr3L	21206392	+	GCTCCGCCTTCTACATGAC	CTGGGAGGCAGAACAGC
chr3L	19100775	-	GGGTGGTGCGAACACTAC	GAATGCCAAAGATTGCGTGAA
chr2L	4968572	-	AGAAGGATGAGGCGAGAATGA	TTGCGGGGACTTTTCAACTTC
chrX	15771480	-	AACAGCAGCAGATGTCCA	TAACGACTTGCCGCCTATCAT
chrX	11687115	+	AACGCGAATTAAACGGAAAAC	CTCGGAGCTGCTCATTTTGAT
chr3L	18748272	-	GAGGAACCAATTCCAACGAT	ACTCTTAATGGCTCGATTAGC
chr3L	15949184	+	GCAACGAGATATAGTACAGGATCA	GGCATGCCACTATTTGGTA
chr3L	21827350	+	CAGCTAGGGCACCTCCT	GGTTTCTTGGGAGCTTCCTC
chrX	2567530	+	GACCCGGATCTGGTAACAAC	CATTAGTCGCGCCTATAGC
chrX	13779157	-	CGAACCGGAACGGGAAC	TGAGGTTGAGGTCGATGTT
chrX	8526473	-	TGGAGCAGCACCATCATC	TGGCTGTATCTATGTGGGCTGTA
chr3L	991394	+	CGGAAAGGGTGGATTTACGA	TGAATATACAAATGCCCGCCTCT
chrX	4116021	+	GTTCTTGGTGGAGTCCTAAAC	ACCTCCCAAAAGGTTGGTTAC
chr3L	13411207	-	AGCTCCACATCGAACAGTATC	GGACGCGCAGGTTGTATT
chr2R	5929235	-	TGTGAGACGACAACATCCAC	TCTCTTCGCACGGAGGT
chr3R	3785684	-	CGGTGGAGCACCCAGTT	TTCGATTGACGGAAACTGAGAT
chr2R	4339319	-	ATCAGCTGCGTGTCTATTACT	GGTTCCATATTCGGGATGGATC
chr2R	5501053	-	TTCAGCAGTTGTACGGCACTA	CCTGGCACGATTTCGATCATT
chr2R	18765957	+	ACAGCAGTGGCAAGATTCA	CGGTTCTGTACCTGGAGTC
chr2R	6708460	+	TAAGGAGGACGGCTGGGTAAA	ACACAAAACATAGTCTCTAGCA
chrX	541561	+	GACGAGGATGGATACGAGGT	TGACACTCGATGCACAAGTC
chr3R	5492999	-	TGGCGAATAAAGCCATGA	TGCGATTGTTGAAGCTCATGAA
chr3L	16104689	-	CCAAGACATTCTATCAGCAGT	TTTGGTTTGGATTGCCCTGAT
chr2R	19287318	-	CTGCGCATCATCGTGTT	TAATTGCTTGGTGGAGATCACT
chr3R	10132434	-	CAAGGTGTGCGATCGTGTC	AGATCGCAGTCAAATGGTTTC
chr3R	17094717	-	GTTCTCGGCCGTCGAATT	CCGGATTCACAGATGACATTTTC
chr2R	4755330	+	TTCGATTGCCACGACGACTT	CCTTTCCTACGCCCTTCTTTT
chr2R	4771195	+	TCTTCCATCAGGCACGTCTC	GAAGCCAACGTCCTTCTTTTC
chr3L	2134648	-	TCTGGTGGGTACATGCGATA	TCAGAGTGGCCTCTCCATTA
chr2L	3503650	-	GATCAGCATGTGAGCACTCT	CAAAGTGGCCGCTGTTCC
chr2R	5117414	-	GTCCGCAGCTAACAGAGC	CTCCAGACGTGGACACTGAAT
chr2R	8806911	+	GCACACAGCCACGTTAC	TGCGATGGTGAATCCTCGTA
chr3R	2281712	-	GCTAGCACTAGCACCTAACAT	TGACTATATCCGCGGGCTGTA
chr2R	12535136	+	CCATCGCCCAAGCTGAA	TGGACTTGCTCCACTTACTCTC
chr3L	13460546	-	AAGCGCCTCGGGTGAGTA	CGAGGATATAGATAGCGTGGA
chr2L	19509577	-	GAGGTGCAGTGCGACAAT	CGATGGCGTAGTAGAACTTGAC
chrX	2522899	+	GCTGGAACTGTTCGTCCA	ACACAGTAGGCCCAGAAGTC
chr3L	3086223	+	CGCTGGAGGTGGAGAACTAC	ATCACCAAATGCTTTCGTCGT
chrX	11469588	+	TGCAATGCAGAGAAGTCAT	TGTGCATGTTGGCATGAGAC
chrX	19535621	-	ATACCGTTCCTTGTTCCTTGT	CCACAAATTGTTTTGCAGGTA
chr3R	26872226	+	TACACCTCGTTAGGGTAAGGT	CGCAGGGTGCAATTTGTT
chr4	1268833	+	CACAAGGTCTAAGCGGTAAAC	TAATCTGCTGCGAATACCACT
chr2L	411895	-	CAATGATCAGCACATGGGAGT	AGCAATCGCAGAAGTTTCAC
chr3L	1782670	-	ATATCGTGGCGCACGAAGAC	TCTTCTCCTTGATCCAGCTC
chr4	121186	+	AGGCTGCGCTAACTCTAA	TGCGACTTGGAATTGTTGTTA
chr2R	10629097	-	CGGCATGTTTGTCACCTACTA	CTCGTTTAGCCGCGAGTT
chr2R	18279015	+	CGACGATCGCGACATCAC	CCGGCGTTCTTCTCATCAA
chrX	10946831	-	GGCGATGAGGAGGAGCT	ACTCACTGAGGAGCGAGTTAT
chr2R	3701368	+	GATTCGACCAACGGCAAAA	CCAAAGGATTGCATCATTGTGT
chr3R	25324123	+	CACCATCGCCTCGAATT	AGCAGGTGATAGGGAGAC
chr3R	3848991	-	TCAACTGTGCGGAGGAACT	CTCTGCCCTCTAGGGTCAC
chr3R	19808079	+	CTCGCCATTTGCATTTCGTAC	TCACTAATCGGTTTCTGCTGTC
chr3R	528296	+	ATCCTCCTCTCCCAATTGTAAC	TATCTGGGTAGGAATCGGAGT
chr2L	6499312	+	CGTCTACAATCTGACAGCTACTAT	TGATAGAAGTTGCCCGGTATC
chr2L	13299974	+	CGCGTACCGATGCTCAC	CTGCTGAATCATGCTGACATC
chr3R	8342654	-	GGACTCTTCCGCCTCTT	TCTTGGGCGATATGTTGGACT
chr3R	8343182	-	TCCCGGAACCGGAAATTGTC	TTCACTGAAGTCAATCAGCTGTAC
chr2R	12534996	+	GCCGAGCTGGTAGAGATCTT	TAATCCAGACGCTGTAGGTT

## Sheet: D.ana
Chromosome	Position	Corresponding D.mel chr	Corresponding D.mel Position	Forward primer Sequence	Reverse primer Sequence
scaffold_13266	12092774	chr2R	20798584	GAGGACAGCGGTCTTGAC	GAAGTCGAGTATGGTCCAGAA
scaffold_13266	17077048	chr2R	9767879	GTCGCCACTATCGACTGGTTC	CTGCTTCTCGTACATGTCCTC
scaffold_13337	6883197	chr3L	1027109	GGATGTTAGTGCGGATGAGAC	CTCCACCTTTTGTTTGCTCAA
scaffold_13266	7574486	chr2R	11151601	CCAGCTCGCTGGATCTCA	TGCTCTTGATGTTCGACGAC
scaffold_13340	15927713	chr3R	16844382	TGATGCACTATAAGCGATTGT	GCTACCATTAGACGGTGAGAC
scaffold_13340	19186807	chr3R	23499011	TGCTTACTCGGCGGATATTC	AAGGTTTCCGGTTTAGCAGAT
scaffold_13337	12811049	chr3L	5733625	CAGCATCCGTCAGGGAAC	GTCGTAGTGCCTGTACTATCC
scaffold_12916	6068803	chr2L	8201337	AACCACTTTTGGCCTGTTTAC	GGATCGAGGGTCTTCATGTTC
scaffold_13266	5028604	chr2R	17222465	ATTGTTTCTACTCCGCCCACT	CTCCTCGCCATCATCTTCATC
scaffold_12943	4183163	chr2L	214328	CCATCGCTTGGAGGACTGAC	GGGTAAAGGAGCGATGGATTC
scaffold_12916	15125686	chr2L	7228779	CCGGTTTTGTTCGGTGTATTC	CGTCCAAGATCTTCAGCTCAC
scaffold_13266	8501891	chr2R	8646087	GGTAGTCGAGGACCACAAGAT	AGGTAATAGCCGCGTCTACA
scaffold_12916	13614131	chr2L	4986891	CTAAGCGACGAGGATGTACGA	AGGTTATGTTGCCGCTATTCA
scaffold_13266	15852199	chr2R	20306773	AGAGGCTGCGAGCAAAATC	GGTCAGATTGAATGAGGACGT
scaffold_13340	8073638	chr3R	16819338	ACCTCGGGGCTCGATTTC	GTTCTCCATGACGGTGTAGT
scaffold_13266	12094607	chr2R	20800371	AGAAGTATGAAGGAGGAGTGT	TGCCCATGGTTAGCATATTGA
scaffold_12916	12000517	chr2L	13218312	GTGCCGGTGAAGGTGATC	ATCTTTCCGTTTAGGGCAGAC
scaffold_13337	14815567	chr3L	9885234	CCGTGTTCAAGCTCTACGAC	CCAGATTGAAGAAGGCTGTGT
scaffold_13266	14781627	chr2R	10629097	GGCATGTTCGTCACCTATTAC	CATTTCGTTCAGCCGAGAGTT
scaffold_12916	13613494	chr2L	4986257	TCGATCAGGAGCCCAATCT	ACATGCGACAGAATTCGATCC
scaffold_13266	9001975	chr2R	17508580	CGCAGATACTCCAGCAATACT	TTTCTTCGCACAATTCCAACAT
scaffold_13266	5768494	chr2R	19894078	TGCAGTGGAAGCACGAC	CCGGCAGAGCAAGTAATATCC
scaffold_13266	15948970	chr2R	20399841	TTCAGAAGACACTCGATCAGA	AATTACTCGGTCATCGGTAGC
scaffold_13266	4635792	chr2R	6168388	GATCTCCGCCAGAACAGC	CTGCTCCAGAAACTTGGTCT
scaffold_13340	2791463	chr3R	3018497	GCCATGAATCAGTACAAGTCC	ATTCCCTGTCGGTTCCGTATT
scaffold_13340	8073863	chr3R	16819563	AACCTGATGCGCAAGATCC	CACGGCCAGTTTTAGGTTCT
scaffold_13266	11457733	chr2R	15111141	CTAAGTGGTTCGGTGACCTC	GGCAGCAGCATTGTTCAT
scaffold_12903	624871	chrX	19107872	TCCGGAGATCAAGATAACACC	GGTTTCTGGTTCTGAAGTGGT
scaffold_13337	311741	chr3L	2259941	AAGGAACAGGTAGCTCGAAAC	CGAGCTGCGTCCTATTAGTT
scaffold_13089	478028	chr4	1268833	CACAAGGTCTATGCGGTAAAC	TCCGATAGCCAATTACAGAGC
scaffold_12916	1517295	chr2L	4320691	GTCGTACACGATGGCCTATT	CGGTACGCGTAGAACTCCTC
scaffold_13340	6910601	chr3R	6594237	CCGCATAGCGGAGGAAC	TGCCCAACATCCAGAATCTTC
scaffold_13266	17013098	chr2R	9704884	ACACTCTTTAACGAGAAGGACA	TTACAGCCAGCGACTCAGTAT
scaffold_13337	2665243	chr3L	4586714	TCTCTATAGCGAACGTGGAGAA	GCGCACGTCCTTAATTTCAAC
scaffold_13089	658544	chr4	787813	GCATTTGGAGTGGACCAAAC	CCTGGGTATGCCACTAATTGT
scaffold_13340	9161094	chr3R	17101467	TCCTTTTCCACGGACATTTGA	AACACTGAGGAAATCGGTGTC
scaffold_13266	12763348	chr2R	10471078	CCGTAGACGATGATGCACATT	ATGTGCGACACAAGAAAGTTC
scaffold_12916	14244516	chr2L	10401559	CAACTGAATGGGAATGGTGCT	CCATCGGCATTTGATGTTGTC
scaffold_13340	16952622	chr3R	13223272	ACCAAGTTGAGCAACCTGAAC	ACCAGCGAGTAGGGTAGATAC
scaffold_13117	2555674	chrX	5123268	ACATCAAGAGGGATCCAACATT	AGGTGACGAGATACTTGGTGA
scaffold_12943	4846097	chr2L	411895	TTCGCGCATCATTCACTTGTT	GCCTAAGAAGCTTCACAGACA
scaffold_12916	7508917	chr2L	20346120	GAGATCGTTCACATCCGTTCC	TGCGAGTCTTTCTATCTGACT
scaffold_12916	12256709	chr2L	13188337	CGGTTGCTGGCTTTAAACATA	GGCAGTTAAGTGCGGATTTC
scaffold_13337	5512720	chr3L	11218378	AAGAGTCCCAGCAAGATACCT	GATCGTACTCCAGCGAGTT
scaffold_13337	12024452	chr3L	13923052	AGCTGACCGGCAAGGATC	CTGGAGGAGAGCGAGGT
scaffold_13340	19186925	chr3R	23498893	GGAAGGCATTAGAGGTGGAC	CGAATCCTCGGCATGAAGAAT
scaffold_13089	658621	chr4	787890	GATAAACGCGAAGCGGGTAGT	CCTGGGTATGCCACTAATTGT
scaffold_12916	2006527	chr2L	102709	CTCCTATAAGAACAGCGAGGT	CACAATTGGGACCATAGGTGT
scaffold_13266	5730864	chr2R	19858464	GACTGATCGCGAGAACCAC	GGAGGACTGCTTTTCAGTTGA
scaffold_12916	14143256	chr2L	10311991	ATGGAGCAAACAGAATCAACA	TCCAATGACGTTCTTCGACAA
scaffold_12916	6068601	chr2L	8201539	GTGATCCTGGAGGACATTGTT	GGGAAGCTTTTGGGAGTTCA
scaffold_12943	1945485	chr2L	13299974	CACCAGGAGCTGAACAACTTC	CAAGTTCGCTTGCCGGTAT
scaffold_12984	263945	chr2L	2785658	GCGGATTGTCTGATCCATATGT	TCTTTAGGATCTCGTCGGTCT
scaffold_13266	6161841	chr2R	8688113	CATCTCGCAGACGCACT	GTCGTTCCTTCTGTTGTGGT
scaffold_13266	9001749	chr2R	17508354	CATTGGCTGACTCGATGGAC	AGATCTTCTGCAGATGGTAGC
scaffold_13340	19185526	chr3R	23500290	CGGCGAATCGACAAAGTCTTC	TTAGAAAACCCTCGGCCTTTT
scaffold_12911	3663666	chr3R	27446081	AATCTAAAGTATGGCACTGGT	GATCTCCTGGCTGATCTGAAC
scaffold_12929	2567061	chrX	2554794	CTCTGGTAGTGGATGCTGATC	CTTAAGCGGTGGCTTTGTTGT
scaffold_13340	21538066	chr3R	10132434	CACTATGAGCTGCAAGGTGT	CATGTGCCGATTAAGCACTTC
scaffold_13266	2067844	chr2R	15213814	CAGTCGGATGCCTTCTATCC	GGATGTAGAAATGCTCCTCCT
scaffold_13337	16514468	chr3L	16104689	ACCAAGACATTCTACCAACAGT	TGTTGGGCAACATACATGCTA
scaffold_13340	10536000	chr3R	3829168	TGAGCGTGTTCTTTTGTGTGA	CTTCAATTTGGTGGCATGGAC
scaffold_12929	2532707	chrX	2522899	GGAGCTGTTCGTGCAGAT	CTCGTTCACCGAGTCACTTTT
scaffold_12916	12257204	chr2L	13187842	CAGTGCGACTGCAAGATGTA	AGCAGTTGAGATTGCTGAGAA
scaffold_12916	8603901	chr2L	6636749	CCACTGGCACGGTAATAGC	GGGTATGGACATGCAGCTA
scaffold_13337	1573315	chr3L	7044683	CAGCGCTCAGGACAAGT	GAACTCCAGACTTTCGCTCTC
scaffold_13117	4658693	chrX	10640518	CATTGGCATCATCCATCACAA	TTCGCCGTTGGCAAATTAATC
scaffold_13337	9417109	chr3L	2666151	AGTCGGAGACCATGGAAGT	CTCATAGTCCTGCCCAGTTC
scaffold_13340	13505682	chr3R	2281275	TTTGCCACCACAGCTGGAAAT	GCAATGGTGGAGTTTATCACC
scaffold_13340	11593008	chr3R	21535112	TTCAAATGCGACAGGGACGAC	GTGCGATCATTGCATTGAAAC
scaffold_13266	7481785	chr2R	18279015	GTCGATCCTCTGCGACGAC	ATAAACGCCCGCATTAACATC
scaffold_12916	15007178	chr2L	1609982	GAATCGTATGTGGGCAGAAAT	TCCGGATGCATATCAGGAAAC
scaffold_12984	263829	chr2L	2785542	TGCACCCTCAACCCTTACTATA	TCTTTAGGATCTCGTCGGTCT
scaffold_12916	7435170	chr2L	16877800	CCACAAACACACACAAACTGT	GTTCGGCCGATTGTTGTTGAA
scaffold_13340	22692321	chr3R	482227	CTCCTACCACACTACGTGCT	TCCTGAATATGGGGAGCTAAGTA
scaffold_13340	15927785	chr3R	16844310	TGCAAGTGCGAGCATATCTATA	CAGTCAAAGTGGAGCAGAACC
scaffold_13340	8073760	chr3R	16819460	AAATATCCCGACGCCGAACT	AAACGGTGGCATAGTTGGAGA
scaffold_13340	1007884	chr3R	6071146	GAGAGGCAGCTGTACAAGAA	TCTCCAATGTTCTGGGTGTAC
scaffold_13337	13625626	chr3L	16992953	CTGGATCTGCATCGGTGAC	TTATTCGTGGGCGTCAGATAC
scaffold_13266	7929686	chr2R	19287318	CCCTTTTATCTGGCGGATCT	GTGGGCTGGTTTTAATTGTCC
scaffold_13340	15915928	chr3R	16856809	CGTGTTCGGTCGAGAAAATTC	TTGGGGTTGTGTAGTTGTACC
scaffold_13334	980042	chrX	16575567	ATGTGATCTGGACAACGATCT	CCCACGAGAATATGGCAATCA
scaffold_13417	502559	chrX	11469588	CACTAAGTACAGATGCCTCCTC	GTTCGGGTGCATCTTCTTCTT
scaffold_13340	10554613	chr3R	3848991	CCAAGGGAAAAGTGGTCTTCA	GAGGTCGGGACAGTTCAAAA
scaffold_12916	8570894	chr2L	6682191	TCACCATTCTGGCCATTTTCA	TAGCAACCAGGATAGGGGATA
scaffold_12916	3499357	chr2L	17371342	CTCCGATGATGTAGGGGTTGA	TGCTGCTCCTTCTCATCAATT
scaffold_13088	175827	chr3R	20137053	ACACTTGTGCAGGTCAAACTC	CATTGCTCACTTTGACGTCCT
scaffold_13248	1876074	chrX	14166125	ACGTGTTCATCTATGTGGTGT	GTAACAAAGACGCGTCGCATA
scaffold_12916	12677215	chr2L	12724897	CAACATTCTTCGTTTTCCGTTA	CTTACGCACCTCGATGTTGAT
scaffold_13266	17454661	chr2R	14885955	CGAGGTAAGTGTGAATGAGACA	GTACTCGCTGCTCGATTCTT
scaffold_13334	595129	chrX	16828351	GCCGGTATCCTTGTGGGTAT	AAAGCAGGAGATCCTCTTCAC
scaffold_13266	1666685	chr2R	4339319	GGCAGCGTGTCTACTGTTC	GTTCTCGAAATCCTCCATGGTA
scaffold_13340	14148822	chr3R	5484349	CAAGGACGCCTTGGTCT	CTTGCTGCTTCATCTGGTAGA
scaffold_13340	18784354	chr3R	25682017	TGACCAACTAAAGGAAACTCCTC	CGCTTGTCCTCGAGAATATGT
scaffold_12916	4289620	chr2L	11159902	TCGATCGCGATGAATACAGTC	GACCATGGGACTGGGGATC
scaffold_13266	12182174	chr2R	20883380	TGATGGACACGTTGCGTAA	TCAGGTCGGAGATCTTGAAGT
scaffold_13337	3871540	chr3L	9628262	TCTCCTTCTATGGCGCATATC	AAGAAGCAGCCGAAGATTGAC
scaffold_13417	975755	chrX	10941783	TGATCTCTACGAGCTGGTCAT	GGAAGGCGCTCGGATATAAC
scaffold_12916	214528	chr2L	16179245	AGATCCGACGACGATTTAAACA	GCTTGTGAATATCGCCATCATC
scaffold_13089	635775	chr4	768364	GTCGTAGAGGTTTTACCTAGTGA	TCCTTCTTTAAGGCCGTCTAC
scaffold_13337	14620600	chr3L	4198341	CGAGATGAATCAGGAGCAGTT	CAGATCGCGAAATCGAAGACTA
scaffold_13337	13895891	chr3L	16708947	AGGGCGTTTGGATACATCTT	CCATTGGAGGACGTGTTGA
scaffold_13340	13398520	chr3R	319616	TAAGCCCGGCTCCAGTC	CCGGTGACAACGGTATCTC
scaffold_12911	3276034	chr3R	8343182	GGAAATTGTCGCACAGCTAC	TAATCTCGCTGAAATCGATCA
scaffold_13250	301525	chr3R	11891689	TAAGAACGTGGTGAAGCTAGT	GTATGTTCTCGAAGGGTAGCA
scaffold_13340	15911681	chr3R	16861033	GTGCACTCAAGAGATGTGGTC	TTGGGCCAATCCTTTGTAGAT
scaffold_13337	704876	chr3L	2125496	CAACAGGAACTCCACCATGA	ATTTGGTGCCGTACTGAGAC
scaffold_12916	2111950	chr2L	18182220	TTGTCTCGCCCGATGGT	TTTTGTTGAGAAAGTGCAGGAC
scaffold_13340	8047246	chr3R	16790761	GTGGTTCGACAACCAGATCAT	GCAATCTTCTTGTTGCGCTTA
scaffold_12916	5830710	chr2L	3762337	GCTGAGACTTCCGTCCAC	CTCGAAATCCAAGGCATCTGTA
scaffold_13340	17228607	chr3R	24424516	CTCGAATGCGAGAGAGGAGTC	GCGAACGTGTAGACATACTGA
scaffold_13137	1184101	chrX	16189125	ATTCAGTGAAGCAGCAGATAA	ACCCAGAATAAGGCGTTTCTT
scaffold_13340	3438554	chr3R	4662913	CCAATGCCGTGAATCAAACAA	CGGTATCCCATTGCCGATCA
scaffold_13266	14725302	chr2R	10395134	CGATTCCTATTGCCAGCTCTA	GCACGTGCTGATACATTTCAT
scaffold_13337	10760041	chr3L	20390268	CAATGTCCAGATCCCCATGTC	ATCCGCTTCGCTGGTATTCT
scaffold_12943	2712262	chr2L	4968572	ATGAAGCAAGGATGAGGGAAC	GACATATTTTCCCACCACCTC
scaffold_12916	9795500	chr2L	5358965	GAGAACTCGACGGATCGTAAC	CAAACTCCTGTATGGGCTTGT
scaffold_13266	1941015	chr2R	15326841	AAACCAGGAGTCGGATGACA	GCCCATGATTTCCAAGTTGAC
scaffold_12916	8355867	chr2L	6779407	TTGGGCCAAGAACATCATCTA	CCGTTTACGATTCAAGGTTCC
scaffold_13266	1382229	chr2R	4641540	CACAAGGAGCGTATTGGAGA	TCATCATGAACAGTGCGCTTA
scaffold_13340	19185369	chr3R	23500441	CACCGTGCAGAATTTGATTGT	ATTAGAAAACCCTCGGCCTTTT
scaffold_13248	3452983	chrX	9468688	GGACTCCATCCTGGTCGT	ATCTCGCACCGATTGTAGAAC
scaffold_13337	3914684	chr3L	9662076	CGCATTTTGACGCACCAATC	GCATTCGAGCTGGTGTTTGTA
scaffold_13340	4180411	chr3R	4212480	ATGGGGTCAATTACGAGAACC	CTCATTATAGGATGCCGCACTA
scaffold_13340	14148966	chr3R	5484205	CAGGAGTACTTCCAGCGTTTC	ATTCTTGGAGGCTTCAACTAGC
scaffold_12916	11696115	chrX	19236040	GAGTGGGAACTACTGGGTGT	GATGGTAACACCCAGCGATAA
scaffold_12916	8603991	chr2L	6636665	TGCCCTGCTGGAGGTGA	TAGATGCGGGACACATGAAAC
scaffold_12916	12256638	chr2L	13188408	CTCGCTGGCTAGCATAGATC	AGATTGGGAGTATTTGCGAACA
scaffold_12947	561489	chr4	895009	GAGCACGCACTATTTTCGAATT	GTCTTACTGGCTCGCTGAAAT
scaffold_13334	755162	chrX	16991098	GATGCCCCTGAAGAACTCC	TTCTCCTCTCTTTCGCTCTCT
scaffold_13266	12552808	chr2R	11652804	ATTGCCAATGTGGTGCAATC	TGGCATCTTGAGCCTCTTTCTC
scaffold_13340	15915134	chr3R	16857660	GACAAGCCGAATATCTACTGTCA	AGTCCGGCCTTCAAATAAAGT
scaffold_13266	12092090	chr2R	20797921	CTCCAGAAACAGAAGCTGGT	AGCTATGGCCTGCTCTAACTT
scaffold_12916	12078485	chr2L	19495999	GTGGGCCAACTGAATCCTAT	TGAGGTAGCTCTGAAGCAGT
scaffold_12916	12255728	chr2L	13189312	GGGCTACAAGTTCCATCTACC	GAAAACTCCTGAACGCTCTCA
scaffold_13340	18282047	chr3R	1830102	GTCGTATGTGCGCAACACC	GTAGTTGCCCAAGAAGTCCTC
scaffold_13340	11355924	chr3R	21791353	CAGGTATCCGTTCCTGTTTGA	TTCGCCCACATATTCGATAGA
scaffold_13340	15927789	chr3R	16844306	ATCGATTACCTGCAGGATCAC	CTCTGCCTCTTGATCGGTGA
scaffold_13266	12543314	chr2R	11662602	CCAACGACCAGCGAATCAATT	TTACCTTGTTGGCCGACATT
scaffold_13337	16515120	chr3L	16104037	AAAACCGATTCCCTCCGATGA	TCCCTTCATGTGCATCTCTTT
scaffold_13117	1702364	chrX	7632553	CCAATCCGAGCATATTCACAAA	ATTTCCAATGCGACGACTGTA
scaffold_12916	12064816	chr2L	19509577	TTGAGGTGCAATGCGACAA	CGATGGCGTAGTAGAACTTGA
scaffold_13340	19185210	chr3R	23500600	TTCTCCCTGGTCCAGATTTGT	CCCTGTTTATCTGGGATACAGC
scaffold_13117	1916150	chrX	21904549	GGTCTCATCGGCGAACTC	ATATCTGCGCCAGTATCATGT
scaffold_13266	12086412	chr2R	20792240	CCTCAAAACGGTGTCCATCA	ACGCAGAGGCACACATATTC
scaffold_13337	16183729	chr3L	7396948	CTGCTGCTGATCGGTGT	TCATCCAGATAGGCGTTGATC
scaffold_13266	4074601	chr2R	16532414	CGAGGTAGTGGCCTTATTAGC	GTTCTGTTGATCCGCTTGTGA
scaffold_12916	13580597	chr2L	6499312	GGTGTGGACGGTGCTACTATA	AGTCCATCATATCGGCGTAGT
scaffold_13089	478028	chr4	1268833	CACAAGGTCTATGCGGTAAAC	TCCGATAGCCAATTACAGAGC
scaffold_13266	11545754	chr2R	5771665	CGTCGACGTAAATCGCATACC	CTCCTTCTCCTGCAGATACAT
scaffold_13266	7007162	chr2R	16964430	TTTGCATTTATCACTCGACTTC	CAAAATACCGGCGAAGTAAGC
scaffold_12916	5548874	chr2L	3503650	GAAGCTTCTGAACCTCTGGT	GGTAGCTCGCTGGTTATGTC
scaffold_12916	6068753	chr2L	8201387	CTGAGCGGAATCCTGAGTATC	TAGGACAACCGGTAAAGTGGA
scaffold_13266	17998819	chr2R	6498969	CAAGCCATCGTCACACAAAT	TGTTTGATAGATCGCGTGTGT
scaffold_13337	4137197	chr3L	13013548	CTGCTCTTCCAGCAGGACTC	CGTATGTGCATCCCGGATTT
scaffold_13337	19958453	chr3L	6947854	CTTCTACAAGCCCTGCGACTC	CGGTTGGTTGTTAATGTGGAC
scaffold_12948	339506	chrX	11863002	CCCGGGAAGCTATTTAAGAGA	GATTCCGAATAGCGTGCAAAC
scaffold_13340	3438985	chr3R	4663332	GAGTCTAAGCCTTGCCAGTT	GAGGTGGCCGGTTTTATGATC
scaffold_13266	16052940	chr2R	3701368	ACACCAAACAGATACCCCTCT	TACCACGTTGCGACTTTATCT
scaffold_12916	13613851	chr2L	4986611	ATCCACGCAGTACCTGTCC	AGGCTGACTAAGTTGGAAATGT
scaffold_12916	12677648	chr2L	12724493	CAGTACATCCTTCCTGTGGTC	GGCATCAAGCACGTTATTTTC
scaffold_13337	704282	chr3L	2126093	AAAACCAGCAGGCTCCAC	GGAACGAATTTTGTGGGTGTC
scaffold_13337	19544008	chr3L	9144936	GGCGACCGAAATAAACCTAAC	AATACGATGCGCGAGTACTT
scaffold_13417	975838	chrX	10941700	CAGAGGAGTGCCAACTGTAC	TAACATCCAATATCCCGCACAC
scaffold_13340	14139411	chr3R	5492569	GGCTCCTAGTCCAGAATATGT	ACTTGACACTCTTGGTGTTGT
scaffold_13340	22753395	chr3R	528296	CCCCACACAGAATACTTGTAAC	CTAACTGCTTTGGGCGACAT
scaffold_13266	4635900	chr2R	6168493	CTGATGAATCCGCGCTACCT	ACTGGCATCCGTATCCAAATC
scaffold_13266	6280938	chr2R	8808751	GTAATCAGTTGCTGGGTAGCA	GACGTGCCGGATTCAGTAGAT
scaffold_13340	21524869	chr3R	4067757	TCCGAATCCGAACGTGAATAC	GCTTGGAAATATCCTCCCAGT
scaffold_13340	15328901	chr3R	15056822	GTGAATCTGCACTTCCTTAGC	CTTCAGTAAAGCCTCCGACTT
scaffold_12916	11699657	chr2L	9809367	AGGGATTCGACGGGACATA	CGGGCAGCAGTTGTAATAGAT
scaffold_12947	1370864	chr4	940858	TGGTTTAATTGGTAATCGCAGT	CTTTCAGGCGTAAGCTTGTTT
scaffold_13248	463407	chrX	2612885	GACCTTTGTGGTGGACTATCA	AATAGCCTGCTCGCTGTTC
scaffold_13337	10620859	chr3L	7823803	TCTGAGCTCCACTTGCAACA	CGGCATATAAGCTTGCAGAAAA
scaffold_13340	14148258	chr3R	5484913	GTCGGGAATGGATTTGGTTTT	AGAAAATTGGCCACGTTGTAC
scaffold_13340	15912784	chr3R	16859877	GCTACTGCAACCAGAAGACAA	GGGTTGATAATGCCGAAGAGT
scaffold_12943	2454221	chr2L	11817946	GCTCATCATTGAGATGGTCCT	GCTCGGCTCCACAATAAAGT
scaffold_13266	7574433	chr2R	11151551	GACCGATGCTGCTGAAGAAAC	CTGCTCTTGATGTTCGACGAC
scaffold_13266	9152422	chr2R	2819438	CAGACGAACCTGGCTGGAAC	ATCAAGATCGGCCTTAAAGTCT
scaffold_13047	928547	chrX	10123252	GCCAAGATCTTCCTGGTGT	AGATATGTTCAATGCCGTCTGT
scaffold_12916	6622756	chr2L	16312353	CTAGTGGTGGCAACGATAATCT	GGCCGAAATCAGTTCCTTGTA
scaffold_12916	9521778	chr2L	8178242	TCTACATAGCCGCCTTTGTCT	CCACATTGTACTGGGAGTGAC
scaffold_13266	16314098	chr2R	3988206	CGCTGGATATTGCCTTCTTGA	AAAGTGGGCAGAAACTCAGAA
scaffold_13266	12065709	chr2R	20773373	CACCCATTCCCGTCAATTTCT	CCTGCACGCCCACTATC
scaffold_12943	1147282	chr2L	9717707	GGCTGCTCTACGGTATTATCT	GTATTCGAACATCAGCGACAC
scaffold_12916	11699278	chr2L	9807941	CAGCGGTGCGAGATGAAGTT	GCGAATGATGATGGCAAAAGT
scaffold_13340	19972884	chr3R	19557457	CCAAGGAGGTCGAACTACTGA	GCGCGATTCTCCATCAGTTT
scaffold_13340	15321807	chr3R	15063919	GTCTTTTGGCGCGTGGT	GAACCGGTTGAGGAAGAACTC
scaffold_12916	1511969	chr2L	4314575	GTCAAGCACAAGGCGATAACC	TTGCAAGGCTATAGTCGTCCT
scaffold_12916	6039474	chr2L	8224296	TACAACCGCGAGTTTGAGTTT	CATGATCTTCAGCTCGGAGAC
scaffold_13340	15920380	chr3R	16852529	GGAGTTCAACATGGTCGAGAT	CAGGGATTGCGGATTAAAGAA
scaffold_13047	1226797	chrX	9171062	GATCCTGTCCCACCTAGGA	GCTCTGAGGATACCGGACA

## Sheet: D.pse
Chromosome	Position	Corresponding D.mel chr	Corresponding D.mel Position	Forward primer Sequence	Reverse primer Sequence
chr4_group5	528080	chr2L	6636665	TACTGGAGGTGAAGCGGAAGA	GACAGCCGCTTTATGGTCT
chr4_group3	872872	chr2L	7228779	TTCTGTTCGGTGTGTTCCTTTA	ATTTCTGAACAAAGCCCACCT
chr3	4966526	chr2R	17508354	GAGGATCTGAGCTATCAGCAC	GATTCGCATTTGCCCAGATTC
chr3	12329679	chr2R	3388683	CCCGGGGTGTTGTACAATCT	ACAATGATACTCAGGTTGCAGT
chr4_group4	355881	chr2L	12724897	TCTTCGTTTTCCGCTAACAAT	GATTGCTCTTACGCACCTCAA
chr3	5005409	chr2R	10395134	CCATGTGTTCAGTGGCCATAC	CTGCCATCAGCTTAATGTCAC
chrXR_group8	4807259	chr3L	16992953	CAAGGAGGCCTCAACGTC	GTTCATCGAGAGCGTCGAATA
chr2	11970185	chr3R	14181027	CTGCAGATCGGAGAGGTCAAC	GGAATAGATGACGCGACAGTT
chr4_group4	6002354	chr2L	19495999	GGAGGGCGGACAGATGAA	CGCTGGTGTTTAGCTTGAGTC
chr3	13889739	chr2R	4772882	GAACTACTTCGAGCCGTTCC	TGGATGCCGAACTTGAGAC
chr4_group4	5575599	chr2L	14083516	ATCGCTGGGTACATATTTCAAT	ATGATAAGGCACAGTCTGTCA
chr2	8764391	chr3R	16844511	CTGTCCGGCGATCTCTTTC	GTGGCGTAAATCCAGCAGATT
chr2	30042758	chr3R	15592298	TGCAACGTTCGCAATGAAAC	CTCCCTGAAGAGATAGGTGCT
chrXL_group1e	5972766	chrX	10664362	AGCCCTATCACGTGGGATC	GGACGCAGTGGAATATCTCAT
chr4_group4	3301482	chr2L	5359054	GATCTGGCGGATGATGAGAAC	AATGTAATAAGGCGACGTCACA
chr2	21211160	chr3R	1335970	GGGGCTTATCATCATTGAGGT	CTGGCTTTCCCAGCTCGTA
chr3	17233570	chr2R	8646087	GGGCAGCAAAGGCTAGTC	CCCACGCTGAAGTAGTTATACA
chrXR_group8	7621217	chr3L	2941312	GAATGTGAACGGCACAAACTT	TGCAGCTCAAAGATATCCTCAT
chrXR_group9	3822438	chr3L	11218378	CAAGAGCCCCAGCAAGATAC	CAGCTGCTTCAGGAGGTACTC
chrXR_group8	8836596	chr3L	8733195	CTCCATGCTCGAATCGTCTC	CTGGTACTTGCGACGAATCTC
chr2	12565762	chr3R	16819460	GGAGCTAGAGCAGTTGGAGA	ACAGTTCTCCATGACCGTGTA
chr2	5561986	chr3R	17101467	CCATGTGGTGCTGATAAATAGC	AACGGGCTTGATTGTGAGTTC
chr4_group3	3986861	chr2L	8201387	GAGCATTTGCACCTCAATGAC	CATCGTGACATTACCCACACA
chr4_group4	4125219	chr2L	13218312	GGCGCTGCTATGTCTTTGATA	CACTTCCATGGGAGCTGTTTC
chr2	25599810	chr3R	5484349	CCGGCTGCACCATTGAC	TATTCTTGTAGCCGGCAATGA
chrXL_group1e	11627532	chrX	7632553	CGTGGCCAATCCAAATCTTTT	GTCAATAGAGCCTCGGAAGAC
chr4_group1	1566989	chr2L	6499312	CGTCTACAACCTGACAGCTAC	TGTGCTCGAAGAGATATGTGT
chr4_group4	1501317	chr2L	4986611	CTCCGCCTCCAATCAGTAC	CAAGCTGACCAGATTCGAGAT
chr4_group3	9083420	chr2L	11817946	CCTTGGTGATCGACATGGT	CAACGGCTTCGTCTTTAGTAC
chr3	531502	chr2R	11151551	CGATGCTGCTGAAGAAACA	CGGGTCCTTTTCAGATTCAGT
chrXR_group9	6415696	chr3L	20372778	CAAGTTTGCCGTGCATAGATT	GAGCGACGCTTTAAATGTTCC
chrXL_group1e	801314	chrX	10941700	CTGAGGAGTGCGCTCTGTA	TGACCAGAGCTTTTCGTTCTT
chr3	10969873	chr2R	5771665	AGGCCAAATGGCATGATAAGA	CTGCAAATAGATGCGCTGAC
chr2	2446408	chr3R	8343182	AGCTCTCGCACAGCTACAA	TCCGAGCTGTTGGCAATC
chrXL_group1a	3951249	chrX	5123268	AGCTACTGGGCTTCATCTGT	CGTGGATTTACCACCCAGTAA
chr4_group4	5575655	chrX	19228555	GCTGATTGCTTCAATGGCTCT	CAGTCTGTCAACGACCATAGC
chr4_group3	450411	chr2L	9717707	GCTGCTCTATGGCATCATCTAC	GTATTCGAACATCAGCGAGAC
chr3	13881940	chr2R	4764295	ATTCGTCTTCTTATCCGTCGT	GTCGACGAGCGTACAATAGAA
chr2	29284617	chr3R	6594237	GTTGCATCATGTGGCCAGT	GAAGTAGACCGTCAGATTGTTCT
chr2	3020866	chr3R	19557457	GTTGAGCTGCTGATCATGAAA	GAATTTCAGCTGCACGGTTC
chr2	29444619	chr3R	15063919	ACAGCAGTCGAACGAGTAAC	AGATATCGCCGCATTTCTCC
chr3	7514639	chr2R	19858464	AACCGGAATTCAAACGGAGAT	GCGTAGGTGCCTATTGAGTTC
chrXR_group6	1390463	chr3L	7396948	ATGCTTAAGTCTTTCGCTTTC	AGTACTCAACGCCGAACTTCT
chr4_group4	1485772	chr2L	4968572	GAAGGATGAGGCACGAATGA	GGACCGGCACTAAAGTAAACA
chr4_group4	1613251	chr2L	8178242	CGTCTATATCACCGCCTTTGT	AACCACCCTCCATCTTCTCA
chr2	20169923	chr3R	319616	CAAACCCGGCTCCAGTC	CGGACTACGATTGAGATTGCTA
chr2	24044621	chr3R	528296	ATCCTCGTCTCCCAATTGTAAC	GTCGGATGTATCTGTGGGATC
chr4_group4	907494	chr2L	13187842	GAATGCGACTGCAGCATGTA	GGGCGTCAGCCAAATAATATC
chr3	4966758	chr2R	17508580	TGCAGCAGTACTTTCAGAAGA	ACAAACTTTCGCACCGAGTA
chr2	15901618	chr3R	1830102	GAGTTCGGTTCGTCCTCGTAT	TGTGAGACAATCTTGCGGATC
chr2	3816805	chr3R	23500441	CCGTGCAGAATCTGATTGTAA	CAGAAATCCCTCGGCCTTTTC
chrXR_group9	1115931	chr3L	9885234	GTCTTCAAGCTGTACGACACC	GTATCGGAATTGTCCGTGTCC
chr2	30216206	chr3R	16866029	CCTCACAACAATTCAGTGGTTC	CAAGTATGCGGGTCTGAAAAC
chr4_group4	5578769	chrX	19236040	GGCAAGCGTAACGAGATCTAT	GCAATGTCATTTGACTCGTCAT
chr4_group4	355444	chr2L	12724493	ATGCTAGCACATCCTTCCTCT	GGCAACATTGTTAGCGGAAAA
chr2	8764268	chr3R	16844382	ATCCGGACGGGAGAGTGT	CAGCTGAAACTCTTGCGATTC
chrXL_group1e	10372884	chrX	16189125	GTGAAGCTGCGGATAAGATCA	TAGCCCAATATGAGGCGTTTC
chrXL_group1a	8042982	chrX	5525059	TCAATGGCACAGCACTACTAT	AAAGCTGTTGAAGAACGAGGA
chrXL_group1e	8273619	chrX	19107872	GTCAGGAGACATCCACAGC	GCGTAGGAGTCAAAGTGGT
chrXL_group1e	1993143	chrX	2612885	AACGTTTGTGGTGGACTATCA	CGGTGGCAGATTGTCATCTAAA
chr2	1075313	chr3R	25682017	CCACGATCAGCTTAAGGAGAC	GAAATAGAACCTGGCGCTTATC
chr2	24140685	chr3R	3848991	CAAGGGCAAGGTGGTGTTC	CTCTCGATTGGAGTGAGTAGC
chr4_group5	527984	chr2L	6636749	CATTTGTGGACGCCAACAC	CGATGGTGGGTATGGACAT
chr3	13888029	chr2R	4771195	ACAAGAGATGGAAAAGCAGAA	CTCGGAACCTACACCAAGAC
chr3	13759903	chr2R	4641540	CGACTACAACTCTGCAGACA	GCCACCTCGTGGTTAGATC
chr4_group3	4646014	chr2L	18182220	GTTGTCTCGCCCGATGGT	GTCCTTCTTGTTGAGAAAGTGC
chr2	30039408	chr3R	15589356	CCAACACGGGTGAATACAGTT	ATAGGATACTGGTGGCAGTGA
chr4_group4	3301571	chr2L	5358965	CCCTGCATATAGCCAGCATTT	TCCGTGAGGGAGAAGAGATTC
chr2	25607361	chr3R	5492569	GTCTATCTGGAGGCAGTGTTT	GGAAGCCTGACCCAATATCTC
chr2	11970292	chr3R	14180920	CGACTGCCATCGATTACCAAAC	GAGTATGGAGAAGGGCACAAT
chr3	1982126	chr2R	20883380	ATCCCAATTTTGTGCGCTGTA	TGACCGACTCGATACAGATTC
chr2	21381414	chr3R	482227	GCTGAAATCGCCGAGCAC	TGTCGTAGCCAAAACCCTTCT
chr4_group4	4454364	chr2L	15651359	GACAGTTTCAACTCCGGTCT	TTTGGGTCGAATCATGTCACT
chr2	26334524	chr3R	3018497	CAGTACAAATCCAAGGTATCGT	ATTGCCCAACTGCAACAAATC
chr2	10801800	chr3R	10485581	CCATCGGCAACCACAATTC	CTGAGCCTTAGAATACCGATCC
chr2	12565659	chr3R	16819563	GCAATCTCATGCGCAAGATC	GGCACCGCTAGAATAACATTT
chrU	7769461	chr4	940858	CAGTCGATGGTTGGTGTGATT	TTCGGGCGTATCAATCTTCAA
chrXL_group1a	6081434	chrX	10640518	CATCGGCATCATCCATCACAA	ATTATGTCGGCGAGCACTATC
chr2	20045753	chr3R	2281275	TTTGCGAATGCGCTCAAC	TGTAGCTTCGCATTGTCATCA
chr2	26088750	chr3R	11891689	GTGGTGAAGCTGGTGGATA	GGTATGTTCTCGAAGGGTAGC
chr2	23502992	chr3R	21535112	GGATCACGACTGTGTGGAC	TGGCAGAAGCCTCTCAAGA
chr4_group4	908985	chr2L	13189312	TCGCTACTGGGCTACAAATTC	TAAGTGGATCATCGCGCAATC
chr3	18220517	chr2R	20399841	CTTGGACCAAATGCCCGTAC	AGTGCCGAGCGTATTTATCTC
chr3	13997321	chr2R	8336284	GGTCAAGGAGTACTCGAGCT	TACAGTTGGCACTGTCTATGC
chr2	29437523	chr3R	15056822	GGTGAATCTTCACTTCCTCAGT	ATCTGCCCCATTTTGAACTGT
chr2	19206926	chr3R	21791353	ATGTTTTGGCGCCTCAAAGT	CACCCACATACTCAATGGAGA
chrXL_group1e	801397	chrX	10941783	ACTAGTCCGCCAAGAGTGA	CATCTAGCTTCCACTCGTCAC
chr2	30041264	chr3R	15591382	CATCCCGTTCAGGTTCGAATA	GGAAGGTGATCCGGGATATAAC
chr3	7792492	chr2R	3988206	CATTGCCTTTCTCACTGTGTC	GAGATTTTGCCTTCCGTATCC
chrXR_group6	1727589	chr3L	16104689	AGACATTCTACCAGCAGTCTC	CATTCGGCTTATTCGGAGGA
chr2	25599666	chr3R	5484205	AGGAGTACTTCCAGCGTTTC	CATGACCACGAGGTCTTTCT
chrXR_group8	7621082	chr3L	2941364	GCCTTCTGGTACACCATAGTC	TCTTGTTGACAAACGCAGCTC
chr3	13997228	chr2R	8336191	CCGGATTTCGTTACCGTTGT	CGACAGGTTGAGGGTCTTTTC
chr3	7554495	chr2R	19894078	AACGGCCATCCTGGAACT	GAAGCCTTCCACTTCGATTTC
chrXR_group8	8574951	chr3L	9628262	CCGGCTTATCGTTCTCCTTCT	CATTGGTCAGGGTGGAGTTCA
chrXR_group6	5739938	chr3L	13923052	GAACTGACCGGCAAGGAT	GTTCGTGAGCCTACCAATGA
chr2	27119555	chr3R	4563532	AGGAGGTGTTTGTGAGTCTCC	CCACCACCGGATCAAAGTTAT
chrXL_group1a	8042991	chrX	5525068	TATCAATGGCACAGCACTACT	GGGTCCGAAAAGGTTGTTCAT
chrXL_group1a	1086797	chrX	21904549	GGCCAACTCGTCAACATCATC	TTGAATATCTGCGCCAGGATC
chrXL_group1e	7695889	chrX	16575567	TGTGTGCAGTTTCTATGTGGT	GCAGTACATTTGCAGGTACGT
chr3	1981866	chr2R	20883120	GGAACTCGACTCGAATCTGTA	GCAGTTGCGCTGAATGATC
chr3	13872784	chr2R	4755330	ATTGCCACGACGACTTTCT	TTCTGGAAGAATACCGAGTGC
chrXR_group8	8836671	chr3L	8733120	TGGACTCGATTCGCAATCAAC	TCGTACAGGATGATGGTCTCA
chr4_group3	434808	chr2L	9733349	GGCAATTGTCTGCGATGAATT	ATTGTCGCGGAAGAAGTAGATC
chrXL_group1e	5080576	chrX	14166125	TCGATGTGTTCATCTATGTGGT	GAGTATGAGGAGCGTGGATAC
chr2	10030026	chr3R	3829168	AGACCATAGAAGTGGCCTACC	CGATGTGCCCCTCTTATTGAA
chr2	23120386	chr3R	4212480	GCGGACTTCCTGCTAACTAC	TCCGCCAGTTACAGAGAAAA
chr2	29139000	chr3R	7217253	AGCACAATTGGTGAAATGGTTC	ATGCGCGAGATGATCTTGTAT
chr4_group4	5575598	chrX	19228498	AGCTTCATCCGTTGTGTCAA	CGAGACAATAATATGTGGTGCT
chr4_group3	1212832	chr2L	411895	CTTGCTCAATGACCAGCACAT	GTTTGAATGCTGCACCTTCTT
chr3	5276305	chr2R	10629097	GGGAATGTTCGTCACCTACTAC	ATTGCCGCCAGTAGTCTGATA
chr3	14823008	chr2R	18279015	ACGATCGCGATGTTACGGATC	GCGCGATAATTGCAGTACATC
chr4_group5	490356	chr2L	6682191	AATGATCTTCGGGTCGATGTT	GACACGCCAATGTAGGAGAA
chr2	12565884	chr3R	16819338	CTTCCAGTCTACTCGCAACTC	CCTTCACCTCGGTGAGATC
chr3	14370423	chr2R	9704884	GAGAGCTCTACACGCTCTACA	CGTTCACCGACAGATGATAGT
chr2	12935645	chr3R	10132434	GTGTGCGATCGTGTCTTCTAT	CCGAGAACTTCTTGTCACACA
chr3	8588605	chr2R	16532414	TCTCAAGGAGCGGTATTACGA	GATCTTGTGTTTTGCGCTCAC
chrXR_group8	3931028	chr3L	3086223	CTACCACACGAAGTGGACAAC	AAGTATTTGGCCAGCAATGTC
chrXL_group1a	6247092	chrX	11469588	GAATAAGTATCGCTGTTCCCTCT	CCACTCATTTGGATGCATCTT
chr4_group4	2593335	chr2L	20346120	TCGTTCACATACGTTCTGTCAT	GGGAATGCGCATCTTGGTATA
chr4_group3	4951218	chr2L	3762337	CTGCTGCTCGCCAATGT	GTCTTGATGATCTTTGGCAGT
chr2	15486051	chr3R	24424516	GCGTTTGGGAGCATGGT	GGACGTATCGTAGTTGCACT
chrXL_group1e	5079295	chrX	14168301	TTCTTTGGCTTCATGGTGGT	TCACGTAGAAGGTGCAAAAGT
chr4_group5	1786506	chr2L	6452387	CTCGATGGTGTCGATGATCT	TGCCCAGACTCTTTAGCAAAC
chr4_group3	3986709	chr2L	8201539	CTAAACTCCACTTCCCTGGTC	AACTGTGTGCCGAAGGAAATC
chrXL_group1a	6226109	chrX	2522899	CTGTTCGTGCAGATTGGTCT	GGCATTGGTAAAGCCCATGAC
chr4_group4	1500954	chr2L	4986257	TTGCCTCCAATGGCTCCTAT	CATTTCGCGGATGTTGGTTAA
chr4_group4	943859	chr2L	8119964	ATGCCAAATTGGGAGAGCTGT	AGCGCTGCATTTTGTATGAAC
chr2	8336703	chr3R	27427550	GATGAGCAACCCTCGACATC	AGATCCAGTTCCAATTGCTCT
chrXR_group9	6397326	chr3L	20390268	CAGATACCCACTTCGCTCTC	CAGTGTACTGCGCGTATAGTC
chrXR_group8	4891512	chr3L	16708947	ATCGGTTCTTTGGCATCAAGA	ACAGATTCGGGAGAGATTTCTT
chr3	3663853	chr2R	17203191	TTGGGTAGCACCATCAATTTC	TTTCTGATATTTCGCGCACTC
chr4_group4	907989	chr2L	13188337	AACTCCTGGCCCTTAACATC	CGATGCAGTATCTGCGGATC
chr2	25636588	chr3R	7626886	GGTAATTGGTTTAACGGCAACT	AACTCGGTGGTGAAGTTAGTC
chr2	30029419	chr3R	15579485	ATTTTCTACTTTGCCAGCCTCT	TTTGAGCCGACCCTGAATATC
chr3	13872784	chr2R	4755330	ATTGCCACGACGACTTTCT	AGTGAATAGACTGCTGCACTT
chr3	13888029	chr2R	4771195	CAGAAGCTGCTCTTCCATCA	AAAAGCCTACATCCTTCTTCTCC
chrXR_group6	1728274	chr3L	16104037	AAATTGGGCAAGATTAACTTTGT	GCTGAGAATCTTGTGCTCTTC
chrXR_group8	7621021	chr3L	2941425	CGGAGACAATAGCTGGCAAAA	CTGCAGCTCAAAGATATCCTC
chr2	3816648	chr3R	23500290	CGCATCGATAAGGTGTTCCTC	GCCTCCGCATATTTGGACA
chr2	7388832	chr3R	6071146	TTGCAATTCCTGGAGAAGAAAT	TTCCAGCAACTTGAGACTGTT
chr3	19482238	chr2R	11662602	ATACTTACACAATGCCGCTCT	TGCTGCAGCTTATTGGAATACT
chr4_group2	23262	chr2L	102709	AGATCCAAGAGAGACTGTGCT	GTAGCCAGCGTCACATAAACA
chrXL_group3b	232908	chrX	16828351	CGTCCAAGGCTACCTATCTGA	GCCACGATGCACGATAGAT
chrXR_group8	8342942	chr3L	4198341	GAGTGCCTGGCCATCATT	CCTCCTTCTGCAGATAGAACC
chr4_group2	609497	chr2L	16312353	GGCAACGATAACCTGGTGAA	TTGGAATCGACCGACTTGATC
chr3	2533608	chr2R	3701368	GAAACCCACAGATCCCAACAA	GATGTATGTACTGGGGCAACA
chrXR_group9	1139701	chr3L	9860439	GATTATCGTCGCACGTCCT	CTCCAACCCGCATATTTCCAC
chr4_group4	908060	chr2L	13188408	TCTCACAGAACTCACTGACCA	ATATCGCAGGCGATGCAGTAT
chr3	9078956	chr2R	19287318	CTTCTACTTGGCCGACTTACT	TTGGCCAGATCAAATGCAATC
chr2	16076122	chr3R	27667009	ACAACCATTTGGGCAGCAC	GCTCGAGTAGAAGTCATAGCT
chr4_group5	151596	chr2L	13299974	CCCATCAGGAGCTGAATAGC	TGCTGACATCATTTCCACCAT
chr3	531552	chr2R	11151601	CTCTAGTTCGCTGCAGAGTC	TAGCGAGGAAATCAGTTTGAC
chr2	18628854	chr3R	20137053	TGCAGGTCAAACTCAATGGTA	GATTCTTGCGGCATAGATCGT
chrXL_group1e	1134267	chrX	16991098	ATGCGAAAGCCAAGCCAATTC	CACCAATCAGGGAGATGAACA
chr2	8336798	chr3R	27427440	GGCAAGATGGGGAATGTCA	GGACTGTGTGATACTTGTCCT
chrXR_group6	4208661	chr3L	18748272	CAATGCCGGAAACTCCAC	AGATTCTGATCGAGCACCTT
chr4_group3	3986911	chr2L	8201337	CTCGTTCCCTGGGCAAATAC	ATTGCGACCTTGAAAGCAATC
chrXR_group9	5496990	chr3L	2259941	CGCAACTTTGGGAAGCTGTT	GGTGTGATGGGATGACTAAGC
chr3	14693909	chr2R	8688113	CTCCGATGCGCTCAACTA	CATCCGGCTGGACTTGAC
chrXR_group6	2395015	chr3L	7044683	AAGATGGTTTGGCATGGATC	CCGCTTCCGATCCTGAGA
chrXR_group9	3356902	chr3L	11676655	GCCAAGATACCCGATCTAGAC	GTCGTAGATGTGACTGTAGTGC
chr2	1615588	chr3R	20611260	AACAAATCCATTAGACATAGTGC	ATCTGGTGTTTGTACTGCTCATC
chrXL_group1a	3110817	chrX	12480092	TCAGCGACCAGAAGCAAAA	CAACGCGTATTGAAATGGT
chrXL_group1a	7745228	chrX	9171062	GCTGCGTTATGATGCACCTC	AGGTCGCCGAACAGAATAATC
chrXR_group5	30250	chr3L	2666151	GAGACCATGGAAGTGGAGGTC	ACAGCCTTCAAGGATTTCAAGA
chr4_group2	308919	chr2L	4314575	TGCGATCATTTTATCGGTTTGT	ATCAGTATGGCGGTTAGACTT
chrU	9408142	chrX	10123252	CCTGCCAAGATCTTCCTGGT	GATATGTTTAGGGCCGTCTGA
chr2	8777494	chr3R	16857660	CAGCCGCAAATTTACTGTCAC	CAATCAGCAGGGCATATCCT
chr4_group2	315279	chr2L	4320691	CTATCCGCGGACCAACAC	TGTGCAGATGGTTGAGATCTT
chr3	1873607	chr2R	20798584	ATTAGGACGGCTGTCTTGAC	CTCTTCAATTAGCAGCGAGAA
chr3	1086333	chr2R	2819438	CTAGTCGGATCCCCGGACT	CTGCTTAGCGGCGTGTTA
chrXR_group8	3746462	chr3L	2925255	GCACATTGTGGACGAGATGT	GTCCAACGAGATGTTTGAGAT
chr3	14303386	chr2R	8808830	GCAATTTGATCACCACGAACC	CCGTGGAGTGTCTTGTTATCC
chrXR_group8	2670985	chr3L	4586714	CAGACTACTGGCACAGACTAC	GAATCGCCAATCACCTCTGA
chr2	24640896	chr3R	191196	GATTGGCTCGAATGTCTTTGA	AATTATACCCAGGCGCTTGTC
chr3	19492404	chr2R	11652804	GCACCCAAGTCAATTATCACC	CATTGGTCTTGTCGCTCATGT
chrXR_group9	1246788	chr3L	5733625	GGTTCACCAGCACCATTCA	TGCTGGGTATTTTCCACGAT
chr2	8774518	chr3R	16854365	AATCCCATCTACCAGTTCTCC	AGATTGTTCAACGCCCGTAT
chr3	1872875	chr2R	20797921	CCATTGTCCACTGGTGTACC	AGGAAGCGGCTTTGTCTAAA
chr4_group3	6501914	chr2L	11159902	TCGATCGCGATGAATACAGT	TCGTCCTCCTCCAAGATGAT
chr3	7261988	chr2R	6168388	CAACATCCCCGCCGGATTT	TCTTCGATCAGCTTCGTCTC
chrXL_group1a	556518	chrX	546036	CCCCTACCATTGCCATTGAC	GAGCCTGGTTAAAAGTGTCCA
chrXL_group1a	3236712	chrX	12532713	GAGCGCGAATGGCCAATATC	TAGGAAATCACATTCGGGACT
chrXL_group1a	5849146	chrX	14894656	GTGCTCACCTACAATCTCAGAC	GAAAACCTTAACGCGTTCCAC
chr2	8782381	chr3R	16861713	CTACGAACATCTCGAGGGTCT	CTTGGACCCAGAAATGAGGTT
chr3	1873300	chr2R	20798298	ACCATGGCATTGTTTGGTTTC	CACTCAAAGGCCGGAGTATC
chrXR_group9	5350769	chr3L	2126093	AAGTTTATAGCTGCCACACAGC	CTCGCCGGGTATGAATTTTGT
chrXR_group8	5776574	chr3L	1027109	GTGAGTGCGGACGAGAC	ATCGCAAACGGAGTATGAGATC
chrXR_group8	4942758	chr3L	6947854	CTTCTACAAGCCGTGCGATA	GCCACCTGCTGTATCTGTT
chr2	24640986	chr3R	191106	ATCCCCGACACCGTGAT	GGTGGGTTCATATAGCCAAAGA
chr3	2302614	chr2R	4339319	ATCAGTTGTTGTGTTCCTGGT	CGGGGTGGATTTGGTAAAAGT
chr3	7353527	chr2R	15213814	ATCCGGGAGAACCAGCAGTAT	CTGTTCCTCGACTTGCTCTT
chr3	9763221	chr2R	17222465	CATGTGACCAATGCCCAAAC	CTCCTTCTCCGGTAACTTCTC
chr2	8774252	chr3R	16854033	CGTACATGCCCAATCAAACAT	CTATGTATTTGGAGCCGAGCT
chr4_group3	3435270	chr2L	17371342	GATGATGATGTGGTGGGGATC	TCGTCGATGAGGTGATAGTGA
chr3	14303307	chr2R	8808751	GACGGACAATATGGCGGTAA	CCGTGGAGTGTCTTGTTATCC
chrXL_group1a	4315704	chrX	1584606	TGCGCACTCCTTCAAAGAC	TGAAGTAGCTCTGGTCCTGAT
chrU	9480196	chrX	6003904	CCCCGGGTCTGAAACTAGTC	GTTGTATTTGCGGTTCGTCCA
chrU	2891115	chr4	768364	ACTTAGTGCCAAAGAAGCAGT	AATTCTTGCATCGCCGTCTAC
chr2	23061728	chr3R	4663332	CGAGTCTAAGCCTTGCAAAT	GAAGAGGCCGGCTTAATGAT
chrU	4470457	chr2L	10401559	CGGATGTGAGTGATCAACAAC	ATTCGAGCCCGTTGAATGTTA
chr3	9247492	chr2R	5206629	GCAGTGTTCATCGATGTGGA	CGGGGAACGCGAGATTTC
chr4_group3	5229157	chr2L	3503650	TTGATCGCGCTGATCTACAA	AATCGGAGTCCTCATAGTCCT
chr2	9174514	chr3R	13223272	TTGAGCAACCTGACCCATTT	GCAGCTCGTACTGATAGTAGC
chr3	7261886	chr2R	6168493	TGATGCACCCGCGCTAC	CTCTTCGATCAGCTTCGTCTC
chr2	11199078	chr3R	1476073	CACGGGTGGTCGGATTATGTC	TTTTCAGATCGTTGCGACTGT
chrU	7899063	chr4	787890	CTTGGTCGATAAACGAGAGGT	TGGTTTTGGTACGCCACTTAT
chrXL_group1e	9976270	chrX	11843916	CTCCAGTATATTGGGTGCTCAT	CAGCGGTGGATCCATATTCTT
chrXL_group1e	9955000	chrX	11864589	CGAATGCACAAGAGTTAACAGC	GTTGTTTGTTCGGTGATGTGT
chr2	8779759	chr3R	16859877	TGAAGATCGTTCAGCTAGAGGA	AGCGTGAGCACTTTATTGTCA

## Sheet: D.vir
Chromosome	Position	Corresponding D.mel chr	Corresponding D.mel Position	Forward primer Sequence	Reverse primer Sequence
scaffold_12823	2398453	chr2R	20797921	CAACAATCCGAATGGAGGTGT	GGCTTTGTCTAGTCTCGATTGT
scaffold_12875	7438810	chr2R	20306773	AATCGGTCTGTGGTCAATGTC	ATCGATGAATGTGGCCAAGT
scaffold_12875	1741240	chr2R	4755330	CAACGAGCTTATCCTGGTCAA	AGTTTCCAAGGCGGTTATGAA
scaffold_13047	5365027	chr3R	21791353	TCCATTCCTGTTTGATGGTGA	GCAATAGACGAGCGTCATGAT
scaffold_13052	1677291	chr4	895009	CTCGAATTCTGTAGTCGACGT	CGCACTGACTGAGTTATACGT
scaffold_12970	8708821	chrX	11864589	CGAATGCGCAAGAACTGAC	TGCCAGGATGTAGTATGACAC
scaffold_12472	260801	chrX	16189125	AATGAAGCGGCGGATAAGATC	ATATGTCGTATTCGGGCTGAT
scaffold_12928	1939323	chrX	14894656	CGAATAGCTTTGCACGCAATC	ATACCTTGGTGCGTTCAACCT
scaffold_12855	7264767	chr3R	15592298	GTCATCCAGGCGATCCAC	CTGCGCCTCTAGATAGACAC
scaffold_12875	10048644	chr2R	10471078	TAGACTTTGCCTACACGGTCT	ACTCTGTCGCTGTATGAAATGA
scaffold_12823	2398854	chr2R	20798298	ACCATGGCATTGTCTGGTTTC	GCGTAATACTCGACGCAAAGA
scaffold_12875	15761043	chr2R	8688113	ATGCAATTCTCGGCCATTGA	CCATACTCGCTGTCGTTGAC
scaffold_13324	2847549	chr2R	4641540	CGACTACAATTCCGCAGAAC	GCAGGCCCTCATATCATCAA
scaffold_12855	2312613	chr3R	16819338	GAGATGGGTGGCGATGAAC	CGTTCCTGAATTTTACGCATCA
scaffold_13047	9586369	chr3R	27427440	CGGCTATTTTAAGGGGCAAATC	GCTGAGCGCATGTAATTGATC
scaffold_12963	15974126	chr2L	8224296	GCTGCCCTACAATCGTGAATT	AGTAACAGCGCCCAATAGATT
scaffold_12723	3576574	chr2L	13218312	TCGATATACTGTCGCATGTCC	GTTGGCCAGGATTTGTGAAC
scaffold_13047	4058213	chr3R	11891689	GAACGTTGTTAAGCTCGTGGA	ACGATATCTGCTGGCATATTGA
scaffold_13047	6474750	chr3R	528296	TAATTCCTATGCTCCCAGCTC	GGTTCGGTGTCTTGGTAAAGT
scaffold_13052	609922	chr4	1268833	AATCGACAAAGCGAATGTAGC	CCTATCTTGCCGCGTATTTGA
scaffold_12855	2111516	chr3R	23500441	CATACCCGAGGGTGTGTC	GGTGAGCAGAAAAGAGACATC
scaffold_13042	5157156	chrX	1584606	CCGTTGGGGCTTGTATTCTTA	CGAATCGAATTCTGGCTCACT
scaffold_12970	9739948	chrX	16991098	CTGAAGAACGCCATGCGTAA	TTAGCGAGATGAACAGACTCA
scaffold_13042	1675279	chrX	10664362	TCTGGGTCAGCCCTATTATGT	CTCCAGATGAACGCAGTGAA
scaffold_12875	16139808	chr2R	6218292	GCGCTGAGCACACAAATGT	AATGATTGGATTCAGCGAGGT
scaffold_13047	16710942	chr3R	1335970	GTCTCATCATCATCGAGGTCA	GGATAGCGGCGTTTATCCAC
scaffold_13047	3240817	chr3R	7217253	GCACAATTGGTGAAATGGTTC	ATTCGGCGACTTGAAGTATTC
scaffold_13049	5264332	chr3L	1782670	ATGTGGCGCATCACAATGA	GCAAAGTGATTGTCGCGTATC
scaffold_12823	1653699	chr2R	2819438	GGGCGCCAGTCTACAGA	TCAAATTTACCGTCGTGGTGT
scaffold_12875	5929306	chr2R	5611069	TGAATTCATTGCAACATCATCTCA	TGGATAATACCATTGCCGTGTA
scaffold_10324	898845	chr2R	11151601	GTGACGATAGCTCCAGTTCC	GCTTCAGCGTTGAAATCAGT
scaffold_12855	25723	chr3R	6594237	TGAGGAGATTCGCTTAGAGGA	CTCTACAACATCGCCACCAT
scaffold_12970	980955	chrX	14166125	CTTTGCTGGATGCCACATAAC	AACGACCACCATAAAGCTGT
scaffold_13049	10327042	chr3L	9662076	AGACGCTGGTCATAGACTTTC	AGTGATGCCCGTATTGGGTAC
scaffold_12855	5575575	chr3R	5492569	TGTGCAAAACATGTGGGTCTA	GAACCCTGCCCAAGTATCTC
scaffold_12855	7641611	chr3R	16861713	ATCGAACGTCTGGAGCATTT	ATACATGCCAGAAGCTGTCTC
scaffold_12875	17100855	chr2R	19894078	CCGCAGATCAAGTGGCTAC	GTATAGCGCACTCCAGATTGA
scaffold_13049	10362890	chr3L	9628262	CTCCTTCTATGGCGCATATCC	TCCACAGGTGGTCAATAGATTC
scaffold_12855	5816733	chr3R	3018497	CAGTACAAGTCCAAGGTATCGT	AATTCCATTGCACGGGTCT
scaffold_12855	2312838	chr3R	16819563	AAAATTCAGGAACGTGCACAC	TTGTGGCACTGCAAGATTCAC
scaffold_13042	3187588	chrX	10941700	CACACGGAGGAAGAGTGTGA	AAAGCAGTTCACGTCCAAGAT
scaffold_13042	2671578	chrX	12532713	GACGGGCTTCTCGGAAC	ACCTTGCGAAATTTGAACAACA
scaffold_12822	3353355	chr3R	191196	GCGATTGGCTCAAATGTCTTT	CCCCAAATATGTGCTCTGATC
scaffold_13246	306287	chrX	10123252	AAGCGCCAGCAAAGATTTTC	TCATTATCCAGACGCCTACGT
scaffold_13049	13642408	chr3L	20390268	GCAATGTCCAAATACCCATGT	CAGCGTACTGTGCGTATAGTC
scaffold_12963	9659328	chr2L	8201337	CACCACTTTTGGGCTCTTCA	TGGAGCCAACCACAATAACC
scaffold_12822	2881242	chr3R	25682017	CGAGCGCAAACTGTATGAAC	TACAACACCTGACGCTTATCC
scaffold_12963	16341449	chr2L	8119964	ATGTGCCTGTACGCCAAACT	GAACTCCAGAATAAGCGACCA
scaffold_13047	17012856	chr3R	4563532	AGGAACTGTTTGTAAGCCTGT	CATGTCTCGCATGGAGCTAA
scaffold_13049	728666	chr3L	9144936	AGGGCAATGGAGATCAGTCTT	CGTGCAGGTAGATAATCCAGT
scaffold_12823	1415923	chr2R	11652804	CTGCGCCAAAGCCAACAAT	ATATGATTTTGCCGGCCTCCT
scaffold_13052	1586723	chr4	787813	TGTCCATTTGGAATGGGCTAA	GAGCTCCGCTTGTTATCTCA
scaffold_12823	2405204	chr2R	20800371	AGAAGTATGAAGGAGGAGTGT	AGGCACCGTGAAGTAATGATA
scaffold_13049	2078841	chr3L	4198341	CGAGAACAATCAGCAACAGC	GTGGCCCAGTGTTATCTGAA
scaffold_12875	18585351	chr2R	19287318	GCATTATTGTGTTTGTGGTGGT	GCAATAGCTATGTCCGGATGA
scaffold_13047	14862894	chr3R	27667009	GTCATGGTGCCCACTCTAGC	TAGCTATTTGTGGAGCCAGTC
scaffold_12963	13459838	chr2L	4986611	CATCCACTCAGTGCCTGT	ATGTGCAATCGCATGAACATC
scaffold_12875	8366232	chr2R	9697052	ATGGATGGATCTGGTTCAATGT	CTTTTGTCAATGCAGCGGTAT
scaffold_13049	11204277	chr3L	2665990	CGCGATCCGGATGAGATC	ATTTGCTTAACATCGTGTGCT
scaffold_13047	3065954	chr3R	4663332	GAGTCTAAGCCTTGCAAGTTC	ATGGGCACCATGGTAAATGAC
scaffold_12970	8532998	chrX	2554794	GTTGCCGTTGATGACGATGAT	CCAACTAACGCAGGATTGTGT
scaffold_12963	14394079	chr2L	10401559	TGGTCAATCTCTGCTGAGTAA	CGCGCTGCATATTATCAAGAA
scaffold_12875	1756243	chr2R	4771195	GGAGAAACAGAAGTTGCTCTTC	CACCCGCACTTGGAATATACT
scaffold_12823	2251622	chr2R	16532414	AGGAGCTTAAGGAGCGCTATT	TTTCGCGCCTCAATTTTCTTC
scaffold_13047	17455553	chr3R	2281712	CATGGCCAGCTTAGTGGT	CTGACGTATAGGTGGGAATGT
scaffold_12932	1343134	chrX	11469588	CACATCCGCGTCCAGTC	ACGTTCCCATTCCAGTTTGT
scaffold_12963	11855425	chr2L	20346120	CGTTCACATACGTTCCGTCAT	GGGTATGCGCATCTTGGTAT
scaffold_12723	4388448	chr2L	15651359	GATTCGGAATATCAGCGACGT	CGCTTCGACTCATCGTAATGA
scaffold_13047	16594003	chr3R	15063919	ACAGCAGTTGAACGAGTAACC	GATAGGAAATGTCTCCGCACT
scaffold_12758	187086	chr3L	4586714	TCTCTATAGCGAACGTGGAGA	GCCAAAGCAGAGAAAACTGC
scaffold_13052	1567665	chr4	768364	ACCAAATGAACCACGTCTCAA	TGTTGGCCCTCCTTAAGATTT
scaffold_12963	2638334	chr2L	6452387	AATGCTGGATGGTGTCGATGA	ATGTGGAGAGCCAATCTAAGC
scaffold_13324	1903518	chr2R	19858464	CACGATGGAGACTGAGAACAA	AAGGGTTTAATGCCTGTATGC
scaffold_12963	9659126	chr2L	8201539	GCTGGTCATACTGGAGGACAT	TATGTTATTGGCCCACGGTAC
scaffold_12855	629296	chr3R	8343182	CGTAATCGCAAGCTATCACAT	TGTTCGTAATAAGCATGCCACT
scaffold_12970	8578959	chrX	2522899	GGGCAAATTATTGGAGCTGTTT	CAGTAGGCCCAAAAGTCCTTA
scaffold_12963	13459481	chr2L	4986257	CGTTGAACAGGAGCCAAATC	GCCACGTGAGATAGAATACGA
scaffold_12823	442717	chr2R	8646087	CAGTCCACGCCCTTGTC	CCACACCCACGCTAAAATAGT
scaffold_13049	15114924	chr3L	2941131	GGTGCAAGTATTCCGCATCAT	GTGGAGTTGTGGGATAGATGTC
scaffold_13047	10099385	chr3R	4067757	CAAGAGCCGAGCAATATAGCA	GTTTGCTAATGTCCTCCCAGT
scaffold_12822	3287265	chr3R	14733521	GACTTTGACTGTAAGCGTCGT	CGTCTTGGGCACAAACTCA
scaffold_12928	726326	chrX	6002799	GAGTGCTCCGATGAGATACC	CACTAAAACGAATTGCGCCATA
scaffold_12963	19953622	chr2L	5359054	ATGCAACCGATCGAAATGGT	TCTTAGACACGACCATCAGGT
scaffold_12875	18076437	chr2R	17222465	TCGTTGGGAGTAGTCAGTA	GCATTGTTCTTAGCTGGTGGA
scaffold_13049	9035999	chr3L	9885234	CGTATTCAAGCTGTACGACACC	GAATGCCGTATCGGAATTGTC
scaffold_12963	15692258	chr2L	7228779	GCTCTTTGGCGTCTTCTTGTA	TGCCAATCATAACCACCAACA
scaffold_12963	1916970	chr2L	9717707	CTACCGATACCCTGGCTGAT	CCGTATGTCCTTCGCATGATA
scaffold_12875	1756243	chr2R	4771195	TGGAGAAACAGAAGTTGCTCT	CACCCGCACTTGGAATATACT
scaffold_12875	7588864	chr2R	20399841	CAGAAAACGCTTGGCCAAAT	AAGCGCAATAGGGTTGTTGT
scaffold_13047	18508704	chr3R	19557457	AGTTTCTGATCATGAAGGCTCT	GAGAATTTCGGCAGCACGAT
scaffold_13047	3467121	chr3R	20137053	GCTACAATCATCTCATCGAGGT	CAGTACCGACGTTCGATCAA
scaffold_13049	19402308	chr3L	16104689	GTACGACGCCACCAAAACATT	TGCGCTGATACCAGCTATTAC
scaffold_13042	2346585	chrX	7632553	TATTTACCAATTCCGGCGTTGT	CTGGCCTTCTGATAGTAGCAC
scaffold_12875	1194241	chr2R	17508580	GCACATCTTGCAGCAGTACTA	GTGCCAGCGATTGTTCAATTC
scaffold_13049	283725	chr3L	1027109	GATGTCAGCACGGATGAGAC	CGCTCAAAGTAGCGCAAAC
scaffold_13047	12420781	chr3R	24424516	CTAGAGTGCGAACGTGGTGT	GACGGCCAAATTTATGGGATC
scaffold_13047	9586307	chr3R	27427550	CAATGCTATCCTGGTCGATGA	AGCTGAGCGCATGTAATTGAT
scaffold_13047	1068314	chr3R	6071146	TCTGGAAAATCGCTTACAATTCT	TTCCAGCAACTTGAGACTGTT
scaffold_13049	10188025	chr3L	16992953	AAGGTGACGCTGAAGGAATC	CTGTTCATCGAGAGCGTGGA
scaffold_12963	19953711	chr2L	5358965	AATCCACGGATCGTAATGGTC	AAACCAAATAGCCGCACAAC
scaffold_13049	11878724	chr3L	2259941	TTTCGATCAGAAGGAGCAGGT	GAGCGACTAGAAACTTGAGCT
scaffold_12875	546657	chr2R	8808751	GGAACAATGATCGCAACAATGA	GCGCCGGATTGTTCATTAGAT
scaffold_12963	15691042	chr2L	7230012	GCATGGGTTATGGCTTCTTTT	GATAAGGGTGGCAAAGTTCTC
scaffold_12875	17174997	chr2R	20883380	TAACACGAACCCGAATTTTGT	GTCCATAAAGCCCTTGGGTAT
scaffold_13049	7515659	chr3L	7044683	GAGAACGCTCCATGGACAC	TCAGGTGGATATGCCAGTTAC
scaffold_13049	9013232	chr3L	9860439	CGATTACCGTCGCACGTC	TCGTTTCGCTCTTCTTCTCAA
scaffold_12963	7074612	chr2L	13188408	CCTGTATAATCTTCGCGAGCT	TGCTGCAGAGGGGTTTTATC
scaffold_12855	3922395	chr3R	1476073	CGGTCGCATTATGACATTTGT	TCTTTAAATCGTTGCGGCTGT
scaffold_13047	19224905	chr3R	16844382	CCTGTACAACAATCGCGAGTA	GCCAATAGGGTGCGATTACAT
scaffold_13324	2753306	chr2R	15113163	CCGTGATCTCTTGAAGGTGGT	CGTGCTTGTGGAATGCTAATAC
scaffold_12855	4710883	chr3R	14180920	TTATCATACGCTGGCCAGTCA	CCAAGCCGTAGACATTCTTGT
scaffold_12855	7636262	chr3R	16857660	TCGAAGAAATTGACGAATCTGT	TATGCGATTGATTCTGCACAC
scaffold_12723	2898029	chr2L	19509577	GAAGTGCAATGCGATAATCCT	TAGTAGAACTTGACCGAGGACA
scaffold_12875	16495797	chr2R	6498969	CCAACTCGTCCACATCGAATA	TGATATGCTGCGCCAGATTC
scaffold_13049	12013417	chr3L	2125496	GCACCCAGTCCCTCAATC	CAGATCCCTGCTGACATCTTC
scaffold_13049	23743921	chr3L	11218378	CGAAGAGCCCCAGTAAAATAC	GGCGATATGGAGCCAGATAC
scaffold_12855	2279623	chr3R	16790761	TGTGGTTCGATAACCAGATCA	TGGTCGAATTAAATGGCACCT
scaffold_12970	4679991	chrX	5524147	CGCTGATTTGCTTGATACTCT	CTGCAAAATGACCTGGAAGAC
scaffold_12932	1565044	chrX	10640518	GGCATTGGGATCATCCATCA	TCCGGTTGATGTTCACGAAAA
scaffold_13049	11204116	chr3L	2666151	GAGACAATGGAAGTCGAGGTA	GCCTTATGCGGCTTTTCATAT
scaffold_13047	17625157	chr3R	16844511	AACTGCAAGAGGACAACTTCT	AGCTGAAGGCCTTTTAGTTAAGT
scaffold_12963	9633139	chr2L	4968572	AAGGCAGCCATAGGAGGTA	CGGTCCAGCGCTAAAATATAC
scaffold_13047	17455086	chr3R	2281275	CGGACTTGCGTTTGTCAAT	TCCAAACTAGCTTCGATGACC
scaffold_12723	3485880	chr2L	13299974	AAGCGCATCAGGAGCTTAATC	GCTGAATCATGCTAACATCGT
scaffold_12963	7075513	chr2L	13189312	CATGCTGTCGACTCAGATGTA	TATTGCTCAAAGAGTCGCTGT
scaffold_12823	2403422	chr2R	20798584	GGCTGTCTTGACGGTTGT	GATGCAGTCCCACTTATCGT
scaffold_12875	546736	chr2R	8808830	GATCACCACCAATCAGGATTC	ACGATTATCCGCACCATACTC
scaffold_12963	18046545	chr2L	18182220	TTGTCTCGCCCGATGGT	TTGTTGAGAAAGTGAAGGACA
scaffold_12970	8706580	chrX	11862801	CGATTGCGTCGTGAATTCATT	GGCTTCCATACTCGCATCTC
scaffold_12963	9659278	chr2L	8201387	TGAGCGGTATATTGAGCATCT	AATGGAGCCAACCACAATAAC
scaffold_12875	14898569	chr2R	3988206	GCCATTGGACATTGCTTTTCT	GACTGTTCAGCAAATTGACCA
scaffold_12822	1470151	chr3R	3829168	GCGTTAACATCTATTCGGAGAC	AATCTCACCGAAGGTGCTTTT
scaffold_12855	7631264	chr3R	16852529	CGGAGGAGTTTAATATGGTGGA	CGCAGACACAAATCGATGAAC
scaffold_12875	19335673	chr2R	18279015	GCGACGATCGCGATGTAA	TTCCTGTGTGTTCACATGGT
scaffold_13246	390642	chr2L	4320691	ATTCCTATTTGCAGCCCAGTC	TGATGATGGTGTGAATAGTGGT
scaffold_12875	10544156	chr2R	10649523	GCGCTGCTGTCCCTATT	ATCAGCCGTCCATAGTCGT
scaffold_12875	19041353	chr2R	17203191	GATACAGGACCCGGCATATC	CCATTGTGGGCCATAAAGAAC
scaffold_13047	19224981	chr3R	16844306	ATCGCTCAAGTGCGATCATAT	TGCGATTACATTTTGGCAACT
scaffold_12970	6512554	chrX	16828351	CGTCCAAGGCTACATATCTGA	CACAATGCACGCCAGATAGA
scaffold_12822	924054	chr3R	10132434	GTGTGCGATCGTGTCTTCTA	GTGTGGCCTGTATAAAGCTCT
scaffold_12875	18313214	chr2R	15213814	CATACGCGAGAATCAGCAGTA	ACCTGAACCCGGTAGTAAATC
scaffold_12855	7633041	chr3R	16854365	TGAAGGCTTTTAGCGTAGTGT	CATCTTTGGACGCTAGACTGC
scaffold_13052	609922	chr4	1268833	AATCGACAAAGCGAATGTAGC	CCTATCTTGCCGCGTATTTGA
scaffold_10324	38587	chr2R	8336191	TACCGGATTTCGTTATCGTTGT	GATCAAAGATGCCCGGATGT
scaffold_13049	22522180	chr3L	13013548	CGATTCGGTCCAGGAGTTTC	TTCAACAAATTCCGGCGAACC
scaffold_12963	1897032	chr2L	9733349	GGCAATTGTCTGCGATGAATT	TTACTGCTGGCATAAGTTGATCT
scaffold_13047	16601727	chr3R	15056822	ACTTACACTTCCTCAGCCTAC	CGTTGAGGCTTGTAGCTCTAT
scaffold_13246	2069374	chr2L	12724897	TTCGCTTTCCGTTAACCATGT	CGGCACCTGCATGTTTATATTC
scaffold_12875	6569126	chr2R	11460788	CAGCAAATCGATGTAGCGTATA	TGCTGCAGGTTAGCTTTAAGA
scaffold_12822	3353265	chr3R	191106	GTAGCTGCTGGCGTTTCT	ATAGGCCAGACCCTTGGATAT
scaffold_12822	1242124	chr3R	17101467	ACGTCGGATAAACGATGGACA	CACATTCTCGGGACGTAACAT
scaffold_13047	7338722	chr3R	4212480	GGTTCCACGGCTAACTATGAA	AGCGTAATTTAAGCACAGACTC
scaffold_12855	8874695	chr3R	3848991	AATTGTGCCGAGGAGTTGTTA	CTTGAGTACAGTGGCCAAGT
scaffold_12963	8901795	chr2L	214328	GGCCTTACAGGCAGCAC	CCATGGGCGGATACAGC
scaffold_12963	13460138	chr2L	4986891	CCACGCAATCCCTTTCTTAGC	ATCTTTTGCAAGATGCGTTCC
scaffold_12875	6310855	chr2R	9767879	GACCAAGGGAGGTATACTGTC	GGCGTTGAATACGTTCCAAGA
scaffold_13052	1586800	chr4	787890	TTCAAGGCTATTGGGTTGACA	TTATCTCACGCGCTCCCTTAT
scaffold_12963	2485211	chr2L	102709	AGGTGCGTTTCGTTGAGATC	CATAGTGTAGCTCATCGCACT
scaffold_12823	2392850	chr2R	20792240	GCTGGTTTGCGGACATTTC	TCCAGATGCGATATGTTGGTC
scaffold_12875	15533156	chr2R	2620585	AATACCCTCGATTGTGCTCTT	CGTACAGAGCTGGTATCTTGT
scaffold_12875	11839655	chr2R	15326841	AAGTGATGATGGGAAGCGTAAA	GACATTGTCGCCCATTGAAAA
scaffold_12928	3170696	chrX	5123268	CATTTGCGAACTGGTGGAGA	ACGTGAGAAACGAGAAACAGA
scaffold_12970	9475635	chrX	16575567	GGACATGTTTCCATTGCATGAT	GCAATACATTTGCAGGTACGT
scaffold_12875	10565066	chr2R	10629097	CATCATTGGTGGCATGTTTGT	CATTTCGTTCAATCGCGTGTT
scaffold_13049	24076666	chr3L	13923052	ATCGCCTACGTTGGCATGA	CATCCTTATCCTTGCTGCTCT
scaffold_12822	2075844	chr3R	1830102	TTCGGTTCGTCCTCCTATGT	TCTGTATGTAGTTGCCGAGGA
scaffold_13047	13147178	chr3R	10485581	TATACACAAAGTGCCCAGTCC	CGCACGCTCGTATACATTTGA
scaffold_12970	4679133	chrX	5525068	TCAATGGCACAGCACTACTAT	CATAATATTCACGGCGCTCTC
scaffold_12928	727422	chrX	6003904	GCCGGGTCTGAAACTAGTC	AGAGTAAACGCCATTCGTTGT
scaffold_12855	2112965	chr3R	23499011	TTGATAGCCCGCATGTTTGA	TAGAACTGTTTTACGGCGTACT
scaffold_12963	6542099	chr2L	16724571	CTAATTGAGAAGCCCGAGGAC	ATAGTGACGCACATACTCTCC
scaffold_13049	8397396	chr3L	16708947	ATATATTTGGATCGCCGGACA	TTGTTCACGTCGAGATTGACA
scaffold_12855	7639695	chr3R	16859660	TCTCAGTTCTAATGCGGGATC	GGATTCCAACCCAAATCCTGT
scaffold_12875	952610	chr2R	3701368	CGACGAACACCAAACAGATTC	ATTGGTATATCACTGCGCACAT
scaffold_12963	14640719	chr2L	6636665	CTGCCAAACTGGAGGTGAA	GTAGATCCGCGAGACATGAAA
scaffold_12963	14712947	chr2L	6682191	TCTGCACGTCGATGTTAATCT	CAAAACAATACGGCCACCAC
scaffold_12875	15533296	chr2R	2620725	GTTGCTGTGCTCTTCTATGAC	TGTCCTTCATTTCGTCGGTAA
scaffold_12875	1756298	chr2R	4771250	GGTATACCTTCGGAGATGGTC	GGCATCGTGCATATTCTTCTC
scaffold_12472	146654	chrX	2612885	GCTGCTGCAAGAATGTCTATC	CAATATCACGACCACCACCAT
scaffold_12875	1741240	chr2R	4755330	CAACGAGCTTATCCTGGTCAA	GTTTCCAAGGCGGTTATGAAC
scaffold_12875	15378563	chr2R	19939078	CAACGGCCGAGAAGGTTTTC	ACGATGTAGATGCATGGAGAC
scaffold_13047	14341938	chr3R	13223272	AGCAACCTCACACATCTTTCT	TTGTATCTCGGGCGGAATAGT
scaffold_12855	4710776	chr3R	14181027	GCTGCAGATTGGCGATGTA	TAGCCAAGCTCGGATTTTGAA
scaffold_12855	7641016	chr3R	16861033	GTGCATTCAAGAGATGTGGTC	CCATCTGCTCGGAACAGTTAA
scaffold_10324	38494	chr2R	8336284	GGTCAAGGAGTACTCGAGCT	GCGTACTGGAACGATCAAAGA
scaffold_12855	2113083	chr3R	23498893	CTGCATCATGGTGGCGAATA	AGCCATTCGTGGAGAATATGT
scaffold_13049	7330099	chr3L	6947854	CTACAAGCCGTGCGAGTC	GCGGCTGATTGTTAATGTGAA
scaffold_12855	2312735	chr3R	16819460	GATCTGGATCAGCTGGAAATGA	GGCTCAAAGTAGATGCGTGTA
scaffold_12970	4679142	chrX	5525059	ATACAACGCCAGGCTATCAAT	CATAATATTCACGGCGCTCTC
scaffold_13047	9559456	chr3R	27446081	CTCAAGTACGGCACGGGTTA	TAACAAGATGGCATTGGGTGA
scaffold_12963	7888543	chr2L	16312353	GCGGCAACGATAATCTCGTAA	CGATGTGTGTCCGGTTAGATC
scaffold_12855	7632707	chr3R	16854033	CATGTGACAAGTCCTGTGGA	ATTCCATGGCACGACTCTCTA
scaffold_12963	18832262	chr2L	411895	GGACCTCACGCATTATACACT	TCAGATTGATGGCCTCGAAGA
scaffold_12855	2111676	chr3R	23500290	TATCCAAGAAGCCCTCGATAC	GAGCAGACTTTCAAGCACAGT
scaffold_12970	2481533	chrX	9468688	CCACACTCTTCCTACGTTGAT	TTGATAAGTGCCGTGCGATTT
scaffold_13324	2751338	chr2R	15111141	ATCTCCGCCTCGCTGGT	GTAATCACAGTTGCTGTTCTC
scaffold_13049	5384403	chr3L	7396948	GGCGTCATCGCTCTGTC	CCTCCACCACCGTATACTCC
scaffold_12855	7640908	chr3R	16860925	CCAATATTTGCGATGCTGAGT	CCTCCACCGTAATCCTATTGA
scaffold_13049	133619	chr3L	3086223	GCTCGAGGTGGACAACTATC	ATGCTTTTGTCGTAAACACCTC
scaffold_10324	898895	chr2R	11151551	TACCATGCAGCTGAAGAAACA	GAATGGACAGCCCCACATT
scaffold_12855	2111357	chr3R	23500600	GTTTCTCGCTGGTCCAAATCT	ACACGATTGATTTGGGATACC
scaffold_12970	8034004	chrX	9171062	CTACATCTGGGTGCAGCTCTA	CTGCCGTCATCATGTTTTGAT
scaffold_12963	7683259	chr2L	1609982	TCGTATGTGGGTCGCAATTTC	TTACACCTGCAAGAAGGGTAC
scaffold_13049	13625922	chr3L	20372778	GAACCAAGTTTGCGGTTCAC	GGAGCGTCGCTTTAAATGTTC
scaffold_13047	6411398	chr3R	482227	CAGCTCGGAGCAGGTGT	GACATGTGGTGCCAGATAGC
scaffold_12963	14962555	chr2L	3762337	CAGTCCATGTCGCGATGA	GCGTAGGTGTCCTTATGATCTT
scaffold_12963	15295539	chr2L	3503650	TTGCAGAAGCTGCTGAACTT	GGCCATGGCATTCTGATATTC
scaffold_12970	2210027	chrX	19236040	AGTTCTACACGTCCGTTGAAT	CCGATGGCAGGTAAAATACCA
scaffold_12875	17175257	chr2R	20883120	AGCTCGACTCCAATCTGTATC	TTGGTATAGAGACGCCACCAT
scaffold_12963	13388864	chr2L	11817946	GCGCACCCTCATCATTGATAT	GCGTATTCTTGCGATCACATA
scaffold_12875	16076173	chr2R	6168493	CTGCTTAGTCCGCGCTATC	CTTTGTTTCCAGCATGAGAGC
scaffold_12963	7074541	chr2L	13188337	CAACAAACTAAAGCTGCTGTCC	TAGCGCAGACGTTGAAGTATT
scaffold_12875	1757952	chr2R	4772882	GGCTCTGTGCTGAACTACTTT	ATTTCAAAGATTGCGTCCTCAC
scaffold_12928	1939869	chrX	14893901	CGCGTTATGGACTATGTCGT	TATCGATACTCTCGCCGGTAT
scaffold_13042	3187505	chrX	10941783	GATCTGTACGAACTGGTGCT	GCCATGCTGTCCAATCTCAAA
scaffold_12723	684827	chr2L	19495999	CATGCGGAGGCGAATGTA	GTGTGGCGTTTGTATTGAGCT
scaffold_12875	1193997	chr2R	17508354	TTGAACAATCGCTGGCACATA	CATTTGCCCAGATTGAGCAC
scaffold_12875	17553290	chr2R	3388683	AGCCAGGCGTTCTGTATAATC	GCATCGCATATTTGGCGGATA
scaffold_12875	8375223	chr2R	9704884	GCGCGAGTTGTATATGCTGTA	AACTTGATTGCGCTCTCATTC
scaffold_12875	6845724	chr2R	10395134	ATGACGCTGGCCATGTCTA	TCGTGCACTACATCCATCAAT
scaffold_12855	7639912	chr3R	16859877	TTTGCTACTACAGCCGGAAGA	CCACATGGGATCGATATCACC
scaffold_12963	14640809	chr2L	6636749	CTCGCGGAAGATATCGCTGAC	GTAGATCCGCGAGACATGAA
scaffold_12875	6296781	chr2R	9781439	GGCCTATATCGCGTCAAGTC	CGGCTTGCAGAGTAATTTTCA
scaffold_13049	12012814	chr3L	2126093	CAAGTTTATAGCCGCCACAC	CGGAACTCGCCTGGTATAAAC
scaffold_12875	16076068	chr2R	6168388	TTGAAGCGGATTCGGAGAC	CTGCTGCCTCGCTATTCTC
scaffold_13047	19224977	chr3R	16844310	ATCGCTCAAGTGCGATCATAT	TGCGATTACATTTTGGCAACT
scaffold_12970	978709	chrX	14168301	CAGCATGTTGCTGTCTATAAC	CTTCCCCATACTTGACGGTAC
scaffold_13049	11713297	chr3L	5733625	CGAGGTGATTGAGATCTTTGAA	TGGAGTCATTTTGCTGCTGAT
scaffold_12875	9416450	chr2R	4339319	ATGCGATTGCTGACAGTTGTT	TGACTTGAAAATGGGCGACAA
scaffold_12963	9700013	chr2L	8178242	GCACATCATGAAGGCCGTTTA	TAGACCGCCCTCCAGTTTATC
scaffold_13049	19401623	chr3L	16104037	AAACCCATACCATCCGAGGA	TTGCAGTCGCATAGCTTACA
scaffold_12855	7635480	chr3R	16856809	CGTGTTCGGTCGAGAAAATTC	GACGTTCGATCTTGCTCTGTA
