# Supplementary material for: Evolutionary analysis reveals regulatory and functional landscape of coding and non-coding RNA editing
Source: PLoS Genet. 2017 Feb 6;13(2):e1006563. doi: 10.1371/journal.pgen.1006563 (PMC5319793; doi:10.1371/journal.pgen.1006563)
Supplement: S5 Table — (XLSX) [file pgen.1006563.s016.xlsx]

## Sheet: Sheet1
Position	A	C	G	T
-1	0.408	0.168	0.048	0.376
Editing site	1	0	0	0
1	0.166	0.19	0.396	0.247
