# Supplementary material for: Evolutionary analysis reveals regulatory and functional landscape of coding and non-coding RNA editing
Source: PLoS Genet. 2017 Feb 6;13(2):e1006563. doi: 10.1371/journal.pgen.1006563 (PMC5319793; doi:10.1371/journal.pgen.1006563)
Supplement: S6 Table — (XLSX) [file pgen.1006563.s017.xlsx]

## Sheet: Sheet1
Triplet	Raw Scores	Normalized scores
AAG	3.137	10
TAG	2.999	9.7
AAT	2.31	8.13
AAC	2.172	7.82
CAG	2.172	7.82
TAT	2.172	7.82
TAC	2.034	7.51
AAA	1.62	6.57
TAA	1.482	6.25
CAT	1.344	5.94
CAC	1.207	5.63
CAA	0.655	4.38
GAG	0.241	3.44
GAT	-0.586	1.56
GAC	-0.724	1.25
GAA	-1.276	0
