# Supplementary material for: Evolutionary analysis reveals regulatory and functional landscape of coding and non-coding RNA editing
Source: PLoS Genet. 2017 Feb 6;13(2):e1006563. doi: 10.1371/journal.pgen.1006563 (PMC5319793; doi:10.1371/journal.pgen.1006563)
Supplement: S7 Table — (XLSX) [file pgen.1006563.s018.xlsx]

## Sheet: D. mel
S14 Table. ECS predictions in D.mel (this tab) and five other species (other tabs)
Proximal ECS predictions
Chrom	Position	Strand	pos_ECS_start	pos_ECS_end	pos_ed_start	pos_ed_end
chr2L	10458754	+	10458692	10458725	10458730	10458754
chr2L	10735494	-	10735514	10735557	10735469	10735509
chr2L	10769142	-	10769086	10769123	10769130	10769160
chr2L	10840381	-	10840412	10840449	10840373	10840407
chr2L	10840395	-	10840412	10840449	10840373	10840407
chr2L	10840440	-	10840378	10840407	10840412	10840444
chr2L	10846967	-	10846892	10846916	10846963	10846986
chr2L	11256081	+	11256178	11256231	11256055	11256106
chr2L	11796345	-	11796363	11796412	11796315	11796359
chr2L	11796346	-	11796363	11796412	11796315	11796359
chr2L	11815338	-	11815424	11815477	11815315	11815371
chr2L	11815454	-	11815315	11815371	11815424	11815477
chr2L	11817766	-	11817922	11817958	11817735	11817769
chr2L	11830362	-	11830445	11830474	11830360	11830392
chr2L	11830365	-	11830445	11830474	11830360	11830392
chr2L	11852450	+	11852354	11852379	11852434	11852463
chr2L	12432582	-	12432603	12432658	12432533	12432595
chr2L	12435373	+	12435316	12435352	12435357	12435390
chr2L	13187842	-	13187857	13187894	13187815	13187850
chr2L	13210137	+	13210062	13210099	13210108	13210164
chr2L	13218312	-	13218228	13218288	13218293	13218357
chr2L	13275689	+	13275711	13275738	13275673	13275704
chr2L	13297975	+	13297996	13298028	13297963	13297991
chr2L	13305202	-	13305284	13305319	13305192	13305227
chr2L	13305205	-	13305284	13305319	13305192	13305227
chr2L	13305211	-	13305284	13305319	13305192	13305227
chr2L	13475843	+	13475991	13476024	13475815	13475855
chr2L	13475851	+	13475991	13476024	13475815	13475855
chr2L	13476008	+	13475821	13475855	13475991	13476018
chr2L	15651239	-	15651343	15651367	15651232	15651258
chr2L	15651253	-	15651343	15651367	15651232	15651258
chr2L	15651359	-	15651222	15651258	15651343	15651372
chr2L	15652622	-	15652572	15652596	15652605	15652631
chr2L	16174194	+	16174257	16174289	16174183	16174223
chr2L	16724571	-	16724743	16724768	16724550	16724574
chr2L	16742648	-	16742608	16742637	16742642	16742668
chr2L	16877692	+	16877822	16877876	16877667	16877726
chr2L	16877713	+	16877822	16877904	16877639	16877726
chr2L	16877762	+	16877788	16877819	16877750	16877782
chr2L	16877800	+	16877750	16877782	16877788	16877819
chr2L	16877817	+	16877750	16877782	16877788	16877819
chr2L	16877861	+	16877667	16877726	16877822	16877876
chr2L	16903370	+	16903248	16903334	16903341	16903411
chr2L	16911367	+	16911277	16911326	16911337	16911388
chr2L	17371546	-	17371376	17371397	17371538	17371559
chr2L	19048300	+	19048261	19048284	19048295	19048321
chr2L	19388240	-	19388272	19388327	19388216	19388267
chr2L	19509717	-	19509587	19509649	19509704	19509764
chr2L	19571679	-	19571488	19571522	19571662	19571694
chr2L	202205	+	202156	202184	202192	202221
chr2L	202218	+	202154	202184	202192	202223
chr2L	20346120	+	20345943	20345979	20346109	20346147
chr2L	20347389	+	20347201	20347230	20347379	20347410
chr2L	20825935	+	20825959	20825987	20825926	20825955
chr2L	20872873	-	20872926	20872968	20872869	20872914
chr2L	214328	-	214362	214405	214311	214351
chr2L	21700990	+	21701015	21701059	21700963	21701007
chr2L	22162486	+	22162553	22162585	22162464	22162498
chr2L	2785621	-	2785682	2785712	2785615	2785641
chr2L	283707	-	283774	283818	283682	283727
chr2L	283720	-	283774	283818	283682	283727
chr2L	2850155	-	2850194	2850226	2850137	2850182
chr2L	2967370	+	2967467	2967538	2967344	2967406
chr2L	2967382	+	2967467	2967516	2967359	2967406
chr2L	3147474	-	3147615	3147654	3147471	3147510
chr2L	3361215	-	3361305	3361335	3361191	3361224
chr2L	3463378	-	3463295	3463329	3463361	3463395
chr2L	3503650	-	3503740	3503778	3503612	3503652
chr2L	3503750	-	3503612	3503652	3503740	3503778
chr2L	3761646	+	3761507	3761532	3761634	3761655
chr2L	3762371	+	3762397	3762423	3762363	3762388
chr2L	3762410	+	3762363	3762388	3762397	3762423
chr2L	411895	-	411905	411947	411866	411899
chr2L	4319364	+	4319429	4319478	4319353	4319400
chr2L	4645857	+	4645874	4645896	4645840	4645866
chr2L	4986257	+	4986178	4986229	4986234	4986290
chr2L	4986611	+	4986745	4986804	4986573	4986642
chr2L	4986770	+	4986603	4986642	4986745	4986777
chr2L	4986771	+	4986603	4986642	4986745	4986777
chr2L	5126786	+	5126814	5126859	5126767	5126809
chr2L	5132837	+	5132974	5133028	5132824	5132874
chr2L	5164570	+	5164597	5164619	5164566	5164588
chr2L	5184866	+	5184880	5184910	5184840	5184875
chr2L	5356770	+	5356714	5356743	5356747	5356776
chr2L	5358965	+	5358883	5358924	5358965	5359005
chr2L	546751	+	546893	546915	546746	546767
chr2L	6002057	+	6001923	6002031	6002043	6002163
chr2L	6002101	+	6001923	6002031	6002043	6002163
chr2L	6002117	+	6001923	6002031	6002043	6002163
chr2L	6452387	-	6452403	6452440	6452363	6452398
chr2L	6499011	+	6498933	6498964	6498996	6499024
chr2L	6499312	+	6499176	6499206	6499309	6499343
chr2L	6559981	+	6560037	6560063	6559972	6559995
chr2L	6636823	-	6636761	6636795	6636806	6636840
chr2L	6682191	-	6682229	6682254	6682176	6682200
chr2L	6779407	-	6779334	6779372	6779376	6779416
chr2L	7052677	+	7052693	7052730	7052650	7052684
chr2L	7052678	+	7052693	7052730	7052650	7052684
chr2L	7196346	-	7196418	7196441	7196325	7196356
chr2L	7196423	-	7196325	7196356	7196418	7196441
chr2L	7228779	-	7228922	7228962	7228756	7228796
chr2L	7230480	-	7230414	7230458	7230463	7230506
chr2L	7683904	+	7683843	7683882	7683886	7683923
chr2L	7695350	-	7695514	7695547	7695339	7695372
chr2L	7803364	-	7803405	7803462	7803337	7803391
chr2L	8052588	+	8052519	8052571	8052577	8052627
chr2L	8119964	-	8119979	8120014	8119938	8119973
chr2L	8177947	+	8177990	8178025	8177947	8177983
chr2L	8201337	-	8201362	8201427	8201301	8201357
chr2L	8201387	-	8201305	8201357	8201362	8201423
chr2L	8525945	-	8526026	8526069	8525915	8525959
chr2L	9256786	+	9256624	9256656	9256772	9256807
chr2L	9717614	-	9717647	9717698	9717594	9717642
chr2L	9733166	-	9733198	9733228	9733159	9733189
chr2L	9733338	-	9733364	9733418	9733310	9733358
chr2L	9733349	-	9733364	9733418	9733310	9733358
chr2L	9733398	-	9733310	9733358	9733364	9733418
chr2L	9789039	-	9789101	9789127	9789026	9789054
chr2L	9809349	-	9809358	9809383	9809328	9809349
chr2L	9809365	-	9809328	9809349	9809358	9809383
chr2L	9809367	-	9809328	9809349	9809358	9809383
chr2L	9935162	-	9935065	9935120	9935129	9935182
chr2L	9935163	-	9935065	9935120	9935129	9935182
chr2L	9961364	-	9961438	9961465	9961348	9961376
chr2LHet	20241	-	20393	20419	20226	20249
chr2R	10243025	+	10243056	10243125	10242977	10243050
chr2R	10243094	+	10242977	10243050	10243056	10243125
chr2R	10627931	-	10628028	10628059	10627910	10627941
chr2R	10628044	-	10627910	10627941	10628028	10628059
chr2R	11151601	-	11151699	11151744	11151567	11151617
chr2R	11151703	-	11151569	11151617	11151699	11151748
chr2R	11151722	-	11151569	11151617	11151699	11151742
chr2R	11152103	-	11151981	11152068	11152072	11152151
chr2R	11304258	+	11304174	11304233	11304240	11304298
chr2R	11304273	+	11304174	11304233	11304240	11304298
chr2R	11343783	+	11343806	11343837	11343769	11343800
chr2R	11406151	-	11406188	11406244	11406130	11406182
chr2R	11406211	-	11406130	11406182	11406188	11406244
chr2R	11406217	-	11406130	11406182	11406188	11406244
chr2R	11624115	+	11624174	11624230	11624087	11624135
chr2R	11652804	-	11652724	11652760	11652798	11652833
chr2R	11662558	-	11662574	11662597	11662542	11662569
chr2R	11662565	-	11662574	11662597	11662542	11662569
chr2R	11662784	-	11662586	11662621	11662781	11662819
chr2R	11662802	-	11662949	11662989	11662776	11662807
chr2R	11759340	-	11759263	11759315	11759320	11759369
chr2R	11759871	-	11759912	11759936	11759853	11759879
chr2R	11759872	-	11759912	11759936	11759853	11759879
chr2R	11899948	+	11899981	11900021	11899928	11899967
chr2R	12002664	+	12002695	12002726	12002653	12002681
chr2R	12002670	+	12002695	12002726	12002653	12002681
chr2R	12021159	+	12021094	12021141	12021147	12021196
chr2R	12021160	+	12021094	12021141	12021147	12021196
chr2R	12035167	-	12035181	12035207	12035150	12035175
chr2R	12534985	+	12535140	12535162	12534970	12534995
chr2R	12883223	+	12883258	12883300	12883211	12883251
chr2R	12883277	+	12883211	12883251	12883258	12883300
chr2R	12883279	+	12883211	12883251	12883258	12883300
chr2R	12897066	-	12896871	12896929	12897042	12897097
chr2R	13262384	+	13262527	13262556	13262378	13262407
chr2R	13262386	+	13262527	13262556	13262378	13262407
chr2R	13262389	+	13262527	13262556	13262378	13262407
chr2R	13262546	+	13262349	13262407	13262527	13262582
chr2R	13262556	+	13262377	13262407	13262527	13262557
chr2R	13262557	+	13262377	13262407	13262527	13262557
chr2R	14006393	-	14006426	14006464	14006385	14006422
chr2R	14727856	-	14727737	14727799	14727803	14727869
chr2R	14893531	+	14893565	14893600	14893518	14893556
chr2R	14893587	+	14893518	14893556	14893565	14893600
chr2R	15113163	+	15113093	15113139	15113145	15113188
chr2R	15127157	+	15127041	15127079	15127146	15127179
chr2R	17032069	+	17031951	17031997	17032051	17032094
chr2R	17032683	+	17032623	17032645	17032679	17032701
chr2R	17202967	+	17202785	17202817	17202947	17202980
chr2R	18105869	-	18105778	18105822	18105832	18105883
chr2R	18279015	+	18278924	18278996	18279003	18279068
chr2R	18279023	+	18278924	18278996	18279003	18279068
chr2R	18279039	+	18278924	18278996	18279003	18279068
chr2R	18451673	-	18451595	18451635	18451646	18451695
chr2R	18766439	+	18766355	18766390	18766421	18766453
chr2R	18818232	+	18818374	18818426	18818205	18818266
chr2R	18954999	+	18954944	18954975	18954982	18955009
chr2R	19052534	-	19052426	19052466	19052516	19052559
chr2R	19287273	-	19287297	19287336	19287247	19287288
chr2R	19287318	-	19287247	19287288	19287297	19287336
chr2R	19378792	+	19378827	19378909	19378738	19378809
chr2R	19776191	+	19776216	19776247	19776185	19776212
chr2R	19814203	+	19814230	19814264	19814189	19814222
chr2R	19894078	-	19894128	19894192	19894064	19894119
chr2R	19939078	+	19939013	19939046	19939061	19939097
chr2R	20272073	-	20272082	20272105	20272051	20272076
chr2R	20399839	-	20399640	20399688	20399822	20399864
chr2R	20399841	-	20399645	20399688	20399822	20399856
chr2R	20770205	+	20770241	20770278	20770199	20770236
chr2R	20770274	+	20770199	20770236	20770241	20770278
chr2R	20798107	+	20798260	20798295	20798101	20798135
chr2R	20798275	+	20798318	20798368	20798269	20798314
chr2R	20798298	+	20798318	20798368	20798269	20798314
chr2R	20798302	+	20798318	20798368	20798269	20798314
chr2R	20798304	+	20798318	20798368	20798269	20798314
chr2R	20798337	+	20798269	20798314	20798318	20798368
chr2R	20798346	+	20798270	20798314	20798318	20798366
chr2R	20798584	+	20798386	20798411	20798571	20798603
chr2R	20802212	+	20802360	20802410	20802194	20802244
chr2R	20802225	+	20802360	20802401	20802204	20802244
chr2R	20802313	+	20802267	20802296	20802305	20802332
chr2R	20802315	+	20802267	20802296	20802305	20802332
chr2R	20802317	+	20802267	20802296	20802305	20802332
chr2R	20802381	+	20802204	20802244	20802360	20802401
chr2R	20802382	+	20802204	20802244	20802360	20802401
chr2R	20802387	+	20802204	20802244	20802360	20802401
chr2R	20802388	+	20802204	20802244	20802360	20802401
chr2R	20802397	+	20802204	20802244	20802360	20802401
chr2R	20960572	-	20960386	20960427	20960548	20960589
chr2R	21063616	-	21063577	21063611	21063616	21063650
chr2R	21063631	-	21063577	21063611	21063616	21063650
chr2R	2513350	-	2513209	2513283	2513294	2513369
chr2R	2513356	-	2513209	2513283	2513294	2513369
chr2R	2620585	-	2620691	2620742	2620568	2620622
chr2R	2620715	-	2620568	2620622	2620691	2620742
chr2R	2620725	-	2620568	2620622	2620691	2620742
chr2R	2631618	+	2631651	2631691	2631598	2631645
chr2R	3389693	+	3389818	3389880	3389677	3389737
chr2R	3389704	+	3389818	3389880	3389677	3389737
chr2R	3467211	+	3467277	3467330	3467196	3467252
chr2R	3628363	-	3628384	3628427	3628333	3628380
chr2R	3628526	-	3628457	3628490	3628495	3628531
chr2R	3701368	+	3701212	3701267	3701345	3701399
chr2R	3861200	+	3861161	3861192	3861196	3861224
chr2R	3896847	-	3896861	3896905	3896802	3896851
chr2R	3988206	+	3988085	3988167	3988176	3988272
chr2R	4763071	+	4763189	4763213	4763065	4763087
chr2R	4764295	+	4764218	4764275	4764280	4764342
chr2R	4765082	+	4765038	4765066	4765071	4765098
chr2R	4771195	+	4771232	4771288	4771166	4771227
chr2R	4771211	+	4771232	4771275	4771182	4771227
chr2R	4771246	+	4771166	4771227	4771232	4771288
chr2R	4771247	+	4771166	4771227	4771232	4771288
chr2R	4771250	+	4771166	4771227	4771232	4771288
chr2R	4771260	+	4771166	4771227	4771232	4771288
chr2R	4772736	+	4772640	4772696	4772702	4772753
chr2R	4772882	+	4772795	4772837	4772865	4772906
chr2R	4772889	+	4772795	4772837	4772865	4772906
chr2R	5117191	-	5117322	5117348	5117181	5117207
chr2R	5122019	-	5122042	5122074	5122008	5122038
chr2R	5122024	-	5122042	5122074	5122008	5122038
chr2R	5122250	-	5122204	5122229	5122241	5122265
chr2R	5153159	-	5153280	5153316	5153148	5153184
chr2R	5205108	-	5205133	5205165	5205098	5205127
chr2R	5205233	-	5205188	5205211	5205220	5205243
chr2R	5206629	-	5206650	5206730	5206550	5206641
chr2R	5206660	-	5206541	5206641	5206650	5206736
chr2R	5422288	+	5422402	5422467	5422254	5422313
chr2R	5422418	+	5422254	5422313	5422402	5422467
chr2R	5422435	+	5422254	5422313	5422402	5422467
chr2R	5422436	+	5422254	5422313	5422402	5422467
chr2R	5422448	+	5422254	5422313	5422402	5422467
chr2R	5603127	+	5603151	5603192	5603107	5603145
chr2R	5705830	+	5705765	5705797	5705804	5705837
chr2R	5995484	+	5995368	5995423	5995427	5995488
chr2R	5995564	+	5995664	5995705	5995541	5995587
chr2R	6133026	+	6132968	6133003	6133008	6133044
chr2R	6168385	+	6168437	6168498	6168375	6168430
chr2R	6168388	+	6168437	6168498	6168375	6168430
chr2R	6168396	+	6168437	6168498	6168375	6168430
chr2R	6168410	+	6168437	6168498	6168375	6168430
chr2R	6168422	+	6168437	6168498	6168375	6168430
chr2R	6168423	+	6168437	6168498	6168375	6168430
chr2R	6168455	+	6168375	6168430	6168437	6168498
chr2R	6168485	+	6168375	6168430	6168437	6168498
chr2R	6168491	+	6168375	6168430	6168437	6168498
chr2R	6168493	+	6168375	6168430	6168437	6168498
chr2R	6211741	-	6211761	6211801	6211719	6211756
chr2R	6265892	-	6265765	6265856	6265860	6265956
chr2R	6265937	-	6265765	6265856	6265860	6265956
chr2R	6265938	-	6265767	6265856	6265860	6265952
chr2R	6321780	+	6321804	6321840	6321760	6321792
chr2R	6498966	+	6498892	6498930	6498936	6498981
chr2R	6498969	+	6498892	6498930	6498936	6498981
chr2R	6643555	-	6643615	6643654	6643539	6643576
chr2R	6643556	-	6643614	6643654	6643539	6643577
chr2R	6707654	+	6707789	6707826	6707621	6707656
chr2R	6708460	+	6708543	6708642	6708432	6708539
chr2R	7129498	-	7129447	7129472	7129477	7129505
chr2R	7335106	+	7334937	7334972	7335072	7335110
chr2R	7336795	+	7336897	7336943	7336770	7336808
chr2R	7336899	+	7336770	7336808	7336897	7336943
chr2R	7336921	+	7336770	7336808	7336897	7336943
chr2R	7337821	+	7337865	7337914	7337800	7337859
chr2R	7337822	+	7337865	7337914	7337800	7337859
chr2R	7337823	+	7337865	7337914	7337800	7337859
chr2R	7337842	+	7337865	7337914	7337800	7337859
chr2R	7337855	+	7337865	7337914	7337800	7337859
chr2R	7337887	+	7337806	7337859	7337865	7337911
chr2R	7338438	+	7338555	7338624	7338429	7338503
chr2R	7338441	+	7338555	7338624	7338429	7338503
chr2R	7338470	+	7338555	7338597	7338466	7338503
chr2R	7338476	+	7338555	7338624	7338429	7338503
chr2R	7338477	+	7338555	7338624	7338429	7338503
chr2R	7338485	+	7338555	7338624	7338429	7338503
chr2R	7338499	+	7338555	7338624	7338429	7338503
chr2R	7338571	+	7338429	7338503	7338555	7338624
chr2R	7345051	+	7345084	7345139	7345024	7345078
chr2R	7468541	-	7468432	7468486	7468492	7468551
chr2R	7914806	-	7914608	7914651	7914763	7914810
chr2R	8336191	+	8336130	8336174	8336179	8336222
chr2R	8336259	+	8336061	8336106	8336255	8336300
chr2R	8336399	+	8336511	8336542	8336369	8336405
chr2R	8646087	+	8646144	8646221	8646059	8646135
chr2R	8688364	+	8688293	8688324	8688360	8688388
chr2R	8808751	+	8808796	8808858	8808721	8808787
chr2R	8808830	+	8808733	8808787	8808796	8808852
chr2R	8808831	+	8808733	8808787	8808796	8808852
chr2R	9064745	-	9064895	9064920	9064726	9064751
chr2R	9064746	-	9064895	9064920	9064726	9064751
chr2R	9064747	-	9064895	9064920	9064726	9064751
chr2R	9064912	-	9064726	9064751	9064895	9064920
chr2R	9065003	-	9064942	9064968	9064998	9065022
chr2R	9379363	-	9379269	9379320	9379333	9379390
chr2R	9384046	-	9384096	9384165	9384017	9384086
chr2R	9696896	+	9696919	9696958	9696876	9696912
chr2R	9697112	+	9697040	9697068	9697094	9697124
chr2R	9704614	+	9704633	9704665	9704588	9704624
chr2R	9704645	+	9704602	9704635	9704640	9704669
chr2R	9704898	+	9704753	9704799	9704895	9704932
chr2R	9767879	-	9767897	9767967	9767819	9767892
chr2R	9773963	-	9773915	9773943	9773953	9773983
chr2R	9773975	-	9773915	9773943	9773953	9773983
chr2R	9781348	-	9781362	9781393	9781314	9781354
chr2R	9781368	-	9781314	9781354	9781362	9781393
chr2R	9950012	-	9950128	9950211	9950004	9950094
chr2R	9950156	-	9950037	9950094	9950128	9950178
chr2R	9950276	-	9950193	9950231	9950235	9950292
chr2R	9954928	-	9955069	9955112	9954896	9954942
chr2R	9954934	-	9955069	9955111	9954897	9954942
chr3L	1027109	-	1027225	1027250	1027092	1027115
chr3L	1027114	-	1027225	1027250	1027092	1027115
chr3L	10866805	+	10866963	10866993	10866786	10866822
chr3L	11031140	-	11030983	11031029	11031124	11031171
chr3L	11168856	+	11168809	11168833	11168839	11168867
chr3L	11169283	+	11169122	11169175	11169242	11169296
chr3L	11169285	+	11169122	11169175	11169242	11169296
chr3L	11169286	+	11169122	11169175	11169242	11169296
chr3L	11218250	+	11218313	11218390	11218237	11218309
chr3L	11218378	+	11218236	11218309	11218313	11218391
chr3L	11761954	-	11762003	11762106	11761893	11761998
chr3L	11761984	-	11762003	11762106	11761893	11761998
chr3L	11762758	-	11762806	11762865	11762737	11762801
chr3L	11762857	-	11762722	11762801	11762806	11762881
chr3L	11763055	-	11763103	11763184	11763013	11763098
chr3L	11763760	-	11763808	11763960	11763645	11763803
chr3L	11763790	-	11763808	11763989	11763619	11763803
chr3L	11763862	-	11763664	11763803	11763808	11763945
chr3L	11763892	-	11763910	11763963	11763847	11763905
chr3L	12205409	-	12205456	12205485	12205395	12205421
chr3L	12397053	-	12397089	12397121	12397047	12397081
chr3L	12406651	-	12406681	12406715	12406641	12406672
chr3L	1303608	+	1303624	1303654	1303588	1303618
chr3L	13411207	-	13411139	13411184	13411192	13411238
chr3L	13460546	-	13460600	13460643	13460519	13460560
chr3L	14758982	+	14759047	14759081	14758952	14758986
chr3L	14792079	+	14792116	14792152	14792069	14792107
chr3L	14792130	+	14792069	14792107	14792116	14792152
chr3L	14859350	+	14859477	14859527	14859319	14859375
chr3L	1498050	-	1498159	1498212	1498009	1498061
chr3L	15105732	+	15105759	15105783	15105728	15105752
chr3L	16104037	-	16103902	16103944	16104025	16104067
chr3L	16104687	-	16104750	16104780	16104674	16104704
chr3L	16104689	-	16104750	16104780	16104674	16104704
chr3L	16133495	-	16133315	16133350	16133464	16133505
chr3L	1620844	+	1620703	1620793	1620801	1620896
chr3L	16708947	+	16709067	16709106	16708921	16708964
chr3L	16708959	+	16709067	16709098	16708927	16708964
chr3L	16709073	+	16708921	16708964	16709067	16709106
chr3L	173268	+	173282	173311	173249	173275
chr3L	17590965	-	17590864	17590888	17590953	17590975
chr3L	1781305	-	1781222	1781265	1781274	1781318
chr3L	1781408	-	1781428	1781457	1781394	1781424
chr3L	1782670	-	1782798	1782829	1782656	1782683
chr3L	1859215	-	1859254	1859299	1859207	1859249
chr3L	1859290	-	1859201	1859249	1859254	1859305
chr3L	18663995	-	18663958	18663986	18663991	18664014
chr3L	19100775	-	19100830	19100919	19100745	19100825
chr3L	19275903	-	19276039	19276064	19275894	19275919
chr3L	19276299	-	19276444	19276485	19276290	19276322
chr3L	19276300	-	19276444	19276485	19276290	19276322
chr3L	19276358	-	19276415	19276441	19276338	19276360
chr3L	19682823	+	19682965	19682990	19682806	19682831
chr3L	19682971	+	19682806	19682831	19682965	19682990
chr3L	20018195	-	20018107	20018148	20018159	20018203
chr3L	20150049	-	20149886	20149911	20150024	20150054
chr3L	20229698	-	20229665	20229689	20229697	20229718
chr3L	20372857	+	20372758	20372809	20372813	20372864
chr3L	20390268	-	20390202	20390245	20390252	20390291
chr3L	20432811	-	20432694	20432726	20432790	20432820
chr3L	20516600	-	20516500	20516561	20516570	20516626
chr3L	21065813	+	21065759	21065801	21065810	21065842
chr3L	21200939	+	21200962	21201006	21200902	21200947
chr3L	21206370	+	21206406	21206448	21206358	21206400
chr3L	21206392	+	21206406	21206448	21206358	21206400
chr3L	21206416	+	21206355	21206400	21206406	21206451
chr3L	21206443	+	21206355	21206400	21206406	21206451
chr3L	21274407	-	21274271	21274296	21274407	21274433
chr3L	21309294	-	21309098	21309147	21309267	21309313
chr3L	21327037	+	21327095	21327123	21327032	21327060
chr3L	21344704	+	21344820	21344864	21344674	21344713
chr3L	2134648	-	2134777	2134805	2134631	2134658
chr3L	2134649	-	2134777	2134805	2134631	2134658
chr3L	21818371	+	21818398	21818439	21818351	21818391
chr3L	22543552	+	22543466	22543522	22543526	22543581
chr3L	23024618	+	23024436	23024480	23024590	23024634
chr3L	2665990	-	2666114	2666158	2665979	2666020
chr3L	2666003	-	2666114	2666158	2665979	2666020
chr3L	2666150	-	2665978	2666020	2666114	2666159
chr3L	2666151	-	2665978	2666020	2666114	2666159
chr3L	288108	+	288267	288290	288104	288127
chr3L	2924786	+	2924823	2924857	2924781	2924817
chr3L	2924789	+	2924823	2924857	2924781	2924817
chr3L	2924790	+	2924823	2924857	2924781	2924817
chr3L	2924815	+	2924823	2924857	2924781	2924817
chr3L	2924829	+	2924781	2924817	2924823	2924857
chr3L	2924905	+	2924832	2924861	2924902	2924929
chr3L	2925090	+	2924944	2924970	2925074	2925099
chr3L	2925255	+	2925124	2925200	2925251	2925330
chr3L	2925287	+	2925462	2925486	2925264	2925289
chr3L	2941131	+	2941079	2941105	2941110	2941131
chr3L	2941311	+	2941192	2941228	2941306	2941339
chr3L	2941312	+	2941192	2941228	2941306	2941339
chr3L	2941314	+	2941192	2941228	2941306	2941339
chr3L	3230723	+	3230759	3230792	3230717	3230749
chr3L	3323676	-	3323625	3323653	3323661	3323687
chr3L	3359345	+	3359228	3359296	3359304	3359374
chr3L	3371804	-	3371856	3371921	3371793	3371849
chr3L	3371827	-	3371856	3371921	3371793	3371849
chr3L	3371858	-	3371793	3371849	3371856	3371921
chr3L	3371901	-	3371841	3371880	3371885	3371912
chr3L	3458708	-	3458843	3458908	3458649	3458710
chr3L	3946326	+	3946452	3946491	3946312	3946354
chr3L	3988390	+	3988470	3988491	3988374	3988395
chr3L	4078800	-	4078748	4078782	4078787	4078817
chr3L	4198341	+	4198408	4198473	4198334	4198399
chr3L	4323551	-	4323473	4323530	4323536	4323590
chr3L	4323560	-	4323473	4323530	4323536	4323590
chr3L	4323563	-	4323473	4323530	4323536	4323590
chr3L	4323564	-	4323473	4323530	4323536	4323590
chr3L	4323565	-	4323473	4323530	4323536	4323590
chr3L	4367893	-	4367923	4367948	4367889	4367916
chr3L	4367968	-	4368044	4368070	4367961	4367986
chr3L	4368065	-	4367961	4367986	4368044	4368070
chr3L	4591116	+	4591163	4591224	4591105	4591158
chr3L	4591123	+	4591163	4591224	4591105	4591158
chr3L	4591132	+	4591163	4591224	4591105	4591158
chr3L	4591136	+	4591163	4591224	4591105	4591158
chr3L	4591173	+	4591105	4591158	4591163	4591224
chr3L	4591179	+	4591105	4591158	4591163	4591224
chr3L	4591222	+	4591105	4591158	4591163	4591224
chr3L	4591224	+	4591105	4591158	4591163	4591224
chr3L	4591368	+	4591252	4591283	4591354	4591383
chr3L	5739872	+	5739956	5739990	5739846	5739882
chr3L	5739975	+	5739846	5739882	5739956	5739990
chr3L	5739976	+	5739846	5739882	5739956	5739990
chr3L	5739979	+	5739846	5739882	5739956	5739990
chr3L	5804219	+	5804259	5804299	5804214	5804252
chr3L	5804222	+	5804259	5804299	5804214	5804252
chr3L	6600049	+	6600053	6600081	6600015	6600049
chr3L	6943268	-	6943219	6943246	6943252	6943276
chr3L	6945571	-	6945628	6945682	6945560	6945619
chr3L	6945572	-	6945628	6945682	6945560	6945619
chr3L	6945573	-	6945628	6945682	6945560	6945619
chr3L	6946316	-	6946374	6946429	6946316	6946369
chr3L	7173538	-	7173435	7173466	7173504	7173541
chr3L	7267566	-	7267692	7267724	7267544	7267579
chr3L	7659663	-	7659685	7659720	7659644	7659681
chr3L	7685931	-	7685884	7685920	7685928	7685961
chr3L	7823803	-	7823724	7823779	7823784	7823844
chr3L	7921780	-	7921712	7921763	7921767	7921819
chr3L	7921782	-	7921712	7921763	7921767	7921819
chr3L	7921901	-	7921827	7921870	7921879	7921929
chr3L	7969839	+	7969851	7969892	7969798	7969841
chr3L	8348990	-	8348825	8348865	8348974	8349011
chr3L	8515154	-	8515323	8515343	8515138	8515166
chr3L	8643055	+	8642932	8642993	8642998	8643055
chr3L	8733195	-	8733143	8733174	8733179	8733214
chr3L	9134502	+	9134439	9134478	9134484	9134522
chr3L	9628262	-	9628285	9628322	9628246	9628280
chr3L	9662026	-	9662057	9662088	9662018	9662051
chr3L	9662076	-	9662018	9662051	9662057	9662088
chr3L	9707666	+	9707476	9707525	9707618	9707669
chr3L	9826390	+	9826457	9826489	9826380	9826410
chr3L	9826391	+	9826457	9826489	9826380	9826410
chr3L	9826394	+	9826457	9826489	9826380	9826410
chr3L	9826400	+	9826457	9826484	9826384	9826410
chr3L	9826401	+	9826457	9826484	9826384	9826410
chr3L	9826406	+	9826457	9826486	9826383	9826410
chr3L	9826463	+	9826380	9826410	9826457	9826489
chr3L	9826464	+	9826380	9826410	9826457	9826489
chr3L	9826466	+	9826380	9826410	9826457	9826489
chr3L	9826469	+	9826380	9826410	9826457	9826489
chr3L	9826470	+	9826380	9826410	9826457	9826489
chr3L	9826552	+	9826574	9826603	9826537	9826564
chr3L	9826555	+	9826574	9826603	9826537	9826564
chr3L	9826557	+	9826574	9826603	9826537	9826564
chr3L	9826559	+	9826574	9826603	9826537	9826564
chr3L	9826584	+	9826537	9826564	9826574	9826603
chr3L	9826587	+	9826538	9826564	9826574	9826602
chr3L	9827176	+	9827223	9827316	9827118	9827218
chr3L	9885234	+	9885037	9885112	9885220	9885284
chr3L	991394	+	991408	991469	991340	991400
chr3R	1062050	-	1062081	1062118	1062034	1062073
chr3R	1062051	-	1062081	1062118	1062034	1062073
chr3R	1062054	-	1062081	1062118	1062034	1062073
chr3R	1062097	-	1062034	1062073	1062081	1062118
chr3R	1062100	-	1062034	1062073	1062081	1062118
chr3R	10642469	-	10642600	10642648	10642462	10642506
chr3R	11113649	+	11113569	11113617	11113622	11113667
chr3R	11113885	+	11113709	11113749	11113862	11113902
chr3R	11122405	+	11122215	11122249	11122405	11122434
chr3R	11122417	+	11122220	11122249	11122405	11122429
chr3R	11132583	+	11132653	11132686	11132555	11132588
chr3R	11133569	+	11133420	11133483	11133541	11133607
chr3R	11212935	+	11212969	11213003	11212935	11212964
chr3R	11212944	+	11212969	11213003	11212935	11212964
chr3R	11213833	+	11213737	11213772	11213832	11213864
chr3R	11214118	+	11214144	11214180	11214098	11214134
chr3R	11214152	+	11214098	11214134	11214144	11214180
chr3R	11214153	+	11214098	11214134	11214144	11214180
chr3R	11225168	+	11225044	11225120	11225127	11225193
chr3R	11238976	+	11238909	11238953	11238958	11238997
chr3R	11618565	+	11618609	11618656	11618555	11618603
chr3R	11618571	+	11618609	11618656	11618555	11618603
chr3R	11648190	+	11648213	11648248	11648172	11648208
chr3R	11901077	-	11901095	11901126	11901055	11901089
chr3R	11922960	-	11922873	11922920	11922925	11922971
chr3R	11922966	-	11922873	11922920	11922925	11922971
chr3R	12024884	-	12024777	12024828	12024832	12024890
chr3R	12464869	+	12464837	12464859	12464866	12464889
chr3R	12464880	+	12464837	12464859	12464866	12464889
chr3R	125781	+	125828	125861	125751	125786
chr3R	12933819	-	12933677	12933719	12933784	12933826
chr3R	13370256	+	13370153	13370207	13370214	13370261
chr3R	1337783	-	1337912	1337940	1337776	1337802
chr3R	1337784	-	1337912	1337940	1337776	1337802
chr3R	1337796	-	1337912	1337940	1337776	1337802
chr3R	13599704	-	13599727	13599778	13599663	13599714
chr3R	13708487	-	13708422	13708461	13708468	13708501
chr3R	13708488	-	13708422	13708461	13708468	13708501
chr3R	13708492	-	13708422	13708461	13708468	13708501
chr3R	13715467	-	13715414	13715451	13715464	13715497
chr3R	14013095	+	14013129	14013153	14013094	14013116
chr3R	14116661	-	14116675	14116706	14116638	14116666
chr3R	14116857	-	14116728	14116801	14116809	14116872
chr3R	14180896	-	14181004	14181040	14180874	14180915
chr3R	14181014	-	14180879	14180915	14181004	14181035
chr3R	14181027	-	14180879	14180915	14181004	14181035
chr3R	1419820	+	1419681	1419737	1419808	1419872
chr3R	1419821	+	1419681	1419737	1419808	1419872
chr3R	14323677	-	14323720	14323770	14323665	14323714
chr3R	14554623	+	14554662	14554712	14554608	14554657
chr3R	14733521	+	14733679	14733714	14733492	14733525
chr3R	14733531	+	14733606	14733663	14733527	14733601
chr3R	14733532	+	14733606	14733663	14733527	14733601
chr3R	1475852	+	1475781	1475808	1475841	1475865
chr3R	1475953	+	1476057	1476096	1475931	1475967
chr3R	1476073	+	1475931	1475967	1476057	1476096
chr3R	14966506	-	14966331	14966383	14966461	14966511
chr3R	15056818	-	15056889	15056965	15056813	15056884
chr3R	15056819	-	15056889	15056965	15056813	15056884
chr3R	15056822	-	15056889	15056982	15056797	15056884
chr3R	15056846	-	15056889	15056990	15056789	15056884
chr3R	15063755	-	15063906	15063948	15063738	15063777
chr3R	15063763	-	15063906	15063948	15063738	15063777
chr3R	15063764	-	15063906	15063948	15063738	15063777
chr3R	15063919	-	15063738	15063777	15063906	15063948
chr3R	15063929	-	15063738	15063777	15063906	15063948
chr3R	15063941	-	15063742	15063777	15063906	15063944
chr3R	15589356	+	15589401	15589441	15589351	15589394
chr3R	15591382	+	15591472	15591500	15591374	15591400
chr3R	15591387	+	15591472	15591500	15591374	15591400
chr3R	15591390	+	15591472	15591500	15591374	15591400
chr3R	15708815	+	15708888	15708921	15708789	15708821
chr3R	15708896	+	15708789	15708821	15708888	15708921
chr3R	15863474	-	15863506	15863553	15863450	15863498
chr3R	16790050	+	16790071	16790100	16790039	16790067
chr3R	16804638	+	16804446	16804507	16804607	16804671
chr3R	16804709	+	16804614	16804661	16804680	16804732
chr3R	16804715	+	16804614	16804661	16804680	16804732
chr3R	16819443	+	16819384	16819414	16819424	16819459
chr3R	16819488	+	16819401	16819459	16819465	16819515
chr3R	16844414	+	16844505	16844531	16844403	16844429
chr3R	16844415	+	16844505	16844531	16844403	16844429
chr3R	16844511	+	16844403	16844429	16844505	16844531
chr3R	16844526	+	16844403	16844429	16844505	16844531
chr3R	16846284	+	16846209	16846238	16846268	16846297
chr3R	16852418	-	16852352	16852389	16852397	16852432
chr3R	16854033	-	16854089	16854114	16854021	16854046
chr3R	16856809	-	16856958	16856984	16856798	16856822
chr3R	16857611	-	16857637	16857671	16857599	16857631
chr3R	16857620	-	16857637	16857671	16857599	16857631
chr3R	16857660	-	16857598	16857631	16857637	16857672
chr3R	16859646	-	16859485	16859555	16859622	16859695
chr3R	16859660	-	16859500	16859555	16859622	16859674
chr3R	16859966	-	16859842	16859912	16859927	16859999
chr3R	16861033	-	16860866	16860892	16861030	16861057
chr3R	16866029	-	16866160	16866213	16866004	16866054
chr3R	16893917	+	16894057	16894111	16893881	16893932
chr3R	17047835	+	17047856	17047883	17047823	17047850
chr3R	17053769	+	17053814	17053923	17053699	17053806
chr3R	17053862	+	17053699	17053806	17053814	17053923
chr3R	17053904	+	17053706	17053806	17053814	17053918
chr3R	17053907	+	17053707	17053806	17053814	17053917
chr3R	17629678	-	17629638	17629663	17629669	17629695
chr3R	17629690	-	17629638	17629663	17629669	17629695
chr3R	17630019	-	17629899	17629936	17629992	17630029
chr3R	17860365	+	17860383	17860438	17860320	17860377
chr3R	191106	+	191149	191224	191082	191144
chr3R	191107	+	191149	191224	191082	191144
chr3R	191125	+	191149	191225	191074	191144
chr3R	191126	+	191149	191235	191061	191144
chr3R	191127	+	191149	191235	191061	191144
chr3R	191196	+	191082	191144	191149	191224
chr3R	19674259	+	19674321	19674409	19674198	19674291
chr3R	19808079	+	19808035	19808062	19808066	19808095
chr3R	19809226	+	19809268	19809289	19809217	19809238
chr3R	19809330	+	19809382	19809418	19809305	19809337
chr3R	19809332	+	19809382	19809418	19809305	19809337
chr3R	19929436	-	19929310	19929339	19929422	19929451
chr3R	20137053	+	20137075	20137121	20137025	20137071
chr3R	20227367	-	20227181	20227261	20227303	20227380
chr3R	20227540	-	20227571	20227606	20227532	20227566
chr3R	20365846	-	20365940	20366004	20365808	20365868
chr3R	20494537	+	20494484	20494523	20494531	20494565
chr3R	20501385	+	20501322	20501359	20501372	20501405
chr3R	20501386	+	20501322	20501359	20501372	20501405
chr3R	20533210	+	20533385	20533410	20533204	20533229
chr3R	20533211	+	20533385	20533411	20533203	20533229
chr3R	20533397	+	20533202	20533229	20533385	20533412
chr3R	20533398	+	20533202	20533229	20533385	20533412
chr3R	20533405	+	20533206	20533229	20533385	20533408
chr3R	20533418	+	20533524	20533551	20533410	20533438
chr3R	20533420	+	20533524	20533551	20533410	20533438
chr3R	20763151	-	20763080	20763113	20763128	20763163
chr3R	20895278	-	20895146	20895173	20895255	20895279
chr3R	21182683	-	21182600	21182634	21182679	21182712
chr3R	21506628	+	21506684	21506719	21506589	21506631
chr3R	21791353	+	21791389	21791433	21791337	21791379
chr3R	21791364	+	21791389	21791433	21791337	21791379
chr3R	21791365	+	21791389	21791433	21791337	21791379
chr3R	2281275	-	2281298	2281341	2281251	2281293
chr3R	23386060	-	23386026	23386052	23386058	23386084
chr3R	23498893	+	23498989	23499085	23498819	23498920
chr3R	23498894	+	23498989	23499085	23498819	23498920
chr3R	23499010	+	23498870	23498920	23498989	23499038
chr3R	23499011	+	23498870	23498920	23498989	23499038
chr3R	23500290	+	23500395	23500432	23500288	23500331
chr3R	23500441	+	23500554	23500624	23500434	23500508
chr3R	23500444	+	23500554	23500624	23500434	23500508
chr3R	23500458	+	23500554	23500605	23500452	23500508
chr3R	23500461	+	23500554	23500627	23500432	23500508
chr3R	23500583	+	23500459	23500508	23500554	23500598
chr3R	23500584	+	23500458	23500508	23500554	23500599
chr3R	23500796	+	23500694	23500748	23500763	23500813
chr3R	23501954	+	23502065	23502111	23501930	23501974
chr3R	23501955	+	23502065	23502111	23501930	23501974
chr3R	23501956	+	23502065	23502111	23501930	23501974
chr3R	23795247	-	23795157	23795205	23795214	23795262
chr3R	24424516	-	24424543	24424585	24424496	24424536
chr3R	25541021	-	25540990	25541012	25541020	25541043
chr3R	25567140	+	25567280	25567305	25567122	25567146
chr3R	25567141	+	25567280	25567305	25567122	25567146
chr3R	25742270	-	25742361	25742401	25742268	25742311
chr3R	27424471	-	27424355	27424383	27424452	27424482
chr3R	27424472	-	27424355	27424383	27424452	27424482
chr3R	27427550	-	27427570	27427600	27427533	27427564
chr3R	27427742	-	27427885	27427931	27427717	27427756
chr3R	27427817	-	27427765	27427792	27427797	27427825
chr3R	27427913	-	27427716	27427756	27427885	27427932
chr3R	27662808	+	27662664	27662735	27662775	27662841
chr3R	27662811	+	27662664	27662735	27662775	27662841
chr3R	27667009	+	27666871	27666898	27666993	27667020
chr3R	27669937	+	27669971	27670018	27669909	27669960
chr3R	27670470	+	27670397	27670434	27670456	27670489
chr3R	3018497	+	3018532	3018586	3018464	3018526
chr3R	3018547	+	3018464	3018526	3018532	3018586
chr3R	319616	-	319635	319663	319602	319631
chr3R	3785684	-	3785541	3785577	3785668	3785702
chr3R	3829168	+	3829194	3829223	3829163	3829190
chr3R	3829176	+	3829194	3829223	3829163	3829190
chr3R	3829179	+	3829194	3829223	3829163	3829190
chr3R	3829180	+	3829194	3829223	3829163	3829190
chr3R	3829208	+	3829163	3829190	3829194	3829223
chr3R	3848991	-	3849054	3849099	3848986	3849045
chr3R	4212460	-	4212474	4212501	4212442	4212468
chr3R	4212480	-	4212442	4212468	4212474	4212501
chr3R	4662535	-	4662476	4662508	4662516	4662538
chr3R	4662750	-	4662696	4662725	4662733	4662762
chr3R	4662759	-	4662696	4662725	4662733	4662762
chr3R	482227	+	482154	482197	482202	482247
chr3R	5192470	+	5192498	5192522	5192467	5192493
chr3R	5272099	+	5272042	5272076	5272082	5272120
chr3R	5274244	+	5274286	5274337	5274234	5274279
chr3R	5274323	+	5274234	5274279	5274286	5274337
chr3R	5352621	+	5352550	5352586	5352599	5352635
chr3R	5482244	-	5482398	5482429	5482234	5482260
chr3R	5495300	-	5495183	5495266	5495275	5495365
chr3R	6021705	+	6021717	6021742	6021684	6021712
chr3R	6021706	+	6021717	6021742	6021684	6021712
chr3R	6071146	+	6070969	6070992	6071144	6071167
chr3R	6071147	+	6070969	6070992	6071144	6071167
chr3R	6071158	+	6070969	6070992	6071144	6071167
chr3R	6410574	-	6410518	6410548	6410553	6410583
chr3R	6410657	-	6410813	6410846	6410643	6410680
chr3R	6594237	-	6594112	6594161	6594212	6594260
chr3R	7594412	-	7594470	7594551	7594394	7594465
chr3R	7594413	-	7594470	7594551	7594394	7594465
chr3R	7625405	-	7625276	7625333	7625388	7625443
chr3R	7626886	-	7626742	7626785	7626883	7626918
chr3R	7626891	-	7626746	7626785	7626883	7626918
chr3R	7626914	-	7626742	7626785	7626883	7626918
chr3R	7990069	-	7990136	7990185	7990030	7990076
chr3R	9518314	+	9518252	9518291	9518299	9518339
chr4	120864	+	121024	121045	120859	120880
chr4	1268792	+	1268830	1268858	1268788	1268815
chr4	1268793	+	1268830	1268858	1268788	1268815
chr4	1268814	+	1268830	1268858	1268788	1268815
chr4	1268833	+	1268788	1268815	1268830	1268858
chr4	1268844	+	1268788	1268815	1268830	1268858
chr4	768364	+	768280	768301	768358	768379
chr4	773316	+	773247	773295	773302	773344
chr4	796510	+	796572	796621	796495	796544
chr4	796588	+	796495	796544	796572	796621
chr4	796594	+	796495	796544	796572	796621
chr4	895009	-	894943	894980	894985	895019
chrX	10137719	-	10137598	10137662	10137670	10137735
chrX	10219681	-	10219482	10219628	10219656	10219790
chrX	10224699	-	10224724	10224782	10224659	10224716
chrX	10224819	-	10224661	10224773	10224792	10224900
chrX	10640518	+	10640363	10640397	10640504	10640534
chrX	10640521	+	10640363	10640397	10640504	10640534
chrX	10765334	-	10765358	10765393	10765326	10765352
chrX	10941712	+	10941752	10941816	10941683	10941745
chrX	10941730	+	10941752	10941833	10941668	10941745
chrX	10941783	+	10941668	10941745	10941752	10941833
chrX	10941786	+	10941668	10941745	10941752	10941833
chrX	1128929	-	1128966	1128997	1128925	1128954
chrX	11469453	+	11469573	11469621	11469431	11469480
chrX	11469588	+	11469436	11469480	11469573	11469615
chrX	11705972	-	11705992	11706026	11705946	11705988
chrX	11706104	-	11705912	11705940	11706089	11706117
chrX	11706107	-	11705912	11705940	11706089	11706117
chrX	11833797	-	11833816	11833862	11833769	11833812
chrX	11833801	-	11833816	11833862	11833769	11833812
chrX	11862801	-	11862816	11862852	11862771	11862811
chrX	11865886	-	11865899	11865935	11865860	11865892
chrX	11958019	+	11958060	11958112	11958003	11958053
chrX	12532713	+	12532814	12532861	12532683	12532730
chrX	12626324	-	12626420	12626458	12626313	12626352
chrX	1267561	+	1267385	1267438	1267553	1267604
chrX	1272128	+	1272199	1272228	1272121	1272147
chrX	13608132	+	13607969	13607992	13608113	13608137
chrX	13632647	+	13632567	13632599	13632611	13632648
chrX	13764692	-	13764582	13764615	13764677	13764712
chrX	1385617	-	1385457	1385498	1385601	1385651
chrX	1385626	-	1385452	1385498	1385601	1385653
chrX	14166119	+	14165924	14165977	14166115	14166164
chrX	14166121	+	14165924	14165977	14166115	14166164
chrX	14166125	+	14165926	14165977	14166115	14166161
chrX	14166129	+	14165932	14165977	14166115	14166155
chrX	14694671	-	14694810	14694849	14694650	14694687
chrX	14694848	-	14694650	14694687	14694810	14694849
chrX	14723854	-	14723785	14723829	14723834	14723884
chrX	14890707	+	14890731	14890774	14890690	14890727
chrX	14894554	+	14894628	14894677	14894528	14894577
chrX	14894556	+	14894628	14894677	14894528	14894577
chrX	14894656	+	14894528	14894577	14894628	14894677
chrX	14898446	+	14898614	14898646	14898421	14898451
chrX	14898870	+	14898879	14898920	14898827	14898875
chrX	14898873	+	14898879	14898920	14898827	14898875
chrX	14898890	+	14898827	14898875	14898879	14898920
chrX	14898911	+	14898827	14898875	14898879	14898920
chrX	14952424	-	14952345	14952392	14952401	14952446
chrX	14959645	-	14959778	14959829	14959599	14959661
chrX	15005912	+	15005930	15005960	15005889	15005918
chrX	15006007	+	15005955	15005983	15005988	15006015
chrX	15006162	+	15006199	15006244	15006153	15006190
chrX	1570630	-	1570453	1570479	1570624	1570653
chrX	15771480	-	15771576	15771607	15771457	15771499
chrX	15798590	+	15798412	15798441	15798574	15798600
chrX	1588758	-	1588696	1588724	1588729	1588760
chrX	16232532	+	16232336	16232366	16232522	16232550
chrX	16398273	-	16398164	16398236	16398242	16398316
chrX	16575567	-	16575512	16575549	16575554	16575591
chrX	16682747	+	16682770	16682805	16682726	16682762
chrX	16682754	+	16682770	16682805	16682726	16682762
chrX	16829396	+	16829423	16829450	16829382	16829413
chrX	16831248	+	16831384	16831431	16831214	16831260
chrX	16831397	+	16831220	16831260	16831384	16831425
chrX	16991039	+	16990956	16991008	16991013	16991064
chrX	16991098	+	16990927	16990954	16991094	16991121
chrX	18388047	-	18387888	18387929	18388037	18388080
chrX	18773927	+	18774095	18774123	18773910	18773944
chrX	18774099	+	18773899	18773944	18774095	18774134
chrX	18774109	+	18773910	18773944	18774095	18774123
chrX	19178377	-	19178388	19178424	19178344	19178380
chrX	19535621	-	19535714	19535736	19535612	19535634
chrX	19535625	-	19535714	19535736	19535612	19535634
chrX	19671931	-	19671962	19672009	19671907	19671957
chrX	20106609	-	20106537	20106573	20106579	20106618
chrX	2111839	-	2111892	2111955	2111822	2111887
chrX	2111932	-	2111822	2111887	2111892	2111955
chrX	21500547	-	21500408	21500433	21500538	21500563
chrX	2268523	-	2268451	2268502	2268517	2268567
chrX	2272903	-	2272808	2272872	2272877	2272943
chrX	2275082	-	2275111	2275149	2275068	2275106
chrX	2275093	-	2275111	2275149	2275068	2275106
chrX	2522899	+	2522937	2523015	2522855	2522930
chrX	2554794	+	2554737	2554774	2554779	2554812
chrX	410982	-	410826	410885	410956	411014
chrX	410997	-	410826	410885	410956	411014
chrX	4115982	+	4115833	4115885	4115958	4116016
chrX	4579897	-	4579838	4579867	4579872	4579902
chrX	4820911	-	4820947	4821028	4820863	4820943
chrX	4821149	-	4821217	4821310	4821121	4821213
chrX	4821181	-	4821217	4821310	4821121	4821213
chrX	4821281	-	4821121	4821213	4821217	4821310
chrX	4970796	-	4970732	4970770	4970774	4970812
chrX	5215107	-	5215041	5215071	5215078	5215112
chrX	5293936	+	5293873	5293902	5293912	5293939
chrX	546036	-	545963	545998	546006	546039
chrX	5524147	-	5524085	5524121	5524132	5524162
chrX	5524375	-	5524475	5524518	5524349	5524390
chrX	5807962	-	5808091	5808114	5807946	5807975
chrX	6001644	-	6001787	6001823	6001626	6001660
chrX	6001653	-	6001787	6001822	6001627	6001660
chrX	6001662	-	6001702	6001750	6001662	6001697
chrX	6001682	-	6001702	6001750	6001662	6001697
chrX	6001749	-	6001662	6001697	6001702	6001750
chrX	6001936	-	6001954	6001986	6001912	6001949
chrX	6001957	-	6001912	6001949	6001954	6001986
chrX	6002665	-	6002693	6002740	6002643	6002688
chrX	6002674	-	6002693	6002740	6002643	6002688
chrX	6002728	-	6002643	6002688	6002693	6002740
chrX	6002745	-	6002568	6002622	6002742	6002790
chrX	6009458	-	6009415	6009441	6009446	6009474
chrX	6032176	-	6032146	6032171	6032176	6032202
chrX	6979849	-	6979795	6979827	6979834	6979867
chrX	7632553	+	7632681	7632742	7632510	7632568
chrX	8036169	-	8036065	8036101	8036144	8036182
chrX	8132832	+	8132866	8132902	8132827	8132862
chrX	818183	-	818282	818335	818155	818211
chrX	818197	-	818282	818337	818154	818211
chrX	818310	-	818155	818211	818282	818335
chrX	8422341	-	8422440	8422475	8422320	8422355
chrX	8526473	-	8526557	8526595	8526434	8526475
chrX	9011289	+	9011109	9011143	9011287	9011320
chrX	9171062	-	9171159	9171217	9171009	9171068
chrX	9171163	-	9171009	9171068	9171159	9171217
chrX	9172609	-	9172689	9172749	9172559	9172625
chrX	938794	+	938727	938762	938767	938801
chrX	9951586	-	9951606	9951638	9951568	9951602
chrX	9951639	-	9951498	9951568	9951616	9951674
Distal, intronic predictions
chr2L	129166	-	128532	128589	129165	129224
chr2L	2785542	-	2784049	2784086	2785510	2785545
chr2L	2785605	-	2784350	2784376	2785595	2785621
chr2L	2785606	-	2784350	2784376	2785595	2785621
chr2L	2785610	-	2784350	2784376	2785595	2785621
chr2L	4192659	-	4191769	4191802	4192636	4192667
chr2L	4319364	+	4318473	4318502	4319348	4319379
chr2L	5067374	+	5065371	5065423	5067351	5067395
chr2L	5363749	+	5363943	5363979	5363746	5363781
chr2L	5363761	+	5363943	5363979	5363746	5363781
chr2L	5364336	+	5363943	5363975	5364333	5364363
chr2L	5364346	+	5363941	5363975	5364333	5364365
chr2L	6308987	+	6310677	6310711	6308967	6309000
chr2L	6636849	-	6637476	6637503	6636831	6636857
chr2L	6636852	-	6637476	6637503	6636831	6636857
chr2L	8089280	+	8088878	8088938	8089259	8089313
chr2L	8177946	+	8175984	8176009	8177933	8177956
chr2L	8177947	+	8175984	8176009	8177933	8177956
chr2L	9807941	-	9808773	9808813	9807913	9807952
chr2L	9935162	-	9937210	9937267	9935131	9935186
chr2L	9935163	-	9937210	9937267	9935131	9935186
chr2L	11830350	-	11830874	11830945	11830327	11830407
chr2L	12433886	-	12432810	12432840	12433882	12433908
chr2L	13484558	+	13482683	13482727	13484521	13484561
chr2L	14077162	+	14077618	14077662	14077153	14077193
chr2L	14077178	+	14077618	14077662	14077153	14077193
chr2L	14083460	+	14084937	14084988	14083441	14083490
chr2L	14083516	+	14081977	14082007	14083501	14083532
chr2L	14083517	+	14081977	14082007	14083501	14083532
chr2L	16174138	+	16175068	16175114	16174122	16174163
chr2L	16174152	+	16175067	16175114	16174122	16174164
chr2L	16174153	+	16175067	16175114	16174122	16174164
chr2L	16174194	+	16174257	16174289	16174183	16174223
chr2L	16877663	+	16876766	16876842	16877624	16877705
chr2L	16877700	+	16876764	16876818	16877642	16877708
chr2L	19571679	-	19572581	19572626	19571676	19571717
chr2L	20432257	+	20430790	20430818	20432238	20432267
chr2L	20872873	-	20874584	20874635	20872856	20872904
chr2R	3389693	+	3388008	3388085	3389644	3389729
chr2R	4772882	+	4771695	4771740	4772845	4772886
chr2R	5117174	-	5119166	5119219	5117164	5117211
chr2R	5122019	-	5120557	5120632	5121981	5122065
chr2R	5122024	-	5120562	5120630	5121989	5122061
chr2R	5122835	-	5121895	5121932	5122823	5122857
chr2R	5611068	-	5608999	5609046	5611056	5611099
chr2R	5611069	-	5608999	5609046	5611056	5611099
chr2R	5611077	-	5608999	5609046	5611056	5611099
chr2R	5641401	+	5643021	5643071	5641360	5641413
chr2R	5911816	-	5912994	5913039	5911793	5911833
chr2R	6218288	-	6218098	6218166	6218250	6218313
chr2R	6218292	-	6218084	6218150	6218235	6218298
chr2R	7335106	+	7333607	7333646	7335090	7335122
chr2R	7335111	+	7333607	7333646	7335090	7335122
chr2R	7335112	+	7333607	7333646	7335090	7335122
chr2R	7335117	+	7333607	7333646	7335090	7335122
chr2R	7335122	+	7333607	7333646	7335090	7335122
chr2R	7335128	+	7333665	7333709	7335119	7335161
chr2R	9697520	+	9696150	9696189	9697515	9697553
chr2R	9697704	+	9695721	9695746	9697698	9697726
chr2R	9704898	+	9703267	9703304	9704893	9704929
chr2R	9772224	-	9771196	9771225	9772215	9772244
chr2R	9781348	-	9783714	9783744	9781340	9781372
chr2R	9781368	-	9783714	9783736	9781350	9781372
chr2R	10185499	+	10183581	10183622	10185473	10185528
chr2R	13252154	+	13249709	13249743	13252132	13252164
chr2R	14885948	+	14886693	14886767	14885913	14885982
chr2R	14893503	+	14892779	14892806	14893487	14893514
chr2R	14893531	+	14892763	14892815	14893478	14893537
chr2R	18766439	+	18767548	18767597	18766411	18766464
chr2R	20306770	-	20307684	20307730	20306754	20306800
chr2R	20306773	-	20307685	20307730	20306754	20306800
chr2R	20306785	-	20307685	20307730	20306754	20306800
chr2R	20306786	-	20307685	20307730	20306754	20306800
chr2R	20306787	-	20307685	20307729	20306755	20306800
chr3L	989897	+	988737	988772	989868	989906
chr3L	2125484	-	2126997	2127061	2125473	2125533
chr3L	2925255	+	2926696	2926750	2925247	2925292
chr3L	2940825	+	2938917	2938948	2940811	2940835
chr3L	2940919	+	2938904	2938934	2940902	2940930
chr3L	4190610	+	4188833	4188862	4190589	4190615
chr3L	4430199	+	4432661	4432694	4430169	4430204
chr3L	5739760	+	5738142	5738172	5739756	5739784
chr3L	5739770	+	5738132	5738172	5739756	5739787
chr3L	7267566	-	7269136	7269174	7267559	7267599
chr3L	7686473	-	7686976	7687028	7686452	7686497
chr3L	7703702	-	7706139	7706169	7703671	7703706
chr3L	9144935	-	9147215	9147248	9144918	9144952
chr3L	9144936	-	9147215	9147248	9144918	9144952
chr3L	9148285	-	9146621	9146657	9148253	9148293
chr3L	9148318	-	9146847	9146885	9148295	9148330
chr3L	9156017	-	9154945	9154979	9156013	9156045
chr3L	9156024	-	9154945	9154979	9156013	9156045
chr3L	9860438	+	9860401	9860443	9860399	9860441
chr3L	9860439	+	9860401	9860443	9860399	9860441
chr3L	9861527	+	9860377	9860408	9861514	9861540
chr3L	14859350	+	14857583	14857629	14859330	14859378
chr3R	622917	-	624050	624087	622885	622928
chr3R	1337862	-	1336813	1336847	1337840	1337873
chr3R	1337864	-	1336813	1336847	1337840	1337873
chr3R	4563756	-	4564785	4564822	4563753	4563785
chr3R	6021145	+	6020690	6020729	6021119	6021155
chr3R	6021148	+	6020690	6020729	6021119	6021155
chr3R	6129697	+	6128641	6128673	6129675	6129704
chr3R	6410908	-	6412459	6412523	6410852	6410910
chr3R	7217253	+	7215250	7215308	7217226	7217283
chr3R	7217269	+	7215249	7215308	7217226	7217284
chr3R	7217270	+	7215249	7215308	7217226	7217284
chr3R	7626891	-	7627425	7627471	7626853	7626897
chr3R	11213833	+	11215842	11215869	11213820	11213846
chr3R	12933819	-	12935172	12935241	12933784	12933845
chr3R	12934033	-	12935400	12935445	12933994	12934039
chr3R	13370256	+	13369022	13369047	13370247	13370275
chr3R	13715467	-	13714326	13714361	13715454	13715489
chr3R	14796401	+	14794506	14794532	14796398	14796425
chr3R	14797034	+	14795015	14795047	14797020	14797047
chr3R	15064567	-	15065940	15065966	15064563	15064589
chr3R	15579485	+	15579089	15579139	15579460	15579503
chr3R	15579486	+	15579089	15579139	15579460	15579503
chr3R	19808018	+	19806511	19806536	19808017	19808047
chr3R	19808618	+	19806174	19806221	19808586	19808632
chr3R	19808619	+	19806174	19806221	19808586	19808632
chr3R	20501385	+	20501696	20501724	20501357	20501385
chr3R	21737191	+	21734885	21734914	21737162	21737194
chr3R	25605926	-	25606535	25606569	25605898	25605928
chr3R	26651066	+	26649390	26649459	26651038	26651098
chr3R	27054932	+	27054395	27054437	27054921	27054965
chr3R	27054948	+	27054395	27054432	27054926	27054965
chr3R	27054952	+	27054395	27054432	27054926	27054965
chrX	1385610	-	1383169	1383204	1385592	1385634
chrX	1385626	-	1383169	1383198	1385601	1385634
chrX	1570090	-	1571079	1571107	1570068	1570093
chrX	1570732	-	1573150	1573184	1570695	1570733
chrX	2102405	-	2102775	2102811	2102391	2102422
chrX	4253674	+	4254793	4254818	4253647	4253675
chrX	5290552	+	5291244	5291303	5290526	5290584
chrX	5290568	+	5291244	5291303	5290526	5290584
chrX	8526473	-	8528879	8528939	8526442	8526514
chrX	9951639	-	9951726	9951758	9951633	9951664
chrX	11833731	-	11834531	11834573	11833701	11833741
chrX	11858225	-	11857362	11857389	11858208	11858238
chrX	11863002	-	11860673	11860714	11862984	11863023
chrX	11863016	-	11860673	11860714	11862984	11863023
chrX	13764692	-	13764463	13764512	13764657	13764698
chrX	13779157	-	13781057	13781082	13779150	13779173
chrX	14685501	-	14687161	14687186	14685492	14685523
chrX	14685541	-	14686472	14686493	14685520	14685546
chrX	14890707	+	14890717	14890774	14890690	14890742
chrX	14893953	+	14893154	14893219	14893933	14894008
chrX	14893957	+	14893153	14893219	14893933	14894009
chrX	14893971	+	14893156	14893219	14893933	14894004
chrX	15852606	-	15850663	15850728	15852576	15852644
chrX	15852620	-	15850669	15850741	15852566	15852632
chrX	16365323	-	16363125	16363154	16365304	16365332
chrX	16367670	-	16366523	16366572	16367666	16367719
chrX	16367671	-	16366523	16366572	16367666	16367719
chrX	16371591	-	16372777	16372803	16371572	16371599
chrX	16376715	-	16375881	16375919	16376700	16376737
chrX	16376716	-	16375887	16375919	16376700	16376731
chrX	16376726	-	16375888	16375919	16376700	16376730
chrX	16403704	-	16405806	16405898	16403670	16403752
chrX	16403717	-	16405809	16405898	16403670	16403748
chrX	16412865	-	16414469	16414491	16412845	16412871
chrX	16412866	-	16414469	16414491	16412845	16412871
chrX	17824766	-	17825726	17825769	17824749	17824792
chrX	17844072	-	17842741	17842772	17844062	17844092
chrX	17844090	-	17842741	17842772	17844062	17844092
chrX	17846749	-	17846042	17846079	17846712	17846754
chrX	17846750	-	17846042	17846079	17846712	17846754
chrX	18669326	+	18670297	18670344	18669304	18669348
chrX	19044887	-	19043750	19043808	19044831	19044889
chrX	19402480	+	19400465	19400501	19402467	19402501
chrX	19467749	-	19468978	19469008	19467725	19467757
chrX	20644469	-	20645378	20645424	20644443	20644490

## Sheet: D. sim
Proximal ECS predictions
Chrom	Position	Strand	pos_ECS_start	pos_ECS_end	pos_ed_start	pos_ed_end
chr2L	10534830	-	10534850	10534893	10534805	10534845
chr2L	10648133	-	10648164	10648201	10648125	10648159
chr2L	10648147	-	10648164	10648201	10648125	10648159
chr2L	10648192	-	10648125	10648159	10648164	10648201
chr2L	10918059	-	10917974	10918040	10918045	10918105
chr2L	10959255	-	10959314	10959354	10959230	10959271
chr2L	11052474	+	11052570	11052624	11052448	11052500
chr2L	11606656	-	11606674	11606723	11606626	11606670
chr2L	11606657	-	11606674	11606723	11606626	11606670
chr2L	11625541	-	11625639	11625680	11625518	11625564
chr2L	11625657	-	11625518	11625564	11625639	11625680
chr2L	11627962	-	11628118	11628154	11627931	11627965
chr2L	12982490	-	12982400	12982431	12982462	12982496
chr2L	13004515	+	13004440	13004477	13004486	13004542
chr2L_random	498860	-	498777	498836	498841	498904
chr2L	13060450	+	13060472	13060499	13060434	13060465
chr2L	13091294	-	13091376	13091455	13091246	13091319
chr2L	13091297	-	13091376	13091455	13091246	13091319
chr2L	13091303	-	13091376	13091461	13091240	13091319
chr2L	13258077	+	13258225	13258258	13258049	13258089
chr2L	13258085	+	13258225	13258258	13258049	13258089
chr2L	13258242	+	13258061	13258089	13258225	13258246
chr2L	1333052	-	1333102	1333135	1333028	1333063
chr2L	13609429	+	13609324	13609385	13609421	13609482
chr2L	15404504	-	15404608	15404632	15404497	15404523
chr2L	15404518	-	15404608	15404632	15404497	15404523
chr2L	15404624	-	15404487	15404523	15404608	15404637
chr2L	15479202	-	15479285	15479318	15479187	15479221
chr2L	15882892	+	15882955	15882987	15882881	15882921
chr3L	926472	+	926498	926525	926464	926491
chr2L	16561205	+	16561320	16561343	16561195	16561218
chr2L	16561260	+	16561286	16561317	16561248	16561280
chr2L	16561298	+	16561248	16561280	16561286	16561317
chr2L	16561315	+	16561248	16561280	16561286	16561317
chr2L	17073781	-	17073611	17073642	17073764	17073794
chr2L	17971133	-	17971149	17971173	17971110	17971144
chr2L	18138902	-	18138941	18138971	18138880	18138904
chr2L	18742984	+	18742945	18742970	18742977	18743005
chr2L	19193505	-	19193464	19193488	19193495	19193518
chr2L	19193731	-	19193633	19193661	19193722	19193749
chr2L	19259772	-	19259661	19259685	19259750	19259780
chr2L	205599	+	205549	205578	205586	205616
chr2L	205612	+	205540	205578	205586	205628
chr2L	19920482	+	19920315	19920341	19920471	19920498
chr2L	19921748	+	19921560	19921590	19921737	19921769
chr2L	218475	-	218509	218552	218458	218498
chr2L	21732260	+	21732327	21732359	21732238	21732272
chr2L	2742217	-	2742278	2742308	2742211	2742237
chr2L	301832	-	301899	301953	301800	301856
chr2L	301845	-	301899	301953	301800	301856
chr2L	2811009	-	2810884	2810910	2811003	2811031
chr2L	2926042	+	2926156	2926212	2926014	2926065
chr2L	2926054	+	2926156	2926191	2926030	2926065
chr2L	3299297	-	3299307	3299338	3299276	3299302
chr2L	3457038	-	3457142	3457180	3457014	3457054
chr2L	3457052	-	3457142	3457180	3457014	3457054
chr2L	3457152	-	3457013	3457054	3457142	3457181
chr2L	3716811	+	3716666	3716697	3716799	3716828
chr2L	3717536	+	3717562	3717588	3717528	3717553
chr2L	3717575	+	3717528	3717553	3717562	3717588
chr2L	418292	-	418302	418344	418263	418296
chr2L	4241525	+	4241590	4241632	4241514	4241561
chr2L	4518064	+	4518073	4518109	4518039	4518067
chr2L	4842032	+	4841953	4842004	4842009	4842065
chr2L	4842386	+	4842521	4842582	4842346	4842414
chr2L	4842545	+	4842348	4842414	4842521	4842579
chr2L	4842546	+	4842348	4842414	4842521	4842579
chrU	13563363	-	13563318	13563350	13563358	13563390
chr2L	4938093	+	4938121	4938164	4938075	4938116
chr2L	4974593	+	4974620	4974642	4974589	4974611
chr2L	5148941	+	5148885	5148914	5148918	5148947
chr2L	5151134	+	5151052	5151093	5151134	5151174
chr2L	5790424	+	5790246	5790331	5790389	5790486
chr2L	5790440	+	5790241	5790331	5790389	5790488
chr2L	6238342	-	6238358	6238395	6238318	6238353
chr2L	6290588	+	6290505	6290541	6290573	6290609
chr2L	6290889	+	6290753	6290783	6290886	6290920
chr2L	6352116	+	6352172	6352198	6352107	6352130
chr2L	6430717	-	6430655	6430690	6430703	6430734
chr2L	6479782	-	6479820	6479848	6479764	6479791
chr2L	6580005	-	6579928	6579970	6579974	6580019
chr2L	6603851	-	6603800	6603838	6603842	6603882
chr2L	6761115	+	6761069	6761095	6761105	6761133
chr2L	6986423	-	6986446	6986474	6986411	6986441
chr2L	7019520	-	7019663	7019699	7019501	7019537
chr2L	7020765	-	7020568	7020703	7020708	7020841
chr2L	7021233	-	7021167	7021211	7021216	7021260
chr2L	7481392	+	7481326	7481370	7481374	7481416
chr2L	7492143	-	7491973	7492002	7492135	7492168
chr2L	7831660	+	7831594	7831643	7831649	7831696
chr2L	7899337	-	7899357	7899396	7899319	7899353
chr2L	7899463	-	7899478	7899513	7899437	7899472
chr2L	7984579	-	7984604	7984661	7984550	7984599
chr2L	7984629	-	7984550	7984599	7984604	7984661
chr2L	8008914	-	8008953	8009025	8008878	8008946
chr2L	8152951	+	8152979	8153033	8152922	8152974
chr2L	8286672	-	8286499	8286528	8286644	8286673
chr2L	8302743	-	8302819	8302865	8302717	8302759
chr2L	8556849	-	8556786	8556826	8556843	8556879
chr2L	9032974	+	9032812	9032855	9032953	9032995
chr2L	9497543	-	9497576	9497627	9497523	9497571
chr2L	9512035	-	9512067	9512097	9512028	9512058
chr2L	9512207	-	9512233	9512287	9512179	9512227
chr2L	9512218	-	9512233	9512287	9512179	9512227
chr2L	9512267	-	9512179	9512227	9512233	9512287
chr2L	9590920	-	9590929	9590954	9590899	9590920
chr2L	9590936	-	9590899	9590920	9590929	9590954
chr2L	9590938	-	9590899	9590920	9590929	9590954
chr2L	9724589	-	9724493	9724547	9724556	9724608
chr2L	9724590	-	9724502	9724547	9724556	9724602
chr2L	9751760	-	9751834	9751858	9751747	9751772
chr2R_random	2333172	-	2333029	2333072	2333150	2333184
chr2R	9007737	+	9007770	9007845	9007689	9007765
chr2R	9007814	+	9007689	9007765	9007770	9007845
chr2R	9393109	-	9393206	9393238	9393087	9393119
chr2R	9393222	-	9393087	9393119	9393206	9393238
chr2R	9889480	-	9889578	9889627	9889445	9889496
chr2R	9889582	-	9889447	9889496	9889578	9889622
chr2R	9889601	-	9889447	9889496	9889578	9889622
chr2R	10030816	+	10030758	10030791	10030798	10030830
chr2R	10070190	+	10070213	10070245	10070175	10070207
chr2R	10134799	-	10134861	10134901	10134778	10134813
chr2R	10134868	-	10134778	10134813	10134861	10134901
chr2R	10134874	-	10134778	10134813	10134861	10134901
chr2R	10189393	-	10189419	10189449	10189388	10189413
chr2R	10388634	-	10388554	10388590	10388628	10388663
chr2R	10399643	-	10399659	10399682	10399627	10399654
chr2R	10399650	-	10399659	10399682	10399627	10399654
chr2R	10399863	-	10399670	10399707	10399856	10399889
chr2R	10399869	-	10399670	10399707	10399856	10399889
chr2R	10399887	-	10399913	10399943	10399876	10399907
chr2R	10399935	-	10399876	10399907	10399913	10399943
chr2R	10740160	+	10740192	10740246	10740118	10740176
chr2R	10740166	+	10740192	10740246	10740118	10740176
chr2R	10759491	+	10759427	10759473	10759479	10759527
chr2R	10759492	+	10759427	10759473	10759479	10759527
chr2R	11620145	+	11620180	11620222	11620133	11620173
chr2R	11620199	+	11620133	11620173	11620180	11620222
chr2R	11620201	+	11620133	11620173	11620180	11620222
chr2R	12001374	+	12001508	12001574	12001349	12001416
chr2R	12001384	+	12001508	12001549	12001377	12001416
chr2R	12001386	+	12001508	12001549	12001377	12001416
chr2R	12001389	+	12001508	12001549	12001377	12001416
chr2R	12001538	+	12001349	12001416	12001508	12001574
chr2R	12001548	+	12001349	12001416	12001508	12001574
chr2R	12001549	+	12001349	12001416	12001508	12001574
chr2R	12001550	+	12001351	12001416	12001508	12001572
chr2R	12001554	+	12001354	12001416	12001508	12001569
chr2R	12056708	+	12056808	12056857	12056680	12056714
chr2R	12737228	-	12737260	12737298	12737220	12737256
chr2R	13427719	-	13427568	13427662	13427666	13427767
chr2R	13592625	+	13592462	13592495	13592609	13592645
chr2R	13592636	+	13592462	13592495	13592609	13592645
chr2R	13592702	+	13592731	13592774	13592682	13592726
chr2R	13592752	+	13592678	13592726	13592731	13592779
chr2R	13822121	+	13822051	13822097	13822103	13822146
chr2R	13836421	+	13836301	13836364	13836371	13836436
chr2R	15631674	+	15631683	15631722	15631641	15631677
chr2R	15689576	+	15689455	15689504	15689558	15689606
chr2R	15690190	+	15690130	15690152	15690186	15690208
chrU	11791497	-	11791418	11791460	11791467	11791504
chr2R	16702735	+	16702787	16702823	16702708	16702744
chr2R	16877062	+	16876975	16877042	16877050	16877111
chr2R	16877070	+	16876975	16877042	16877050	16877111
chr2R	16877086	+	16876975	16877042	16877050	16877111
chr2R	17363172	+	17363088	17363115	17363159	17363186
chr2R	17634941	-	17634835	17634875	17634920	17634964
chr2R	17872978	-	17873002	17873037	17872958	17872993
chr2R	17873023	-	17872958	17872993	17873002	17873037
chr2R	17960393	+	17960428	17960465	17960370	17960410
chr2R_random	2885691	+	2885718	2885752	2885677	2885710
chr2R	18475341	+	18475277	18475310	18475324	18475360
chr2R	18695627	+	18695553	18695593	18695599	18695632
chr2R	18723331	-	18723132	18723205	18723310	18723383
chr2R	18858771	-	18858577	18858620	18858754	18858788
chr2R	18858773	-	18858577	18858620	18858754	18858788
chr2R	19222465	+	19222501	19222539	19222458	19222496
chr2R	19222534	+	19222458	19222496	19222501	19222539
chr2R	19250686	+	19250839	19250874	19250680	19250714
chr2R	19250854	+	19250897	19250945	19250849	19250893
chr2R	19250877	+	19250897	19250945	19250849	19250893
chr2R	19250881	+	19250897	19250945	19250849	19250893
chr2R	19250883	+	19250897	19250947	19250848	19250893
chr2R	19250916	+	19250849	19250893	19250897	19250945
chr2R	19250925	+	19250852	19250893	19250897	19250942
chr2R	19254828	+	19254976	19255017	19254820	19254860
chr2R	19254841	+	19254976	19255017	19254820	19254860
chr2R	19254929	+	19254883	19254912	19254921	19254948
chr2R	19254931	+	19254883	19254912	19254921	19254948
chr2R	19254933	+	19254883	19254912	19254921	19254948
chr2R	19254997	+	19254820	19254860	19254976	19255017
chr2R	19254998	+	19254820	19254860	19254976	19255017
chr2R	19255003	+	19254820	19254860	19254976	19255017
chr2R	19255004	+	19254820	19254860	19254976	19255017
chr2R	19255013	+	19254820	19254860	19254976	19255017
chr2R	19334789	-	19334641	19334667	19334783	19334810
chr2R	19335164	-	19335188	19335210	19335155	19335182
chr2R	19335173	-	19335188	19335210	19335155	19335182
chr2R	19499491	-	19499520	19499563	19499473	19499516
chr2R	1336220	-	1336080	1336153	1336164	1336239
chr2R	1336226	-	1336080	1336153	1336164	1336239
chr2R	1434800	-	1434906	1434957	1434783	1434837
chr2R	1434930	-	1434783	1434837	1434906	1434957
chr2R	1434940	-	1434783	1434837	1434906	1434957
chr2R	1445880	+	1445916	1445953	1445860	1445910
chr2R	1631259	-	1631353	1631387	1631243	1631277
chr2R	1631261	-	1631353	1631387	1631243	1631277
chr2R	2110560	+	2110674	2110711	2110556	2110593
chr2R	2196522	+	2196588	2196641	2196507	2196563
chr2R	2359180	-	2359201	2359244	2359150	2359197
chr2R	2359343	-	2359274	2359307	2359312	2359348
chr2R	2428251	+	2428105	2428150	2428228	2428269
chr2R	2568095	+	2568191	2568225	2568068	2568103
chr2R_random	1099239	-	1099250	1099294	1099198	1099244
chr2R	2691432	+	2691332	2691366	2691417	2691457
chr2R	3438052	+	3438008	3438036	3438041	3438068
chr2R	3445687	+	3445591	3445647	3445653	3445704
chr2R	3445833	+	3445746	3445788	3445816	3445857
chr2R	3781543	-	3781630	3781672	3781530	3781567
chr2R	3787699	-	3787722	3787754	3787688	3787718
chr2R	3787704	-	3787722	3787754	3787688	3787718
chr2R	3787930	-	3787884	3787909	3787921	3787945
chr2R_random	1640836	-	1640957	1640993	1640825	1640861
chr2R_random	1676454	-	1676479	1676511	1676444	1676473
chr2R_random	1676579	-	1676534	1676557	1676566	1676589
chr2R_random	1678871	-	1678892	1678972	1678792	1678883
chr2R_random	1678902	-	1678783	1678883	1678892	1678978
chr3L	8176666	-	8176842	8176866	8176645	8176672
chr3R	13552273	-	13552204	13552240	13552246	13552275
chr2R	4343410	+	4343444	4343524	4343362	4343437
chr2R_random	1788473	+	1788332	1788368	1788460	1788495
chrU	419035	+	419135	419169	419022	419058
chr2R	4757117	+	4757059	4757097	4757102	4757135
chr2R	4792812	+	4792864	4792925	4792802	4792857
chr2R	4792815	+	4792864	4792925	4792802	4792857
chr2R	4792823	+	4792864	4792925	4792802	4792857
chr2R	4792837	+	4792864	4792925	4792802	4792857
chr2R	4792849	+	4792864	4792925	4792802	4792857
chr2R	4792850	+	4792864	4792925	4792802	4792857
chr2R	4792882	+	4792802	4792857	4792864	4792925
chr2R	4792912	+	4792802	4792857	4792864	4792925
chr2R	4792918	+	4792802	4792857	4792864	4792925
chr2R	4792920	+	4792802	4792857	4792864	4792925
chr2R	4835900	-	4835920	4835960	4835878	4835915
chr2R	4889165	-	4889127	4889159	4889163	4889195
chr2R	5125164	+	5125094	5125128	5125134	5125173
chr2R	5125167	+	5125094	5125128	5125134	5125173
chr2R	5225791	+	5225944	5225986	5225761	5225802
chr2R	5250284	-	5250359	5250383	5250268	5250292
chr2R	5250285	-	5250359	5250383	5250268	5250292
chr2R	5863120	+	5863221	5863267	5863093	5863133
chr2R	5863223	+	5863093	5863133	5863221	5863267
chr2R	5864140	+	5864184	5864233	5864119	5864178
chr2R	5864141	+	5864184	5864233	5864119	5864178
chr2R	5864142	+	5864184	5864233	5864119	5864178
chr2R	5864161	+	5864184	5864233	5864119	5864178
chr2R	5864174	+	5864184	5864233	5864119	5864178
chr2R	5864206	+	5864125	5864178	5864184	5864230
chr2R	5864720	+	5864839	5864908	5864711	5864785
chr2R	5864723	+	5864839	5864908	5864711	5864785
chr2R	5864752	+	5864839	5864908	5864711	5864785
chr2R	5864758	+	5864839	5864908	5864711	5864785
chr2R	5864759	+	5864839	5864908	5864711	5864785
chr2R	5864767	+	5864839	5864908	5864711	5864785
chr2R	5864781	+	5864839	5864908	5864711	5864785
chr2R	5864855	+	5864711	5864785	5864839	5864908
chr2R	5871344	+	5871380	5871432	5871317	5871367
chr2R	5992289	-	5992177	5992234	5992240	5992306
chr2R	6813505	+	6813431	6813488	6813493	6813547
chr2R	6813542	+	6813431	6813488	6813493	6813547
chr2R	6813573	+	6813375	6813427	6813565	6813614
chr2R	7126759	+	7126816	7126886	7126737	7126807
chr2R	7159838	+	7159773	7159804	7159834	7159862
chr2R	7268313	+	7268358	7268420	7268283	7268349
chr2R	7268392	+	7268295	7268349	7268358	7268414
chr2R	7268393	+	7268295	7268349	7268358	7268414
chr2R	7515907	-	7516054	7516083	7515888	7515915
chr2R	7515908	-	7516054	7516083	7515888	7515915
chr2R	7515909	-	7516054	7516083	7515888	7515915
chr2R	7516075	-	7515888	7515915	7516054	7516083
chr2R	7614057	-	7613918	7613965	7614029	7614074
chr2R	7614061	-	7613925	7613965	7614029	7614070
chr2R	7829928	-	7829830	7829890	7829899	7829960
chr2R_random	2308418	+	2308441	2308480	2308398	2308434
chr2R_random	2308634	+	2308562	2308590	2308616	2308646
chr2R_random	2309218	+	2309158	2309194	2309203	2309234
chr2R	8143165	+	8142970	8142999	8143154	8143185
chr2R	8143449	+	8143304	8143350	8143446	8143483
chr2R_random	2320165	-	2320183	2320218	2320143	2320178
chr2R	8215212	-	8215226	8215256	8215179	8215218
chr2R	8215232	-	8215181	8215218	8215226	8215254
chr2R	8387210	-	8387326	8387409	8387202	8387292
chr2R	8387354	-	8387236	8387292	8387326	8387376
chr2R	8392316	-	8392448	8392500	8392284	8392336
chr2R	8392322	-	8392448	8392500	8392284	8392336
chr3L	10428854	-	10428697	10428742	10428839	10428885
chr3L	10564800	+	10564702	10564734	10564778	10564805
chr3L	10565158	+	10565122	10565145	10565149	10565173
chr3L	10612329	+	10612428	10612470	10612315	10612361
chr3L	10612457	+	10612330	10612353	10612452	10612473
chr3L	10612664	+	10612730	10612818	10612652	10612725
chr3L	11046379	+	11046183	11046216	11046352	11046379
chr3L_random	543596	-	543519	543555	543560	543601
chrU	7316719	-	7316733	7316773	7316692	7316728
chrU	7316739	-	7316692	7316728	7316733	7316773
chrU	7316229	-	7316183	7316218	7316223	7316263
chrU	7316739	-	7316692	7316728	7316733	7316773
chrU	7316768	-	7316692	7316728	7316733	7316773
chr3L	11579350	-	11579481	11579516	11579345	11579382
chr3L	11579511	-	11579564	11579587	11579497	11579516
chr3L	11777947	-	11777852	11777885	11777924	11777956
chr3L	11787717	-	11787747	11787775	11787713	11787738
chr3L	12372850	+	12372674	12372703	12372829	12372858
chr3L	12423481	+	12423282	12423333	12423467	12423525
chr3L	902170	+	902186	902222	902149	902180
chr3L	12808876	-	12808808	12808853	12808861	12808907
chr3L	12863791	-	12863855	12863897	12863754	12863796
chr3L	13349050	-	13348978	13349015	13349024	13349062
chr3L	14122486	+	14122523	14122559	14122476	14122514
chr3L	14122537	+	14122476	14122514	14122523	14122559
chr3L	15286674	+	15286739	15286769	15286649	15286680
chr3L	15466806	-	15466626	15466660	15466776	15466816
chr3L	1191702	+	1191561	1191651	1191659	1191754
chr3L	16035802	+	16035922	16035961	16035776	16035819
chr3L	16035814	+	16035922	16035961	16035776	16035819
chr3L	16035928	+	16035782	16035819	16035922	16035953
chr3L	16193921	+	16193862	16193888	16193920	16193945
chr3L	142527	+	142541	142570	142508	142534
chr3L	16929705	-	16929602	16929651	16929655	16929714
chr3L	1337724	-	1337641	1337684	1337693	1337737
chr3L	1337827	-	1337847	1337876	1337813	1337843
chr3L	1339089	-	1339217	1339247	1339076	1339102
chr3L	1413733	-	1413772	1413811	1413731	1413767
chr3L	1413808	-	1413731	1413767	1413772	1413811
chr3L_random	833145	-	833200	833289	833115	833195
chr3L	18584915	-	18584818	18584866	18584873	18584917
chr3L	18585169	-	18585314	18585351	18585164	18585192
chr3L	18585170	-	18585314	18585351	18585164	18585192
chr3L	18585228	-	18585285	18585311	18585208	18585230
chr3L	19011210	+	19011353	19011383	19011193	19011224
chr3L	19011220	+	19011353	19011383	19011193	19011224
chr3L	19011364	+	19011193	19011224	19011353	19011383
chr3L	19600658	-	19600625	19600649	19600657	19600678
chr3L	19729152	+	19729187	19729243	19729127	19729183
chr3L	19729231	+	19729127	19729183	19729187	19729243
chr3L	20559030	+	20559053	20559103	20558988	20559038
chr3L	20565721	+	20565757	20565797	20565709	20565751
chr3L	20565743	+	20565757	20565802	20565706	20565751
chr3L	20565767	+	20565706	20565751	20565757	20565802
chr3L	20565794	+	20565698	20565751	20565757	20565805
chr3L	20653820	-	20653624	20653668	20653793	20653841
chr3L	20673231	+	20673289	20673317	20673226	20673254
chr3L	1692268	-	1692396	1692430	1692248	1692279
chr3L	1692269	-	1692396	1692430	1692248	1692279
chr3L	21162548	+	21162575	21162616	21162528	21162568
chr3L	21843461	+	21843390	21843428	21843433	21843473
chr3L	192837	+	192905	192943	192820	192857
chr3L	1966866	+	1966798	1966836	1966847	1966883
chr3L	2051180	+	2051126	2051160	2051167	2051202
chr3L	2221490	-	2221614	2221658	2221479	2221520
chr3L	2221503	-	2221614	2221658	2221479	2221520
chr3L	2221650	-	2221478	2221520	2221614	2221659
chr3L	2221651	-	2221478	2221520	2221614	2221659
chr2R	8511738	+	8511898	8511921	8511733	8511756
chr3L_random	155708	+	155578	155653	155704	155782
chr3L_random	155740	+	155907	155939	155717	155750
chr3L	2480834	+	2480782	2480808	2480813	2480834
chr3L	2481014	+	2480906	2480931	2481009	2481032
chr3L_random	166498	+	166527	166556	166487	166520
chr3L	2906773	-	2906800	2906828	2906755	2906795
chr3L	2906816	-	2906755	2906795	2906800	2906828
chr3L	2906891	-	2906703	2906746	2906882	2906926
chr3L	2906901	-	2906703	2906746	2906882	2906926
chr3L	2997090	-	2997219	2997244	2997066	2997092
chr3L	3532006	+	3532081	3532106	3531990	3532014
chr3L	3618251	-	3618199	3618233	3618238	3618268
chr3L	3739943	+	3740010	3740099	3739912	3740001
chr3L	3868477	-	3868399	3868456	3868462	3868516
chr3L	3868486	-	3868399	3868456	3868462	3868516
chr3L	3868489	-	3868399	3868456	3868462	3868516
chr3L	3868490	-	3868399	3868456	3868462	3868516
chr3L	3868491	-	3868399	3868456	3868462	3868516
chr3L	3904230	-	3904260	3904286	3904225	3904253
chr3L	3904305	-	3904380	3904409	3904297	3904324
chr3L	3904402	-	3904297	3904324	3904380	3904409
chr3L	3969233	+	3969042	3969097	3969197	3969246
chr3L	3969234	+	3969042	3969097	3969197	3969246
chr3L	4122716	+	4122763	4122813	4122707	4122758
chr3L	4122723	+	4122763	4122813	4122707	4122758
chr3L	4122732	+	4122763	4122813	4122707	4122758
chr3L	4122736	+	4122763	4122813	4122707	4122758
chr3L	4122773	+	4122727	4122758	4122763	4122793
chr3L	4122779	+	4122727	4122758	4122763	4122793
chr3L	4122822	+	4122699	4122721	4122804	4122830
chr3L	4122824	+	4122699	4122721	4122804	4122830
chr3L	4122826	+	4122699	4122721	4122804	4122830
chr3L	4122967	+	4122852	4122913	4122932	4122982
chr3L	4123127	+	4123064	4123092	4123099	4123131
chr3L	5251815	+	5251898	5251937	5251808	5251845
chr3L	5251839	+	5251898	5251937	5251808	5251845
chr3L	5251908	+	5251809	5251845	5251898	5251936
chr3L	5251909	+	5251809	5251845	5251898	5251936
chr3L	5251912	+	5251808	5251845	5251898	5251937
chr3L	6071788	+	6071792	6071820	6071754	6071788
chr3L	6419201	-	6419258	6419309	6419192	6419249
chr3L	6419202	-	6419258	6419309	6419192	6419249
chr3L	6419203	-	6419258	6419312	6419190	6419249
chr3L	6452106	-	6452122	6452162	6452068	6452114
chr3L	6779556	-	6779674	6779713	6779535	6779582
chr3L	7161900	-	7161716	7161755	7161882	7161926
chr3L	7310708	-	7310647	7310684	7310689	7310726
chr3L	7395312	-	7395244	7395295	7395299	7395351
chr3L	7395314	-	7395244	7395295	7395299	7395351
chr3L	7395433	-	7395371	7395402	7395411	7395446
chr3L	7444483	+	7444495	7444536	7444442	7444485
chr3L	8083023	+	8082900	8082961	8082966	8083023
chr3L	8176725	-	8176673	8176704	8176709	8176744
chr3L	8542503	+	8542443	8542479	8542485	8542519
chr3L	8839464	-	8839551	8839577	8839455	8839484
chr3L	9003160	-	9003183	9003220	9003144	9003178
chr3L	9039423	-	9039454	9039485	9039415	9039448
chr3L	9039473	-	9039415	9039448	9039454	9039485
chr3L	9210153	+	9210200	9210245	9210147	9210195
chr3L	9210154	+	9210200	9210245	9210147	9210195
chr3L	9210157	+	9210200	9210245	9210147	9210195
chr3L	9210163	+	9210200	9210245	9210147	9210195
chr3L	9210164	+	9210200	9210245	9210147	9210195
chr3L	9210169	+	9210200	9210245	9210147	9210195
chr3L	9210224	+	9210147	9210195	9210200	9210245
chr3L	9210225	+	9210147	9210195	9210200	9210245
chr3L	9210227	+	9210147	9210195	9210200	9210245
chr3L	9210230	+	9210147	9210195	9210200	9210245
chr3L	9210231	+	9210147	9210195	9210200	9210245
chr3L	9210310	+	9210332	9210361	9210295	9210322
chr3L	9210313	+	9210332	9210361	9210295	9210322
chr3L	9210315	+	9210332	9210361	9210295	9210322
chr3L	9210317	+	9210332	9210361	9210295	9210322
chr3L	9210342	+	9210295	9210322	9210332	9210361
chr3L	9210345	+	9210295	9210322	9210332	9210361
chr3L	9210911	+	9210958	9211051	9210853	9210953
chr3L	9269076	+	9268880	9268951	9269062	9269125
chr3L	623045	+	623058	623085	623023	623051
chr3R	11323801	+	11323765	11323792	11323798	11323827
chr3R	1088505	-	1088522	1088552	1088486	1088513
chr3R	1088506	-	1088522	1088553	1088485	1088513
chr3R	1088509	-	1088522	1088552	1088486	1088513
chr3R	1088525	-	1088485	1088513	1088522	1088553
chr3R	1088528	-	1088485	1088513	1088522	1088553
chr3R	10818128	+	10817949	10817997	10818091	10818135
chr3R	10531109	+	10531116	10531148	10531080	10531109
chr3R	10353177	-	10353209	10353254	10353160	10353204
chr3R	10352941	-	10353087	10353118	10352923	10352955
chr3R	10343845	-	10343997	10344031	10343816	10343845
chr3R	10343833	-	10343997	10344026	10343821	10343845
chr3R_random	612420	+	612471	612523	612414	612464
chr3R_random	613413	+	613271	613326	613385	613438
chr3R	10246525	-	10246573	10246650	10246502	10246566
chr3R	9828279	-	9828221	9828256	9828261	9828297
chr3R	9672606	-	9672542	9672573	9672578	9672608
chr3R	9553768	+	9553808	9553855	9553757	9553803
chr3R	9553762	+	9553808	9553855	9553757	9553803
chr3R_random	674223	+	674243	674266	674214	674236
chr3R_random	674246	+	674214	674236	674243	674266
chr3R_random	674257	+	674214	674236	674243	674266
chr3R	8536191	+	8536302	8536333	8536184	8536219
chr3R	8102504	-	8102355	8102382	8102487	8102517
chr3R	8102466	-	8102364	8102394	8102440	8102467
chr3R	1371616	-	1371745	1371773	1371609	1371635
chr3R	1371617	-	1371745	1371773	1371609	1371635
chr3R	1371629	-	1371745	1371773	1371609	1371635
chr3R	7772266	+	7772282	7772319	7772236	7772269
chr3R	7467896	-	7467839	7467862	7467875	7467896
chr3R	7436383	+	7436348	7436370	7436376	7436409
chr3R	7365567	+	7365522	7365553	7365562	7365590
chr3R	7365371	+	7365429	7365500	7365356	7365423
chr3R	7296393	+	7296248	7296284	7296374	7296415
chr3R	7296274	+	7296374	7296415	7296248	7296284
chr3R	7296261	+	7296374	7296432	7296232	7296284
chr3R	1456258	+	1456135	1456175	1456246	1456286
chr3R	1456259	+	1456135	1456175	1456246	1456286
chr3R	6740944	-	6740751	6740786	6740940	6740973
chr3R	6740934	-	6740802	6740840	6740892	6740938
chr3R	6740933	-	6740802	6740840	6740892	6740938
chr3R	6511039	+	6511181	6511224	6511029	6511072
chr3R	6497196	+	6497340	6497382	6497157	6497196
chr3R	6424861	+	6424689	6424775	6424805	6424890
chr3R	6424860	+	6424689	6424775	6424805	6424890
chr3R	6424857	+	6424718	6424775	6424805	6424862
chr3R	6424833	+	6424718	6424775	6424805	6424862
chr3R	6417832	+	6417639	6417681	6417810	6417849
chr3R	6417824	+	6417639	6417681	6417810	6417849
chr3R	6417823	+	6417639	6417681	6417810	6417849
chr3R	6417668	+	6417810	6417849	6417639	6417681
chr3R	6417658	+	6417810	6417849	6417639	6417681
chr3R	6417646	+	6417810	6417845	6417643	6417681
chr3R	6417007	+	6416846	6416872	6416985	6417009
chr3R	5895336	-	5895251	5895291	5895298	5895341
chr3R	5893305	-	5893187	5893215	5893287	5893313
chr3R	5893300	-	5893187	5893215	5893287	5893313
chr3R	5893297	-	5893187	5893215	5893287	5893313
chr3R	5765802	-	5765851	5765897	5765789	5765847
chr3R	5748169	+	5748201	5748240	5748156	5748195
chr2R	18426308	-	18426262	18426290	18426297	18426330
chr2R	18426278	-	18426297	18426330	18426262	18426290
chr3R	4666776	-	4666726	4666755	4666759	4666787
chr3R	4666065	-	4666018	4666043	4666048	4666076
chr3R_random	830681	+	830488	830550	830650	830715
chr3R_random	830752	+	830662	830715	830723	830768
chr3R_random	830758	+	830662	830715	830723	830768
chr3R	4639491	-	4639517	4639549	4639478	4639513
chr3R	4639446	-	4639475	4639503	4639441	4639469
chr3R	4614136	-	4614019	4614045	4614121	4614147
chr3R	4614135	-	4614019	4614045	4614121	4614147
chr3R	4614039	-	4614121	4614147	4614019	4614045
chr3R	4614024	-	4614121	4614147	4614019	4614045
chr3R	4612253	-	4612119	4612147	4612247	4612277
chr3R	4606129	+	4606158	4606195	4606115	4606150
chr3R	4604470	+	4604378	4604414	4604457	4604494
chr3R_random	844789	-	844938	844964	844778	844802
chr3R_random	845585	-	845611	845645	845573	845605
chr3R_random	845594	-	845611	845645	845573	845605
chr3R_random	845634	-	845573	845605	845611	845645
chr3R	4600000	+	4600091	4600161	4599951	4600024
chr3R	4599986	+	4600091	4600146	4599972	4600024
chr3R	4599680	+	4599734	4599804	4599647	4599719
chr3R	4598529	+	4598670	4598696	4598505	4598532
chr3R	4593557	+	4593379	4593416	4593542	4593575
chr3R	4412232	-	4412190	4412211	4412217	4412243
chr3R	17435666	-	17435546	17435583	17435639	17435676
chr3R	17653521	+	17653461	17653488	17653493	17653521
chr3R_random	885879	+	885832	885857	885864	885886
chr3R	261409	+	261452	261527	261385	261447
chr3R	261410	+	261452	261527	261385	261447
chr3R	261428	+	261452	261527	261385	261447
chr3R	261429	+	261452	261527	261385	261447
chr3R	261430	+	261452	261527	261385	261447
chr3R	261499	+	261378	261447	261452	261527
chr3R	19226485	+	19226435	19226468	19226475	19226513
chr3R	19433110	-	19433247	19433279	19433107	19433140
chr3R	19496555	+	19496617	19496705	19496494	19496587
chr3R	19633145	+	19633003	19633032	19633126	19633156
chr3R	19633651	+	19633704	19633739	19633626	19633657
chr3R	19633653	+	19633704	19633739	19633626	19633657
chr3R	19971583	+	19971605	19971651	19971555	19971601
chr3R	20065690	-	20065504	20065584	20065626	20065703
chr3R	20066162	-	20066193	20066228	20066154	20066188
chr3R	20204869	-	20204963	20205021	20204838	20204891
chr3R	20216456	+	20216480	20216524	20216429	20216472
chr3R	20326226	-	20326079	20326113	20326214	20326248
chr3R	20344011	+	20343948	20343985	20343998	20344031
chr3R	20344012	+	20343948	20343985	20343998	20344031
chr3R	20368396	+	20368432	20368464	20368393	20368423
chr3R	20368461	+	20368636	20368661	20368455	20368480
chr3R	20368462	+	20368636	20368662	20368454	20368480
chr3R	20368648	+	20368453	20368480	20368636	20368663
chr3R	20368649	+	20368453	20368480	20368636	20368663
chr3R	20368656	+	20368457	20368480	20368636	20368659
chr3R	20368669	+	20368775	20368802	20368661	20368689
chr3R	20368671	+	20368775	20368802	20368661	20368689
chr3R	20445963	-	20445854	20445930	20445939	20446015
chr3R	20724900	-	20724768	20724795	20724877	20724901
chr3R	21010109	-	21010026	21010060	21010105	21010138
chr3R	21279049	-	21278995	21279029	21279034	21279070
chr3R	21311606	-	21311634	21311675	21311588	21311627
chr3R	21336031	+	21336087	21336122	21335992	21336034
chr3R	21582470	+	21582271	21582305	21582462	21582505
chr3R	21638185	+	21638221	21638301	21638126	21638211
chr3R	21638196	+	21638221	21638301	21638126	21638211
chr3R	21638197	+	21638221	21638301	21638126	21638211
chr3R	286008	-	286050	286086	285998	286036
chr3R	286017	-	286050	286086	285998	286036
chr3R_random	1121649	+	1121745	1121788	1121632	1121676
chr3R_random	1121650	+	1121745	1121788	1121632	1121676
chr3R_random	1121766	+	1121570	1121676	1121745	1121846
chr3R_random	1121767	+	1121570	1121676	1121745	1121846
chr3R_random	1123395	+	1123500	1123537	1123393	1123436
chr3R_random	1123546	+	1123659	1123729	1123539	1123613
chr3R_random	1123549	+	1123659	1123729	1123539	1123613
chr3R_random	1123563	+	1123659	1123710	1123557	1123613
chr3R_random	1123566	+	1123659	1123710	1123557	1123613
chr3R_random	1123688	+	1123563	1123613	1123659	1123704
chr3R_random	1123689	+	1123563	1123613	1123659	1123704
chr3R_random	1123705	+	1123557	1123613	1123659	1123710
chr3R_random	1123901	+	1123799	1123839	1123879	1123918
chr3R	23229109	+	23229218	23229258	23229092	23229128
chr3R	23229110	+	23229218	23229258	23229092	23229128
chr3R	23229111	+	23229218	23229258	23229092	23229128
chr3R	23497340	-	23497263	23497298	23497307	23497343
chr3R_random	1157935	-	1157975	1158038	1157903	1157968
chr3R_random	1158953	-	1158839	1158871	1158937	1158971
chr3R	24115903	-	24115930	24115972	24115883	24115923
chr3R	24422820	+	24422639	24422669	24422787	24422828
chr3R	2514924	-	2515083	2515110	2514910	2514936
chr3R	25213599	-	25213607	25213643	25213565	25213602
chr3R	25239595	+	25239735	25239760	25239577	25239601
chr3R	25239596	+	25239735	25239760	25239577	25239601
chr3R	25408709	-	25408800	25408851	25408686	25408750
chr3R	26518759	+	26518836	26518881	26518741	26518785
chr3R	26518860	+	26518741	26518785	26518836	26518881
chr3R	26518861	+	26518741	26518785	26518836	26518881
chr3R	26518865	+	26518739	26518785	26518836	26518883
chr3R_random	1286350	-	1286231	1286262	1286331	1286364
chr3R_random	1286351	-	1286231	1286262	1286331	1286364
chr3R_random	1293864	-	1293884	1293935	1293826	1293878
chr3R_random	1294065	-	1294208	1294253	1294041	1294079
chr3R_random	1294140	-	1294088	1294115	1294120	1294148
chr3R_random	1294236	-	1294039	1294079	1294208	1294255
chr3R	27290082	+	27289944	27289971	27290066	27290093
chr3R	27293049	+	27293084	27293130	27293021	27293077
chr3R	3060785	+	3060820	3060874	3060752	3060814
chr3R	3060835	+	3060752	3060814	3060820	3060874
chr3R	376608	-	376627	376655	376594	376623
chr3R	3871661	+	3871687	3871733	3871635	3871683
chr3R	3871669	+	3871687	3871733	3871635	3871683
chr3R	3871672	+	3871687	3871733	3871635	3871683
chr3R	3871673	+	3871687	3871733	3871635	3871683
chr3R	3871701	+	3871656	3871683	3871687	3871716
chr3R	17190383	+	17190342	17190371	17190380	17190406
chr3R	17092018	-	17091957	17091996	17092006	17092048
chr3R	17052611	+	17052570	17052594	17052605	17052629
chr3R	17052591	+	17052605	17052630	17052567	17052594
chr3R	16635627	+	16635681	16635734	16635626	16635675
chr3R	16635368	+	16635271	16635320	16635327	16635372
chr3R	16635362	+	16635271	16635320	16635327	16635372
chr3R	16635301	+	16635327	16635374	16635267	16635320
chr3R	16635290	+	16635327	16635372	16635271	16635320
chr3R	16635287	+	16635327	16635372	16635271	16635320
chr3R	16059912	-	16059819	16059870	16059877	16059922
chr3R	16059833	-	16059877	16059922	16059819	16059870
chr3R	15854843	+	15854658	15854689	15854827	15854853
chr3R	15840356	+	15840390	15840448	15840327	15840381
chr3R	15353058	-	15353021	15353046	15353051	15353079
chr3R	15353057	-	15353021	15353046	15353051	15353079
chr3R	658594	-	658607	658659	658548	658599
chr3R	15204087	+	15203930	15203967	15204064	15204107
chr3R	14960306	+	14960332	14960362	14960297	14960327
chr3R	14960223	+	14960034	14960067	14960200	14960237
chr3R	14766117	+	14766193	14766253	14766084	14766142
chr3R	14682838	-	14682849	14682872	14682820	14682844
chr3R	13801598	+	13801459	13801540	13801545	13801616
chr3R	13801597	+	13801459	13801540	13801545	13801616
chr3R	13766216	+	13766288	13766338	13766188	13766233
chr3R	13764726	+	13764827	13764870	13764694	13764729
chr3R	13764721	+	13764827	13764864	13764698	13764729
chr3R	13764698	+	13764827	13764864	13764698	13764729
chr3R	13402128	+	13402038	13402085	13402094	13402138
chr3R	932782	-	932824	932874	932770	932816
chr3R	11917439	-	11917467	11917501	11917414	11917448
chr4	947181	+	947219	947247	947177	947204
chr4	947182	+	947219	947247	947177	947204
chr4	947203	+	947219	947247	947177	947204
chr4	947222	+	947177	947204	947219	947247
chr3L	12983108	-	12983129	12983177	12983080	12983122
chr4	615117	+	615179	615227	615103	615151
chr4	615195	+	615102	615151	615179	615228
chr4	615201	+	615102	615151	615179	615228
chr4	697439	-	697373	697410	697415	697449
chr2h_random	438577	-	438588	438631	438542	438584
chrX_random	582256	-	582081	582202	582231	582341
chrX	8269862	+	8269707	8269741	8269848	8269878
chrX	8269865	+	8269706	8269741	8269848	8269879
chrX	8358589	-	8358742	8358769	8358574	8358606
chrX	8496080	+	8496100	8496135	8496067	8496094
chrX	8496083	+	8496100	8496135	8496067	8496094
chrX	8496313	+	8496405	8496425	8496313	8496334
chrX_random	916979	-	917015	917047	916975	917005
chrX_random	3213050	+	3213170	3213218	3213028	3213077
chrX	9017896	-	9017916	9017950	9017870	9017912
chrX	9018028	-	9017836	9017864	9018013	9018041
chrX	9018031	-	9017836	9017864	9018013	9018041
chrX_random	3235776	+	3235796	3235828	3235749	3235785
chrX	9082114	+	9081995	9082024	9082086	9082118
chrX	9112049	-	9112068	9112114	9112021	9112064
chrX	9112053	-	9112068	9112114	9112021	9112064
chrX_random	3447295	+	3447396	3447443	3447265	3447312
chrX_random	3457148	+	3457282	3457311	3457138	3457163
chrX	984865	+	984940	984965	984858	984881
chrX	985034	+	984967	985002	985008	985050
chrX	985047	+	984967	985002	985008	985050
chrX	985048	+	984967	985002	985008	985050
chrX	10439106	+	10439016	10439058	10439070	10439116
chrX	10580897	-	10580767	10580831	10580838	10580902
chrX	1047973	-	1047813	1047854	1047957	1048007
chrX	1047982	-	1047814	1047854	1047957	1048006
chrX	10883261	+	10883074	10883119	10883257	10883297
chrX	10883263	+	10883074	10883119	10883257	10883297
chrX	10883267	+	10883074	10883119	10883257	10883297
chrX	10883271	+	10883074	10883119	10883257	10883297
chrX	11160477	-	11160492	11160541	11160437	11160487
chrX	11338224	-	11338262	11338313	11338205	11338253
chrX	11345554	-	11345693	11345732	11345533	11345570
chrX	11345731	-	11345533	11345570	11345693	11345732
chrX	11369835	-	11369766	11369810	11369815	11369865
chrU	6362550	-	6362486	6362526	6362530	6362570
chrX	11495549	+	11495623	11495672	11495523	11495572
chrX	11495551	+	11495623	11495672	11495523	11495572
chrX	11495651	+	11495523	11495572	11495623	11495672
chr3R	26258847	-	26258863	26258899	26258828	26258858
chr3R	26258846	-	26258863	26258899	26258828	26258858
chrX	11529750	-	11529668	11529718	11529727	11529774
chrX	11536587	-	11536442	11536509	11536586	11536648
chrX	8784193	-	8784203	8784232	8784159	8784194
chrX	8784062	-	8783971	8784023	8784053	8784107
chrX_random	3922831	+	3922868	3922925	3922805	3922859
chrU	11938743	-	11938544	11938602	11938739	11938791
chrX	12210208	+	12210231	12210257	12210193	12210224
chrX	12597280	-	12597170	12597243	12597249	12597321
chrX	13020003	+	13020030	13020062	13019991	13020020
chrX	13021468	+	13021604	13021651	13021434	13021480
chrX	13021617	+	13021434	13021480	13021604	13021651
chrX_random	4389173	-	4389180	4389206	4389151	4389176
chrX	13170185	+	13170102	13170154	13170159	13170210
chrX	13843993	+	13844018	13844067	13843968	13844013
chrX_random	4654013	+	4653957	4654001	4654005	4654047
chrX_random	4654019	+	4653957	4654001	4654005	4654047
chrX_random	4654031	+	4653957	4654001	4654005	4654047
chrX	14408948	+	14409099	14409125	14408943	14408970
chrX	14500445	+	14500613	14500640	14500428	14500462
chrX	14500617	+	14500417	14500462	14500613	14500651
chrX	14500626	+	14500427	14500462	14500613	14500641
chr3R	1525433	+	1525363	1525406	1525410	1525449
chrX	14773050	+	14772985	14773030	14773037	14773082
chrX	14797090	-	14797005	14797044	14797049	14797090
chrX_random	5053004	+	5053146	5053182	5052970	5053006
chrX	1389951	-	1389969	1390012	1389923	1389964
chrX	1395111	+	1395289	1395311	1395101	1395122
chrU	2943978	-	2943778	2943811	2943972	2944004
chrX	15435932	-	15435825	15435896	15435902	15435976
chrX	1498879	+	1499003	1499033	1498879	1498923
chrX	16562597	-	16562467	16562499	16562576	16562613
chrX	16562598	-	16562467	16562499	16562576	16562613
chrX	16562599	-	16562467	16562499	16562576	16562613
chrX	16562600	-	16562467	16562499	16562576	16562613
chrX	16562607	-	16562467	16562498	16562577	16562613
chrX	16562609	-	16562467	16562498	16562577	16562613
chrX	16562610	-	16562467	16562498	16562577	16562613
chrX	12458767	+	12458681	12458708	12458758	12458785
chrX	1591135	-	1591063	1591116	1591127	1591179
chrX	1594782	-	1594799	1594838	1594751	1594794
chrX	1595040	-	1595001	1595021	1595028	1595055
chrX	1595487	-	1595392	1595456	1595461	1595527
chrX	1772455	+	1772493	1772555	1772429	1772486
chrX_random	1329081	+	1329018	1329049	1329056	1329088
chrX	2860910	+	2860860	2860882	2860887	2860911
chrX	2860953	+	2861051	2861105	2860946	2861002
chrX	305007	-	304864	304910	304981	305029
chrX	305022	-	304864	304910	304981	305029
chrX	3080956	+	3080807	3080876	3080881	3080957
chrX	3080896	+	3080807	3080876	3080881	3080957
chrX	3080929	+	3080802	3080876	3080881	3080961
chrX_random	1623218	-	1623117	1623188	1623193	1623259
chrX	3621321	-	3621198	3621254	3621282	3621339
chrX	3726760	-	3726796	3726880	3726709	3726792
chrX	3726494	-	3726530	3726614	3726443	3726526
chrX	3726594	-	3726443	3726526	3726530	3726614
chrX	3955867	+	3955904	3955942	3955863	3955899
chrX	4071211	+	4071229	4071257	4071189	4071219
chrX	4071253	+	4071189	4071219	4071229	4071257
chrX	6781185	+	6781220	6781245	6781180	6781211
chrX_random	1838368	-	1838306	1838342	1838353	1838383
chrX_random	1838596	-	1838696	1838730	1838580	1838611
chrX	4547228	-	4547242	4547282	4547198	4547238
chrX_random	1891929	-	1891957	1892015	1891895	1891952
chrX_random	1891938	-	1891957	1892015	1891895	1891952
chrX_random	1891992	-	1891895	1891952	1891957	1892015
chrX_random	1892009	-	1891895	1891952	1891957	1892015
chrX_random	1898358	-	1898315	1898341	1898346	1898374
chrX	4757237	-	4757207	4757232	4757237	4757263
chrX	4890751	-	4890881	4890913	4890751	4890781
chrX_random	2104621	-	2104681	2104723	2104603	2104644
chrX	5492867	-	5492813	5492845	5492852	5492885
chrX_random	679586	-	679487	679518	679561	679594
chrX	6482820	+	6482854	6482899	6482806	6482850
chrX	656513	-	656612	656668	656482	656541
chrX	656527	-	656612	656668	656482	656541
chrX	656640	-	656482	656541	656612	656668
chrX	6617699	+	6617726	6617760	6617684	6617717
chrX	6715614	-	6715677	6715760	6715596	6715671
chrX	6781145	-	6781247	6781290	6781119	6781159
chr2R	13592705	+	13592731	13592779	13592678	13592726
chrX	7298268	+	7298159	7298190	7298248	7298277
chrX	7326845	-	7326942	7327000	7326792	7326851
chrX	7326946	-	7326822	7326851	7326942	7326973
chr3R	19877621	-	19877566	19877610	19877616	19877656
chrX	7919087	-	7919107	7919192	7919015	7919103
chrX	7919140	-	7919015	7919103	7919107	7919192

## Sheet: D. yak
Proximal ECS predictions
Chrom	Position	Strand	pos_ECS_start	pos_ECS_end	pos_ed_start	pos_ed_end
chr2L	13047131	+	13047075	13047119	13047126	13047164
chr2L	6864598	+	6864536	6864568	6864574	6864598
chr2L	7139929	-	7139840	7139893	7139898	7139939
chr2L	7248115	-	7248146	7248183	7248107	7248141
chr2L	7248129	-	7248146	7248183	7248107	7248141
chr2L	7248174	-	7248107	7248141	7248146	7248183
chr2L	7651766	+	7651862	7651909	7651747	7651792
chr2L	8217086	-	8217104	8217158	8217052	8217100
chr2L	8217087	-	8217104	8217160	8217049	8217100
chr2L	8235811	-	8235902	8235946	8235788	8235838
chr2L	8235923	-	8235788	8235838	8235902	8235946
chr2L	8871741	+	8871681	8871717	8871722	8871758
chr2L	9633851	+	9633783	9633813	9633822	9633859
chr2L	9656963	-	9656898	9656939	9656944	9656986
chr2L	9713344	+	9713366	9713393	9713328	9713359
chr2L	9742407	-	9742489	9742549	9742375	9742432
chr2L	9742410	-	9742489	9742545	9742378	9742432
chr2L	9742416	-	9742489	9742571	9742349	9742432
chr2L	9904163	+	9904311	9904345	9904134	9904175
chr2L	9904171	+	9904311	9904345	9904134	9904175
chr2L	9904328	+	9904148	9904175	9904311	9904331
chr2L	1334728	-	1334659	1334687	1334716	1334741
chr2L	10263245	+	10263261	10263285	10263229	10263253
chr2L	19669286	+	19669158	19669182	19669267	19669293
chr2L	19669272	+	19669158	19669182	19669267	19669293
chr2L	19669166	+	19669267	19669293	19669158	19669182
chr2L	19667823	+	19667830	19667857	19667800	19667825
chr2L	19162157	-	19162254	19162279	19162146	19162172
chr2L	19162101	-	19162006	19162038	19162072	19162112
chr2R	4378434	+	4378237	4378262	4378431	4378455
chr2R	4227423	-	4227236	4227293	4227389	4227451
chr2R	4227415	-	4227236	4227293	4227389	4227451
chr2R	4227402	-	4227236	4227293	4227389	4227451
chr2R	4227353	-	4227297	4227327	4227333	4227364
chr2R	4227315	-	4227333	4227364	4227297	4227327
chr2R	4227298	-	4227333	4227364	4227297	4227327
chr2R	4227254	-	4227389	4227447	4227240	4227293
chr2R	3732253	+	3732395	3732417	3732240	3732262
chr2L	1831274	+	1831229	1831253	1831265	1831296
chr2R	5564141	+	5564102	5564127	5564134	5564162
chr2R	6007663	-	6007817	6007857	6007651	6007695
chr2R	6007679	-	6007817	6007850	6007659	6007695
chr2R	6007905	-	6007807	6007842	6007891	6007923
chr2R	6068656	-	6068460	6068511	6068638	6068697
chr2L	192601	+	192542	192574	192595	192630
chr2L	192614	+	192542	192574	192595	192630
chr2L	193044	+	193079	193118	193042	193074
chr2R	6718200	+	6718033	6718059	6718189	6718216
chr2R	6719465	+	6719281	6719311	6719454	6719486
chr2R	6782984	+	6782937	6782962	6782968	6782991
chr2R	1872778	+	1872933	1872972	1872755	1872788
chr2L	206762	-	206794	206839	206745	206788
chr2R	1141417	-	1141351	1141392	1141400	1141440
chr2R	456413	-	456350	456386	456392	456421
chr2L	2777208	-	2777269	2777299	2777202	2777228
chr2L	277824	-	277886	277938	277790	277843
chr2L	277837	-	277886	277939	277789	277843
chr2L	2843809	-	2843675	2843722	2843794	2843839
chr2L	2954663	+	2954787	2954808	2954651	2954680
chr2L	2960647	+	2960726	2960833	2960619	2960718
chr2L	2960659	+	2960726	2960841	2960611	2960718
chr2L	3345881	-	3345966	3346002	3345856	3345895
chr2L	3450947	-	3450864	3450898	3450930	3450964
chr2L	3492061	-	3492170	3492204	3492036	3492072
chr2L	3492175	-	3492036	3492072	3492170	3492204
chr2L	395643	-	395746	395812	395593	395660
chr2L	4350486	+	4350551	4350592	4350475	4350522
chr2L	4375189	+	4375272	4375296	4375166	4375193
chr2L	4441285	-	4441324	4441355	4441284	4441313
chr2L	10540338	-	10540148	10540199	10540315	10540368
chr2L	10397536	-	10397462	10397508	10397513	10397556
chr2L	10391485	-	10391294	10391348	10391448	10391498
chr2L	10359758	-	10359709	10359731	10359740	10359762
chr2L	13842668	-	13842695	13842724	13842662	13842691
chr2L	13840473	-	13840514	13840555	13840433	13840473
chr2L	13192036	-	13192097	13192155	13191975	13192038
chr2L	13192020	-	13192097	13192155	13191975	13192038
chr2L	6465323	+	6465270	6465307	6465312	6465347
chr2L	6417470	-	6417622	6417664	6417436	6417477
chr2L	6417410	-	6417513	6417540	6417385	6417413
chr2L	6277429	+	6277302	6277372	6277377	6277453
chr2L	6277428	+	6277302	6277372	6277377	6277453
chr2L	6277354	+	6277377	6277453	6277302	6277372
chr2L	6277328	+	6277377	6277453	6277302	6277372
chr2L	6277325	+	6277377	6277453	6277302	6277372
chr2L	6231252	+	6231186	6231223	6231228	6231270
chr2L	6231139	+	6231098	6231124	6231130	6231157
chr2L	6129726	+	6129611	6129647	6129705	6129734
chr2L	5860226	-	5860173	5860210	5860219	5860253
chr2L	5860225	-	5860173	5860210	5860219	5860253
chr2L	5673252	+	5673073	5673109	5673235	5673271
chr2L	5521831	-	5521961	5522014	5521799	5521855
chr2L	5208315	-	5208337	5208381	5208291	5208333
chr2L	5180969	-	5181006	5181050	5180954	5181000
chr2L	5096027	+	5096065	5096104	5096001	5096040
chr2L	10682510	+	10682443	10682493	10682499	10682547
chr2L	10682726	+	10682802	10682849	10682712	10682758
chr2L	10750701	-	10750721	10750760	10750683	10750717
chr2L	10750827	-	10750702	10750729	10750809	10750835
chr2L	10809942	+	10809987	10810020	10809942	10809978
chr2L	10833539	-	10833579	10833646	10833495	10833552
chr2L	10833589	-	10833495	10833552	10833579	10833646
chr2L	10857093	-	10857132	10857172	10857090	10857125
chr2L	11154876	-	11154679	11154718	11154845	11154887
chr2L	11171487	-	11171590	11171618	11171461	11171489
chr2L	11422149	-	11422084	11422126	11422143	11422183
chr2L	12405202	-	12405235	12405286	12405182	12405230
chr2L	12421033	-	12421065	12421100	12421025	12421056
chr2L	12421205	-	12421231	12421274	12421186	12421225
chr2L	12421216	-	12421231	12421274	12421186	12421225
chr2L	12421265	-	12421186	12421225	12421231	12421274
chr2L	12495907	-	12495916	12495941	12495886	12495907
chr2L	12495923	-	12495886	12495907	12495916	12495941
chr2L	12495925	-	12495886	12495907	12495916	12495941
chr2L	12625861	-	12625766	12625819	12625828	12625880
chr2L	12625862	-	12625766	12625819	12625828	12625880
chr2L	12651992	-	12652029	12652074	12651985	12652024
chr2R	10180922	+	10180955	10181020	10180883	10180951
chr2R	10180999	+	10180874	10180951	10180955	10181030
chr2R	10562075	-	10562172	10562201	10562056	10562085
chr2R	10562188	-	10562054	10562085	10562172	10562203
chr2R	10583282	-	10583220	10583252	10583260	10583300
chr2R	10583787	-	10583889	10583936	10583753	10583796
chr2R	10947311	+	10947270	10947290	10947300	10947329
chr2R	11073213	-	11073132	11073179	11073183	11073233
chr2R	11073223	-	11073132	11073179	11073183	11073233
chr2R	11073228	-	11073134	11073179	11073183	11073231
chr2R	11073273	-	11073371	11073423	11073235	11073289
chr2R	11073375	-	11073235	11073289	11073371	11073423
chr2R	11073394	-	11073235	11073289	11073371	11073423
chr2R	17696766	-	17696791	17696849	17696727	17696784
chr2R	17696751	-	17696791	17696849	17696727	17696784
chr2R	17655699	-	17655644	17655676	17655682	17655714
chr2R	17587551	+	17587449	17587489	17587537	17587572
chr2R	17587482	+	17587537	17587572	17587449	17587489
chr2R	17587476	+	17587537	17587572	17587449	17587489
chr2R	17334585	+	17334629	17334656	17334565	17334591
chr2R	17324520	+	17324321	17324353	17324495	17324524
chr2R	17324344	+	17324495	17324533	17324315	17324353
chr2R	17324338	+	17324495	17324524	17324321	17324353
chr2R	17223859	+	17223884	17223935	17223831	17223879
chr2R	16981093	-	16981031	16981059	16981079	16981104
chr2R	16981087	-	16981007	16981059	16981079	16981135
chr2R	16948135	+	16948096	16948121	16948127	16948151
chr2R	16446350	-	16446177	16446203	16446346	16446370
chr2R	18584534	-	18584458	18584499	18584506	18584547
chr2R	18584480	-	18584506	18584547	18584458	18584499
chr2R	18584478	-	18584506	18584547	18584458	18584499
chr2R	18219078	-	18219006	18219031	18219072	18219096
chr2R	18207651	-	18207514	18207550	18207635	18207674
chr2R	18207641	-	18207514	18207550	18207635	18207674
chr2R	18207639	-	18207514	18207550	18207635	18207674
chr2R	18207636	-	18207514	18207550	18207635	18207674
chr2R	18207548	-	18207635	18207674	18207514	18207550
chr2R	18207538	-	18207635	18207674	18207514	18207550
chr2R	18207537	-	18207635	18207674	18207514	18207550
chr2R	18207536	-	18207635	18207674	18207514	18207550
chr2R	18207532	-	18207635	18207674	18207514	18207550
chr2R	18207531	-	18207635	18207674	18207514	18207550
chr2R	18152472	-	18152358	18152390	18152453	18152478
chr2R	15571580	-	15571441	15571510	15571514	15571586
chr2R	15180513	+	15180425	15180471	15180481	15180522
chr2R	14682524	+	14682327	14682372	14682515	14682560
chr2R	14467866	+	14467923	14467983	14467855	14467919
chr2R	14300087	-	14300221	14300254	14300064	14300095
chr2R	14299960	-	14299896	14299943	14299949	14299993
chr2R	14065663	-	14065687	14065733	14065638	14065681
chr2R	13986115	-	13986026	13986072	13986077	13986121
chr2R	13894817	+	13894912	13895010	13894802	13894905
chr2R	12221157	-	12221112	12221148	12221154	12221186
chr2R	12162222	-	12162294	12162340	12162197	12162240
chr2R	12161614	-	12161644	12161674	12161596	12161630
chr2R	11663582	+	11663466	11663514	11663551	11663593
chr2R	17846149	+	17846103	17846141	17846145	17846189
chr2R	18028334	+	18028244	18028315	18028322	18028390
chr2R	18028342	+	18028244	18028315	18028322	18028390
chr2R	18028358	+	18028244	18028315	18028322	18028390
chr2R	15920502	-	15920429	15920464	15920475	15920513
chr2R	15983625	+	15983733	15983779	15983604	15983644
chr2L	20642674	+	20642506	20642537	20642667	20642698
chr2R	18917152	+	18917083	18917128	18917135	18917174
chr2R	19016183	-	19016075	19016117	19016163	19016208
chr2R	19258397	-	19258421	19258460	19258371	19258412
chr2R	19258442	-	19258371	19258412	19258421	19258460
chr2R	19346762	+	19346797	19346820	19346757	19346779
chr2R	19872498	-	19872548	19872612	19872484	19872539
chr2R	19917885	+	19917812	19917854	19917868	19917908
chr2R	20204582	+	20204500	20204541	20204545	20204588
chr2R	20233127	-	20232928	20233001	20233106	20233179
chr2R	20368539	-	20368340	20368388	20368522	20368564
chr2R	20368541	-	20368345	20368388	20368522	20368556
chr2R	20761525	+	20761677	20761718	20761514	20761552
chr2R	20761693	+	20761736	20761784	20761688	20761732
chr2R	20761716	+	20761736	20761784	20761688	20761732
chr2R	20761720	+	20761736	20761784	20761688	20761732
chr2R	20761722	+	20761736	20761784	20761688	20761732
chr2R	20761755	+	20761688	20761732	20761736	20761784
chr2R	20761764	+	20761688	20761732	20761736	20761784
chr2R	20762003	+	20761957	20761986	20761991	20762024
chr2R	20765669	+	20765817	20765866	20765652	20765701
chr2R	20765682	+	20765817	20765857	20765662	20765701
chr2R	20765770	+	20765724	20765753	20765762	20765789
chr2R	20765772	+	20765724	20765753	20765762	20765789
chr2R	20765774	+	20765724	20765753	20765762	20765789
chr2R	20765838	+	20765661	20765701	20765817	20765858
chr2R	20765839	+	20765661	20765701	20765817	20765858
chr2R	20765844	+	20765653	20765701	20765817	20765865
chr2R	20765845	+	20765651	20765701	20765817	20765867
chr2R	20765854	+	20765661	20765701	20765817	20765858
chr2R	20769767	+	20769801	20769839	20769756	20769797
chr2R	20770170	+	20770114	20770139	20770158	20770187
chr2R	20770174	+	20770114	20770139	20770158	20770187
chr2R	20847513	-	20847451	20847478	20847488	20847516
chr2R	20847567	-	20847424	20847449	20847556	20847582
chr2R	20847579	-	20847424	20847449	20847556	20847582
chr2R	20847942	-	20847956	20847991	20847916	20847950
chr2L	15259759	-	15259619	15259692	15259703	15259775
chr2L	15259765	-	15259619	15259692	15259703	15259775
chr2L	15357464	-	15357373	15357416	15357423	15357469
chr2L	15357594	-	15357447	15357501	15357570	15357621
chr2L	15357604	-	15357447	15357501	15357570	15357621
chr2L	15368304	+	15368340	15368382	15368280	15368328
chr2L	16067695	+	16067592	16067646	16067650	16067701
chr2L	16067706	+	16067820	16067882	16067679	16067739
chr2L	16145015	+	16145081	16145134	16145000	16145056
chr2L	16300909	-	16300931	16300973	16300879	16300925
chr2L	16301072	-	16301003	16301036	16301041	16301077
chr2L	16373564	+	16373419	16373463	16373541	16373581
chr2L	16517524	+	16517620	16517664	16517486	16517532
chr2L	16553688	-	16553702	16553747	16553644	16553692
chr2L	16635141	+	16635020	16635052	16635138	16635171
chr2L	17423175	+	17423074	17423155	17423160	17423235
chr2L	17423962	+	17423918	17423946	17423951	17423978
chr2L	17429713	+	17429734	17429757	17429705	17429729
chr2L	17429748	+	17429705	17429729	17429734	17429757
chr2L	17429749	+	17429705	17429729	17429734	17429757
chr2L	17431217	+	17431121	17431177	17431183	17431234
chr2L	17431363	+	17431290	17431318	17431346	17431374
chr2L	17431370	+	17431290	17431318	17431346	17431374
chr2L	17449552	+	17449515	17449537	17449547	17449569
chr2L	17449754	+	17449719	17449739	17449750	17449772
chr2L	17712541	-	17712459	17712499	17712507	17712552
chr2L	17772056	-	17772072	17772153	17771983	17772068
chr2L	17772062	-	17772072	17772153	17771983	17772068
chr2L	17772080	-	17771983	17772068	17772072	17772153
chr2L	17772097	-	17771983	17772068	17772072	17772153
chr2L	17772098	-	17771983	17772068	17772072	17772153
chr2L	17772320	-	17772344	17772385	17772295	17772338
chr2L	17772347	-	17772295	17772338	17772344	17772385
chr2L	17776962	-	17776985	17777017	17776951	17776981
chr2L	17776967	-	17776985	17777017	17776951	17776981
chr2L	17777193	-	17777147	17777172	17777184	17777208
chr2L	17860670	-	17860490	17860527	17860654	17860689
chr2L	17860795	-	17860745	17860773	17860782	17860807
chr2L	17862191	-	17862212	17862298	17862112	17862203
chr2L	17862222	-	17862103	17862203	17862212	17862304
chr2L_random	4047528	+	4047470	4047513	4047518	4047554
chr2L_random	4047595	+	4047397	4047466	4047582	4047646
chr2L	18244355	-	18244320	18244344	18244350	18244377
chr2L	18628104	+	18627988	18628043	18628047	18628108
chr2L	18628184	+	18628285	18628326	18628161	18628207
chr2L	18758924	+	18758860	18758898	18758903	18758942
chr2L	18794950	+	18795007	18795063	18794940	18795001
chr2L	18794953	+	18795007	18795063	18794940	18795001
chr2L	18794961	+	18795007	18795063	18794940	18795001
chr2L	18794975	+	18795007	18795063	18794940	18795001
chr2L	18794987	+	18795007	18795063	18794940	18795001
chr2L	18794988	+	18795007	18795063	18794940	18795001
chr2L	18795020	+	18794940	18795001	18795007	18795063
chr2L	18795050	+	18794940	18795001	18795007	18795063
chr2L	18795056	+	18794940	18795001	18795007	18795063
chr2L	18795058	+	18794940	18795001	18795007	18795063
chr2L	18839785	-	18839805	18839850	18839757	18839800
chr2R	2647870	-	2647906	2647944	2647855	2647900
chr2R	2647867	-	2647906	2647944	2647855	2647900
chr2R	2514716	+	2514617	2514654	2514698	2514732
chr2R	2514715	+	2514617	2514654	2514698	2514732
chr2R	2015005	+	2015031	2015062	2014992	2015026
chr2R	9627583	-	9627719	9627753	9627580	9627617
chr2R	9627220	-	9627236	9627270	9627192	9627223
chr2R	9625870	-	9625725	9625769	9625858	9625894
chr2R	9625768	-	9625858	9625894	9625725	9625769
chr2R	9625746	-	9625858	9625894	9625725	9625769
chr2R	9624855	-	9624759	9624799	9624830	9624878
chr2R	9624854	-	9624759	9624799	9624830	9624878
chr2R	9624853	-	9624759	9624799	9624830	9624878
chr2R	9624834	-	9624759	9624799	9624830	9624878
chr2R	9624789	-	9624830	9624876	9624762	9624799
chr2R	9624207	-	9624097	9624154	9624160	9624211
chr2R	9624201	-	9624107	9624154	9624160	9624203
chr2R	9624200	-	9624107	9624154	9624160	9624203
chr2R	9624192	-	9624107	9624154	9624160	9624203
chr2R	9624178	-	9624097	9624154	9624160	9624211
chr2R	9624123	-	9624160	9624204	9624105	9624154
chr2R	9173623	-	9173491	9173514	9173605	9173627
chr2R	9076705	-	9076777	9076800	9076686	9076709
chr2R	8599404	-	8599427	8599471	8599367	8599413
chr2R	8599221	-	8599238	8599282	8599190	8599233
chr2R	8599153	-	8599306	8599351	8599112	8599157
chr2R	8599128	-	8598929	8598959	8599103	8599134
chr2R	8303871	-	8303741	8303814	8303823	8303895
chr2R	8269976	-	8269928	8269952	8269959	8269978
chr2R	8269710	-	8269753	8269783	8269687	8269714
chr2R	8161327	-	8161226	8161282	8161291	8161345
chr2R	8161248	-	8161291	8161357	8161220	8161282
chr2R	8161247	-	8161291	8161354	8161223	8161282
chr2R	7900379	+	7900202	7900232	7900370	7900398
chr2R	7900378	+	7900202	7900232	7900370	7900398
chr2R	7900377	+	7900202	7900232	7900370	7900398
chr2R	7900210	+	7900370	7900398	7900202	7900232
chr2R	7804308	+	7804394	7804436	7804290	7804327
chr2R	7804304	+	7804394	7804436	7804290	7804327
chr2R	7574692	+	7574729	7574790	7574660	7574725
chr2R	7569846	+	7569729	7569761	7569841	7569875
chr2R	7466564	-	7466648	7466675	7466548	7466580
chr2R	7257326	-	7257264	7257303	7257310	7257346
chr2R	7257110	-	7257154	7257182	7257098	7257128
chr2R	7256519	-	7256374	7256400	7256502	7256528
chr2R	7185856	+	7185768	7185838	7185843	7185916
chr2R	7172671	+	7172621	7172649	7172659	7172684
chr2R	7172408	+	7172359	7172394	7172402	7172433
chr2R	7172388	+	7172402	7172434	7172363	7172394
chr2R	9898803	-	9898974	9899002	9898789	9898817
chr2R	9898947	-	9898829	9898885	9898919	9898969
chr2R	9903797	-	9903954	9903996	9903774	9903817
chr2R	9903803	-	9903954	9904002	9903771	9903817
chr3L	1003563	-	1003674	1003699	1003541	1003564
chr3L	11059186	-	11059030	11059075	11059170	11059216
chr3L	11205547	+	11205613	11205671	11205547	11205606
chr3L	11205772	+	11205725	11205749	11205755	11205783
chr3L	11257464	+	11257545	11257605	11257450	11257511
chr3L	11257592	+	11257451	11257511	11257545	11257604
chr3L	11705239	+	11705043	11705076	11705212	11705239
chr3L	11976026	-	11975969	11976008	11976012	11976052
chr3L	12255739	-	12255870	12255908	12255734	12255771
chr3L	12255900	-	12255947	12255976	12255886	12255912
chr3L	12461100	-	12460991	12461017	12461075	12461104
chr3L	12462588	-	12462618	12462651	12462579	12462609
chr3L	1262393	+	1262409	1262438	1262365	1262403
chr3L	13509598	-	13509534	13509575	13509583	13509625
chr3L	13563194	-	13563258	13563303	13563153	13563199
chr3L	13937433	-	13937391	13937426	13937430	13937462
chr3L	14080942	-	14080962	14080984	14080930	14080956
chr3L	15198700	+	15198823	15198880	15198662	15198703
chr3L	18543049	+	18542942	18542969	18543047	18543085
chr3L	18671669	-	18671736	18671780	18671640	18671682
chr3L	18671671	-	18671736	18671773	18671641	18671682
chr3L	22039565	+	22039721	22039747	22039554	22039580
chr3L	1571901	+	1571760	1571850	1571858	1571953
chr3L	17365777	-	17365618	17365657	17365760	17365803
chr3L	17365765	-	17365618	17365657	17365760	17365803
chr3L	17365651	-	17365760	17365802	17365622	17365657
chr3L	149467	+	149480	149510	149448	149475
chr3L	16517885	-	16517747	16517779	16517882	16517916
chr3L	1733704	-	1733623	1733664	1733673	1733715
chr3L	1733807	-	1733827	1733856	1733793	1733823
chr3L	1735069	-	1735197	1735227	1735056	1735082
chr3L	1812242	-	1812283	1812331	1812227	1812274
chr3L	1812315	-	1812227	1812274	1812283	1812331
chr3L	15395522	+	15395531	15395559	15395503	15395526
chr3L	21480839	+	21480758	21480820	21480827	21480879
chr3L	21480713	+	21480560	21480649	21480654	21480743
chr3L	21282637	+	21282455	21282490	21282616	21282642
chr3L	21282636	+	21282455	21282490	21282616	21282642
chr3L	21282578	+	21282491	21282521	21282576	21282602
chr3L	21271401	-	21271346	21271388	21271393	21271435
chr3L	20846719	-	20846535	20846570	20846703	20846736
chr3L	20846709	-	20846535	20846570	20846703	20846736
chr3L	20846554	-	20846703	20846736	20846535	20846570
chr3L	20342766	+	20342775	20342799	20342746	20342767
chr3L	20196050	-	20195959	20196015	20196019	20196075
chr3L	20195971	-	20196019	20196075	20195959	20196015
chr3L	20170107	+	20170131	20170173	20170084	20170124
chr3L	20040434	+	20040473	20040534	20040408	20040464
chr3L	19324907	-	19324804	19324850	19324903	19324950
chr3L	19319075	-	19318994	19319039	19319045	19319090
chr3L	19319053	-	19318992	19319039	19319045	19319093
chr3L	19319029	-	19319045	19319093	19318992	19319039
chr3L	19319002	-	19319045	19319093	19318992	19319039
chr3L	19243683	+	19243692	19243728	19243654	19243685
chr3L	19220759	+	19220902	19220944	19220741	19220786
chr3L	2087539	-	2087667	2087701	2087519	2087550
chr3L	2087540	-	2087667	2087701	2087519	2087550
chr3L	22074767	+	22074794	22074835	22074747	22074787
chr3L	9679814	+	9679653	9679681	9679799	9679825
chr3L	9531239	-	9531269	9531307	9531222	9531258
chr3L	9269038	+	9268869	9268914	9269008	9269050
chr3L	9269025	+	9268876	9268914	9269008	9269044
chr3L	9268878	+	9269008	9269044	9268876	9268914
chr3L	9268877	+	9269008	9269044	9268876	9268914
chr3L	9002475	-	9002276	9002301	9002472	9002498
chr3L	8994722	-	8994748	8994774	8994722	8994743
chr3L	8994542	-	8994625	8994649	8994525	8994547
chr3L	8994541	-	8994625	8994649	8994525	8994547
chr3L	8994539	-	8994625	8994649	8994525	8994547
chr3L	8791408	-	8791331	8791379	8791386	8791442
chr3L	3858013	+	3858033	3858074	3857987	3858024
chr3L	3870279	-	3870387	3870451	3870275	3870332
chr3L	3906430	+	3906337	3906359	3906414	3906439
chr3L	3918419	-	3918579	3918608	3918397	3918424
chr3L	3918473	-	3918500	3918532	3918459	3918495
chr3L	3918516	-	3918459	3918495	3918500	3918532
chr3L	3918588	-	3918388	3918425	3918586	3918623
chr3L	4552205	+	4552228	4552264	4552187	4552221
chr3L	4552493	+	4552577	4552598	4552477	4552498
chr3L	4709646	-	4709666	4709709	4709621	4709660
chr3L	4709647	-	4709666	4709709	4709621	4709660
chr3L	4709660	-	4709666	4709709	4709621	4709660
chr3L	4770467	+	4770534	4770623	4770436	4770521
chr3L	4906110	-	4906033	4906089	4906095	4906149
chr3L	4906119	-	4906033	4906089	4906095	4906149
chr3L	4906122	-	4906033	4906089	4906095	4906149
chr3L	4906123	-	4906033	4906089	4906095	4906149
chr3L	4906124	-	4906033	4906089	4906095	4906149
chr3L	4941715	-	4941745	4941770	4941711	4941738
chr3L	4943247	-	4943295	4943358	4943192	4943247
chr3L	5165076	+	5165153	5165183	5165062	5165093
chr3L	5165161	+	5165062	5165093	5165153	5165183
chr3L	5165633	+	5165680	5165743	5165620	5165675
chr3L	5165640	+	5165680	5165747	5165616	5165675
chr3L	5165649	+	5165680	5165707	5165648	5165675
chr3L	5165653	+	5165680	5165707	5165648	5165675
chr3L	5165690	+	5165648	5165675	5165680	5165707
chr3L	5165696	+	5165648	5165675	5165680	5165707
chr3L	5166052	+	5165989	5166017	5166024	5166056
chr3L	6309261	+	6309357	6309397	6309250	6309292
chr3L	6309285	+	6309357	6309397	6309250	6309292
chr3L	6309368	+	6309250	6309292	6309357	6309397
chr3L	6309369	+	6309250	6309292	6309357	6309397
chr3L	6309372	+	6309250	6309292	6309357	6309397
chr3L	7171907	+	7171911	7171946	7171862	7171907
chr3L	7590679	+	7590512	7590543	7590672	7590711
chr3L	7771126	-	7771132	7771155	7771106	7771128
chr3L	7869721	-	7869849	7869879	7869699	7869731
chr3L	7956789	-	7956738	7956766	7956775	7956813
chr3L	8254427	-	8254234	8254267	8254414	8254453
chr3L	8266490	-	8266512	8266547	8266471	8266508
chr3L	8300664	-	8300688	8300714	8300654	8300683
chr3L	8421001	-	8420917	8420977	8420982	8421044
chr3L	8509728	-	8509660	8509711	8509715	8509767
chr3L	8509730	-	8509660	8509711	8509715	8509767
chr3L	3549551	+	3549559	3549588	3549523	3549552
chr3L	3177293	+	3177314	3177345	3177274	3177309
chr3L	2786565	-	2786589	2786628	2786545	2786583
chr3L	2783735	-	2783562	2783602	2783730	2783776
chr3L	2304957	+	2304897	2304934	2304939	2304973
chr3L	2271152	+	2271090	2271121	2271127	2271160
chr3L	2271102	+	2271127	2271160	2271090	2271121
chr3L	9801494	+	9801542	9801594	9801482	9801535
chr3L	9801495	+	9801542	9801594	9801482	9801535
chr3L	9801498	+	9801542	9801594	9801482	9801535
chr3L	9801504	+	9801542	9801594	9801482	9801535
chr3L	9801505	+	9801542	9801594	9801482	9801535
chr3L	9801510	+	9801542	9801594	9801482	9801535
chr3L	9801566	+	9801482	9801535	9801542	9801594
chr3L	9801567	+	9801482	9801535	9801542	9801594
chr3L	9801569	+	9801482	9801535	9801542	9801594
chr3L	9801572	+	9801482	9801535	9801542	9801594
chr3L	9801573	+	9801482	9801535	9801542	9801594
chr3L	9801657	+	9801679	9801708	9801642	9801669
chr3L	9801660	+	9801679	9801708	9801642	9801669
chr3L	9801662	+	9801679	9801708	9801642	9801669
chr3L	9801664	+	9801679	9801708	9801642	9801669
chr3L	9801689	+	9801642	9801669	9801679	9801708
chr3L	9801692	+	9801642	9801669	9801679	9801708
chr3L	9802285	+	9802332	9802426	9802236	9802327
chr3L	9861485	+	9861290	9861363	9861471	9861533
chr3R	16096261	+	16096432	16096461	16096255	16096286
chr3R	15786695	+	15786495	15786611	15786615	15786726
chr3R	15786655	+	15786495	15786611	15786615	15786726
chr3R	15499964	+	15499971	15500006	15499932	15499964
chr3R	15319943	-	15319975	15320010	15319935	15319970
chr3R	15319689	-	15319842	15319863	15319672	15319693
chr3R	15310988	-	15311156	15311185	15310964	15310988
chr3R	15300484	-	15300395	15300444	15300450	15300498
chr3R	15219015	-	15218947	15218981	15218986	15219015
chr3R	15219006	-	15218947	15218981	15218986	15219015
chr3R	15218126	-	15218187	15218215	15218104	15218127
chr3R	15217838	-	15217776	15217812	15217822	15217858
chr3R	15217804	-	15217822	15217858	15217776	15217812
chr3R	15217803	-	15217822	15217858	15217776	15217812
chr3R	15206592	-	15206673	15206703	15206583	15206609
chr3R	15192867	-	15192890	15192934	15192846	15192885
chr3R	14819201	-	14819152	14819186	14819190	14819228
chr3R	14819195	-	14819152	14819186	14819190	14819228
chr3R	14789468	-	14789410	14789445	14789450	14789486
chr3R	14651844	-	14651928	14651993	14651842	14651918
chr3R	14533789	+	14533907	14533932	14533788	14533811
chr3R	14511523	+	14511563	14511608	14511512	14511558
chr3R	14511517	+	14511563	14511608	14511512	14511558
chr3R	11926733	-	11926688	11926713	11926720	11926741
chr3R	11926710	-	11926720	11926746	11926678	11926713
chr3R	11926699	-	11926720	11926746	11926678	11926713
chr3R	1687183	+	1687122	1687176	1687180	1687241
chr3R	11449210	+	11449134	11449184	11449200	11449254
chr3R	1926811	+	1926866	1926890	1926800	1926828
chr3R	1927461	+	1927261	1927296	1927446	1927479
chr3R	1927505	+	1927632	1927705	1927431	1927512
chr3R	1745663	-	1745792	1745820	1745656	1745682
chr3R	1745664	-	1745792	1745820	1745656	1745682
chr3R	1745676	-	1745792	1745820	1745656	1745682
chr3R	2177407	-	2177430	2177471	2177379	2177417
chr3R	2300737	-	2300672	2300711	2300718	2300751
chr3R	2300738	-	2300672	2300711	2300718	2300751
chr3R	2300742	-	2300672	2300711	2300718	2300751
chr3R_random	1875868	-	1875817	1875852	1875865	1875896
chr3R	2743576	-	2743590	2743620	2743554	2743581
chr3R	2743772	-	2743643	2743716	2743724	2743787
chr3R	2793312	-	2793400	2793456	2793290	2793348
chr3R	2793332	-	2793400	2793468	2793277	2793348
chr3R	2793336	-	2793400	2793456	2793290	2793348
chr3R	2793430	-	2793290	2793348	2793400	2793456
chr3R	2793443	-	2793295	2793348	2793400	2793451
chr3R	17383728	+	17383590	17383645	17383716	17383776
chr3R	17383729	+	17383590	17383645	17383716	17383776
chr3R	3198656	+	3198781	3198825	3198651	3198702
chr3R	3218135	-	3217989	3218014	3218115	3218139
chr3R	3403592	+	3403750	3403785	3403563	3403596
chr3R	3403602	+	3403696	3403734	3403598	3403644
chr3R	3403603	+	3403696	3403734	3403598	3403644
chr3R	17440102	+	17440206	17440245	17440080	17440116
chr3R	17440222	+	17440063	17440116	17440206	17440258
chr3R	3648260	-	3648301	3648340	3648255	3648288
chr3R	3662029	-	3662074	3662107	3662029	3662064
chr3R	3759322	-	3759420	3759465	3759321	3759362
chr3R	3759323	-	3759420	3759465	3759321	3759362
chr3R	3759326	-	3759420	3759466	3759320	3759362
chr3R	3759350	-	3759420	3759478	3759308	3759362
chr3R	3766229	-	3766372	3766414	3766204	3766243
chr3R	3766230	-	3766372	3766414	3766204	3766243
chr3R	3766385	-	3766203	3766243	3766372	3766415
chr3R	3766395	-	3766204	3766243	3766372	3766414
chr3R	3766407	-	3766208	3766243	3766372	3766410
chr3R	4351944	+	4351989	4352029	4351939	4351982
chr3R	4354124	+	4354214	4354242	4354116	4354142
chr3R	4354129	+	4353936	4353958	4354100	4354130
chr3R	4354132	+	4354214	4354242	4354116	4354142
chr3R	4500221	-	4500150	4500169	4500209	4500234
chr3R	5581004	+	5581025	5581053	5580994	5581021
chr3R	5581715	+	5581737	5581762	5581704	5581732
chr3R	5645965	+	5646042	5646082	5645954	5645990
chr3R	5645966	+	5646042	5646082	5645954	5645990
chr3R	5646062	+	5645954	5645990	5646042	5646082
chr3R	5646077	+	5645954	5645990	5646042	5646082
chr3R	5647567	+	5647636	5647713	5647547	5647625
chr3R	5655072	-	5655006	5655043	5655051	5655086
chr3R	5657801	-	5657858	5657882	5657789	5657813
chr3R	5660582	-	5660731	5660757	5660571	5660595
chr3R	5661410	-	5661436	5661470	5661398	5661430
chr3R	5661419	-	5661436	5661470	5661398	5661430
chr3R	5661459	-	5661398	5661430	5661436	5661470
chr3R	5663472	-	5663311	5663381	5663448	5663521
chr3R	5663486	-	5663311	5663381	5663448	5663521
chr3R	5663703	-	5663753	5663826	5663667	5663738
chr3R	5663792	-	5663667	5663738	5663753	5663826
chr3R	5664868	-	5664701	5664727	5664865	5664892
chr3R	5669887	-	5670039	5670081	5669862	5669901
chr3R	5837794	+	5837839	5837913	5837768	5837831
chr3R	18450264	-	18450200	18450241	18450248	18450288
chr3R	18450276	-	18450200	18450241	18450248	18450288
chr3R	18450632	-	18450509	18450542	18450602	18450636
chr3R	18752696	+	18752837	18752865	18752673	18752702
chr3R	19752622	-	19752566	19752617	19752621	19752687
chr3R	549087	+	549173	549211	549054	549089
chr3R	549333	+	549378	549452	549301	549374
chr3R	549334	+	549378	549452	549301	549374
chr3R	549352	+	549378	549451	549309	549374
chr3R	549353	+	549378	549451	549309	549374
chr3R	549354	+	549378	549451	549309	549374
chr3R	549423	+	549309	549374	549378	549451
chr3R	20290313	+	20290265	20290296	20290303	20290337
chr3R	20508457	-	20508258	20508292	20508443	20508476
chr3R	20572479	+	20572540	20572610	20572442	20572512
chr3R	26693062	-	26693181	26693207	26693055	26693081
chr3R	26692642	-	26692580	26692600	26692630	26692650
chr3R	26368768	-	26368700	26368746	26368750	26368796
chr3R	26277075	+	26277179	26277274	26277041	26277138
chr3R	26276902	+	26276836	26276871	26276876	26276910
chr3R	21511373	-	21511420	21511486	21511357	21511416
chr3R	26122033	-	26121966	26122009	26122017	26122059
chr3R	26002616	-	26002631	26002663	26002591	26002618
chr3R	25995544	-	25995570	25995607	25995524	25995557
chr3R	25995543	-	25995570	25995607	25995524	25995557
chr3R	25964267	-	25964198	25964231	25964240	25964271
chr3R	25964254	-	25964197	25964231	25964240	25964272
chr3R	25964207	-	25964010	25964037	25964184	25964211
chr3R	25964202	-	25964010	25964037	25964184	25964211
chr3R	25964201	-	25964010	25964037	25964184	25964211
chr3R	25964026	-	25964184	25964211	25964010	25964037
chr3R	25964025	-	25964184	25964211	25964010	25964037
chr3R	25964018	-	25964184	25964211	25964010	25964037
chr3R	25964005	-	25963875	25963898	25963985	25964008
chr3R	25964003	-	25963866	25963898	25963985	25964013
chr3R	25822166	-	25822191	25822223	25822154	25822187
chr3R	25736512	+	25736424	25736484	25736489	25736548
chr3R	25602184	+	25602289	25602316	25602183	25602207
chr3R	561597	+	561616	561644	561577	561605
chr3R	25310454	+	25310503	25310537	25310425	25310458
chr3R	24990331	+	24990358	24990401	24990307	24990353
chr3R	24966261	-	24966170	24966205	24966258	24966300
chr3R	24689037	-	24688950	24689001	24689011	24689061
chr3R	24689026	-	24688950	24689001	24689011	24689061
chr3R	24689025	-	24688950	24689001	24689011	24689061
chr3R	24588868	-	24588813	24588844	24588848	24588879
chr3R	594857	-	594795	594842	594847	594891
chr3R	594866	-	594795	594842	594847	594891
chr3R	23708534	+	23708547	23708578	23708511	23708539
chr3R	18201921	-	18201820	18201894	18201898	18201970
chr3R	22988249	-	22988104	22988153	22988222	22988272
chr3R	22988248	-	22988104	22988153	22988222	22988272
chr3R	22988132	-	22988222	22988272	22988104	22988153
chr3R	22988131	-	22988222	22988272	22988104	22988153
chr3R	22986852	-	22986711	22986747	22986811	22986853
chr3R	22986701	-	22986518	22986582	22986649	22986708
chr3R	22986698	-	22986518	22986571	22986657	22986708
chr3R	22986684	-	22986537	22986582	22986649	22986690
chr3R	22986559	-	22986657	22986684	22986543	22986571
chr3R	22986558	-	22986657	22986683	22986544	22986571
chr3R	22986542	-	22986649	22986710	22986515	22986582
chr3R	22986346	-	22986408	22986446	22986331	22986368
chr3R	22985087	-	22984941	22984980	22985066	22985104
chr3R	22985086	-	22984941	22984980	22985066	22985104
chr3R	22985085	-	22984941	22984980	22985066	22985104
chr3R	22735352	+	22735287	22735317	22735326	22735357
chr3R	22704950	+	22704992	22705027	22704947	22704983
chr3R	22068933	+	22068864	22068906	22068913	22068953
chr3R	21159986	-	21159929	21159963	21159967	21159996
chr3R	20902716	-	20902553	20902578	20902710	20902734
chr3R	20902715	-	20902553	20902578	20902710	20902734
chr3R	20730874	+	20730728	20730783	20730833	20730897
chr3R	27811516	+	27811622	27811656	27811510	27811547
chr3R	27811529	+	27811622	27811656	27811510	27811547
chr3R	27811533	+	27811622	27811656	27811510	27811547
chr3R	27811534	+	27811622	27811656	27811510	27811547
chr3R	27811634	+	27811509	27811547	27811622	27811657
chr3R	27811635	+	27811509	27811547	27811622	27811657
chr3R	27811639	+	27811509	27811547	27811622	27811657
chr3R	28360342	-	28360219	28360254	28360323	28360359
chr3R	28360343	-	28360219	28360254	28360323	28360359
chr3R	28363497	-	28363517	28363587	28363443	28363511
chr3R	28363581	-	28363443	28363511	28363517	28363587
chr3R	28363689	-	28363841	28363886	28363659	28363703
chr3R	28363773	-	28363705	28363739	28363744	28363781
chr3R	28363869	-	28363669	28363703	28363841	28363885
chr3R	28598721	+	28598573	28598632	28598700	28598759
chr3R	28598724	+	28598573	28598632	28598700	28598759
chr3R	28603588	+	28603450	28603490	28603559	28603599
chr3R	28606562	+	28606594	28606631	28606557	28606589
chr3R	28607097	+	28607024	28607068	28607075	28607116
chr3R_random	783079	+	783114	783172	783042	783108
chr3R_random	783129	+	783045	783108	783114	783169
chr3R	697564	-	697583	697617	697544	697579
chr3R_random	1216412	-	1216266	1216296	1216405	1216436
chr3R	6441514	-	6441442	6441488	6441492	6441540
chr3R	6441506	-	6441442	6441488	6441492	6441540
chr3R	6441503	-	6441442	6441488	6441492	6441540
chr3R	6441502	-	6441442	6441488	6441492	6441540
chr3R	6441474	-	6441492	6441540	6441442	6441488
chr3R	6421463	+	6421321	6421400	6421409	6421499
chr3R	8250188	+	8250058	8250085	8250175	8250202
chr3R	784396	+	784322	784366	784371	784417
chr3R	9238952	+	9238978	9239002	9238950	9238973
chr3R	9319905	+	9319833	9319867	9319905	9319941
chr3R	9321922	+	9321966	9322017	9321912	9321957
chr3R	9322003	+	9321912	9321957	9321966	9322017
chr3R	9535787	-	9535941	9535972	9535777	9535803
chr3R	9537751	-	9537661	9537688	9537730	9537755
chr3R	9548856	-	9548739	9548822	9548831	9548921
chr3R	10031628	+	10031660	10031685	10031628	10031652
chr3R	10071823	+	10071627	10071682	10071807	10071872
chr3R	10071824	+	10071627	10071682	10071807	10071872
chr3R	10110968	+	10110779	10110802	10110954	10110977
chr3R	10166031	+	10165969	10165998	10166004	10166035
chr3R	10217242	-	10217337	10217399	10217222	10217285
chr3R	10441492	-	10441436	10441466	10441471	10441501
chr3R	10635465	-	10635514	10635559	10635460	10635502
chr3R	16823814	+	16823671	16823756	16823761	16823838
chr3R	16823813	+	16823671	16823756	16823761	16823838
chr3R	12304544	-	12304587	12304627	12304532	12304578
chr3R	12305340	-	12305346	12305401	12305285	12305340
chr3R	1256155	-	1256216	1256247	1256143	1256178
chr3R	13826745	+	13826680	13826723	13826730	13826773
chr4	1162363	-	1162203	1162224	1162346	1162368
chr4	1162132	-	1162191	1162242	1162132	1162185
chr4	1370857	+	1370895	1370923	1370853	1370880
chr4	1370858	+	1370895	1370923	1370853	1370880
chr4	1370879	+	1370895	1370923	1370853	1370880
chr4	1370898	+	1370853	1370880	1370895	1370923
chr4	1370909	+	1370853	1370880	1370895	1370923
chr4	837158	+	837080	837138	837143	837198
chr4	859178	+	859230	859277	859174	859216
chr4	859256	+	859175	859216	859230	859276
chr4	859262	+	859176	859216	859230	859275
chr4	958023	-	957957	957994	957999	958033
chr4	989937	-	990003	990045	989901	989940
chr4	990270	-	990219	990246	990255	990278
chr4	992340	-	992291	992325	992333	992364
chr3R_random	1509762	+	1509721	1509751	1509755	1509785
chrX	18718603	-	18718689	18718731	18718585	18718635
chrX	18797044	-	18796860	18796991	18797019	18797135
chrX	19209302	+	19209147	19209181	19209288	19209318
chrX	19209305	+	19209147	19209181	19209288	19209318
chrX	11348455	+	11348487	11348523	11348450	11348483
chrX	11176258	-	11176134	11176206	11176213	11176288
chrX	11176246	-	11176134	11176206	11176213	11176288
chrX	11176228	-	11176134	11176206	11176213	11176288
chrX	11176175	-	11176213	11176275	11176142	11176206
chrX	11176172	-	11176213	11176275	11176142	11176206
chrX	11175942	-	11175830	11175850	11175921	11175942
chrX	10715204	-	10715144	10715196	10715202	10715259
chrX	10694640	-	10694472	10694520	10694613	10694662
chrX	10694505	-	10694613	10694657	10694478	10694520
chrX	14993068	+	14993014	14993048	14993052	14993094
chrX	14992936	+	14993100	14993128	14992923	14992951
chrX	14992933	+	14993100	14993128	14992923	14992951
chrX	14934120	-	14934126	14934154	14934096	14934122
chrX	14916029	-	14916135	14916213	14916019	14916091
chrX	14866446	+	14866397	14866427	14866431	14866464
chrX	14866442	+	14866397	14866427	14866431	14866464
chrX	14856346	+	14856190	14856242	14856309	14856354
chrX	14856345	+	14856190	14856242	14856309	14856354
chrX	14838771	+	14838576	14838603	14838760	14838788
chrX	14835817	+	14835645	14835681	14835805	14835839
chrX	6809548	+	6809649	6809696	6809518	6809565
chrX	6907703	-	6907814	6907846	6907686	6907714
chrX	1180048	+	1180119	1180148	1180041	1180067
chrX	1180218	+	1180160	1180186	1180191	1180218
chrX	7902373	+	7902382	7902407	7902346	7902374
chrX	7955939	+	7955973	7956008	7955921	7955964
chrX	8057131	-	8057022	8057053	8057117	8057148
chrX	8418642	+	8418455	8418500	8418638	8418678
chrX	8418644	+	8418455	8418500	8418638	8418678
chrX	8418648	+	8418455	8418500	8418638	8418678
chrX	8418652	+	8418455	8418500	8418638	8418678
chrX	8420277	+	8420287	8420332	8420231	8420278
chrX	8905005	-	8905152	8905203	8904999	8905043
chrX	8914183	-	8914204	8914229	8914177	8914199
chrX	8914360	-	8914163	8914190	8914330	8914360
chrX	8938398	-	8938329	8938372	8938380	8938428
chrX	9091104	+	9091128	9091163	9091096	9091124
chrX	9095625	+	9095699	9095748	9095599	9095648
chrX	9095627	+	9095699	9095748	9095599	9095648
chrX	9095727	+	9095599	9095648	9095699	9095748
chrX	9099412	+	9099586	9099612	9099393	9099417
chrX	9099748	+	9099854	9099947	9099733	9099827
chrX	9099821	+	9099830	9099875	9099775	9099826
chrX	9099824	+	9099830	9099875	9099775	9099826
chrX	9099841	+	9099775	9099826	9099830	9099875
chrX	9099862	+	9099733	9099827	9099854	9099953
chrX	9144949	-	9144870	9144917	9144926	9144971
chrX	9197114	+	9197129	9197159	9197096	9197124
chrX	9197209	+	9197157	9197185	9197190	9197217
chrX	9197373	+	9197415	9197477	9197349	9197408
chrX	9837473	-	9837350	9837411	9837457	9837517
chrX	1437826	-	1437890	1437937	1437801	1437847
chrX	10513513	-	10513403	10513476	10513482	10513554
chrX	15179026	-	15178972	15179008	15179013	15179049
chrX	15289157	+	15289180	15289214	15289137	15289172
chrX	15289164	+	15289180	15289214	15289137	15289172
chrX	15439021	+	15438822	15438851	15439020	15439048
chrX	15441462	+	15441572	15441618	15441443	15441487
chrX	15441599	+	15441429	15441487	15441572	15441632
chrX	15477716	-	15477725	15477749	15477694	15477719
chrX	15602122	+	15602039	15602091	15602096	15602156
chrX	16395214	-	16395252	16395297	16395211	16395247
chrX	16609200	-	16609212	16609246	16609182	16609208
chrX	16690076	+	16689992	16690046	16690050	16690101
chrX	17159175	-	17159188	17159209	17159158	17159183
chrX	17636747	-	17636698	17636733	17636742	17636776
chrX	11802500	+	11802402	11802442	11802475	11802509
chrX	11802496	+	11802402	11802442	11802475	11802509
chrX	11638072	+	11637968	11638001	11638058	11638091
chrX	19345687	-	19345529	19345573	19345679	19345732
chrX	6217852	+	6217736	6217799	6217804	6217869
chrX	6217759	+	6217804	6217866	6217741	6217799
chrX	20621839	-	20621864	20621893	20621831	20621859
chrX	21714572	-	21714520	21714547	21714559	21714585
chrX	21716692	-	21716708	21716730	21716674	21716702
chrX	21719346	-	21719385	21719432	21719328	21719378
chrX	6064462	+	6064411	6064445	6064450	6064484
chrX	6063709	+	6063741	6063812	6063660	6063734
chrX	6061500	+	6061433	6061471	6061476	6061514
chrX	6061489	+	6061433	6061471	6061476	6061514
chrX	5830025	-	5829925	5829987	5829994	5830051
chrX	5737379	+	5737223	5737261	5737377	5737411
chrX	4575996	-	4575797	4575831	4575976	4576007
chrX	4575982	-	4575797	4575831	4575976	4576007
chrX	4575955	-	4575833	4575873	4575924	4575965
chrX	4575821	-	4575976	4576007	4575797	4575831
chrX	338655	-	338686	338711	338649	338681
chrX	4321192	-	4321227	4321264	4321155	4321192
chrX	4321142	-	4321160	4321196	4321116	4321145
chrX	4321252	-	4321155	4321203	4321211	4321264
chrX	3860494	+	3860524	3860554	3860488	3860519
chrX	3774280	+	3774234	3774260	3774267	3774291
chrX	3774280	+	3774234	3774260	3774267	3774291
chrX	3774280	+	3774234	3774260	3774267	3774291
chrX	391119	+	391157	391187	391116	391145
chrX	3250541	+	3250473	3250536	3250541	3250617
chrX	3249542	+	3249581	3249632	3249517	3249574
chrX	3144892	-	3144925	3144960	3144887	3144920
chr3R	18107991	-	18107900	18107943	18107951	18107997
chrX	2945400	+	2945301	2945353	2945369	2945414
chrX	2011495	-	2011653	2011687	2011476	2011508
chrX	2011504	-	2011653	2011685	2011478	2011508
chrX	2011513	-	2011558	2011602	2011512	2011549
chrX	2011533	-	2011558	2011602	2011512	2011549
chrX	2011600	-	2011512	2011549	2011558	2011602
chrX	2011799	-	2011817	2011849	2011775	2011812
chrX	2011820	-	2011775	2011812	2011817	2011849
chrX	2012468	-	2012625	2012667	2012457	2012505
chrX	2012469	-	2012625	2012668	2012456	2012505
chrX	2012548	-	2012576	2012623	2012526	2012571
chrX	2012557	-	2012576	2012623	2012526	2012571
chrX	2012611	-	2012526	2012571	2012576	2012623
chrX	2012628	-	2012451	2012505	2012625	2012673
chrX	2019391	-	2019313	2019341	2019389	2019416
chrX	2042096	-	2042060	2042091	2042096	2042127
chrX	567460	+	567391	567443	567449	567491
chrX	2554408	-	2554353	2554384	2554390	2554422
chrX	14374845	+	14374867	14374897	14374830	14374860
chrX	13274017	+	13274067	13274116	13274009	13274060
chrX	734217	-	734316	734368	734190	734245
chrX	734231	-	734316	734371	734187	734245
chrX	734344	-	734189	734245	734316	734369
chrX	13016786	-	13016657	13016706	13016763	13016810
chrX	12785739	+	12785584	12785633	12785732	12785792
chrX	12255899	-	12255939	12255996	12255874	12255932
chrX	17763290	-	17763385	17763417	17763268	17763300
chrX	17763391	-	17763251	17763300	17763385	17763434
chrX	18541150	-	18541170	18541210	18541122	18541166
chrX	18541203	-	18541122	18541166	18541170	18541210

## Sheet: D. ana
Proximal ECS predictions
Chrom	Position	Strand	pos_ECS_start	pos_ECS_end	pos_ed_start	pos_ed_end
scaffold_12916	14244516	+	14244405	14244441	14244511	14244550
scaffold_12916	14300246	+	14300176	14300210	14300219	14300248
scaffold_12916	14581802	-	14581670	14581703	14581796	14581834
scaffold_12916	14594373	-	14594272	14594302	14594356	14594387
scaffold_12916	14693649	-	14693680	14693717	14693641	14693675
scaffold_12916	14693663	-	14693680	14693717	14693641	14693675
scaffold_12916	14693708	-	14693641	14693675	14693680	14693717
scaffold_12916	14705320	-	14705337	14705362	14705303	14705329
scaffold_12916	4290267	+	4290140	4290173	4290252	4290286
scaffold_12916	4289623	+	4289499	4289523	4289618	4289647
scaffold_12943	2457156	+	2457021	2457061	2457134	2457179
scaffold_12943	2457044	+	2457134	2457179	2457021	2457061
scaffold_12916	12959598	+	12959527	12959564	12959568	12959602
scaffold_12916	12257111	+	12257014	12257038	12257090	12257120
scaffold_12916	12255728	+	12255744	12255799	12255680	12255733
scaffold_12916	12255726	+	12255744	12255799	12255680	12255733
scaffold_12916	12255721	+	12255744	12255799	12255680	12255733
scaffold_12916	10856933	+	10857015	10857043	10856927	10856955
scaffold_12943	1920565	+	1920590	1920626	1920552	1920583
scaffold_12943	1945485	+	1945605	1945629	1945485	1945509
scaffold_12943	2181412	+	2181572	2181593	2181390	2181412
scaffold_12916	659444	+	659321	659361	659409	659446
scaffold_12916	659430	+	659321	659361	659409	659446
scaffold_12916	659324	+	659409	659446	659321	659361
scaffold_12916	219612	-	219522	219548	219583	219615
scaffold_12916	7304690	+	7304644	7304670	7304676	7304709
scaffold_12916	7435141	+	7435167	7435196	7435122	7435152
scaffold_12916	7435170	+	7435122	7435152	7435167	7435196
scaffold_12916	7435187	+	7435122	7435152	7435167	7435196
scaffold_12916	7435252	+	7435269	7435294	7435240	7435265
scaffold_12916	3928811	-	3928635	3928669	3928793	3928832
scaffold_12916	8276259	-	8276221	8276249	8276253	8276283
scaffold_12916	5376924	-	5376939	5376975	5376898	5376931
scaffold_12916	12078485	-	12078425	12078464	12078482	12078517
scaffold_12916	12064569	+	12064520	12064555	12064560	12064592
scaffold_12916	12010187	+	12010001	12010036	12010176	12010214
scaffold_12943	4198763	-	4198710	4198735	4198740	4198772
scaffold_12943	4198750	-	4198710	4198735	4198740	4198772
scaffold_12916	7507673	-	7507831	7507864	7507653	7507684
scaffold_12916	3951388	+	3951325	3951354	3951360	3951393
scaffold_12943	4995174	+	4995061	4995101	4995168	4995211
scaffold_12916	716110	-	715932	715961	716095	716121
scaffold_12916	13365213	+	13365317	13365338	13365193	13365214
scaffold_12943	2498834	+	2498888	2498916	2498818	2498846
scaffold_12916	5548974	-	5548935	5548966	5548971	5549000
scaffold_12916	5830016	+	5829943	5829978	5829983	5830021
scaffold_12916	5830783	+	5830879	5830919	5830764	5830810
scaffold_12943	4846097	+	4845928	4845990	4846084	4846147
scaffold_12916	1507227	+	1507189	1507217	1507224	1507252
scaffold_12916	1534638	+	1534748	1534796	1534603	1534656
scaffold_12943	2712262	+	2712295	2712335	2712250	2712290
scaffold_12916	13613494	+	13613408	13613466	13613474	13613534
scaffold_12916	13703230	+	13703330	13703358	13703222	13703248
scaffold_12916	10026926	-	10026787	10026822	10026924	10026958
scaffold_12916	10024857	-	10024926	10025011	10024803	10024894
scaffold_12916	9994314	-	9994265	9994287	9994296	9994318
scaffold_12916	9979658	-	9979532	9979560	9979651	9979678
scaffold_12916	9979016	-	9979021	9979058	9978973	9979016
scaffold_12916	9849206	-	9849222	9849251	9849189	9849217
scaffold_12916	9797696	-	9797723	9797752	9797690	9797719
scaffold_12916	9795500	-	9795526	9795586	9795461	9795518
scaffold_12916	7813626	+	7813572	7813610	7813615	7813651
scaffold_12916	8604743	+	8604812	8604834	8604734	8604765
scaffold_12916	8603991	+	8603932	8603958	8603968	8603999
scaffold_12916	8603902	+	8603764	8603812	8603881	8603925
scaffold_12916	8603901	+	8603764	8603812	8603881	8603925
scaffold_12916	8570894	-	8570938	8571008	8570863	8570931
scaffold_12916	8546805	+	8546942	8547001	8546777	8546828
scaffold_12916	8546955	+	8546767	8546828	8546942	8547010
scaffold_12916	123484	+	123499	123538	123456	123494
scaffold_12916	123485	+	123499	123538	123456	123494
scaffold_12943	3993540	+	3993580	3993608	3993532	3993559
scaffold_12916	15125686	-	15125828	15125869	15125663	15125703
scaffold_12916	15126944	-	15126791	15126887	15126894	15126978
scaffold_12916	15629140	+	15629077	15629114	15629126	15629164
scaffold_12943	1505208	+	1505128	1505175	1505181	1505226
scaffold_12916	4404443	-	4404460	4404509	4404409	4404454
scaffold_12916	4336410	+	4336364	4336395	4336401	4336431
scaffold_12916	6068803	+	6068721	6068763	6068790	6068832
scaffold_12916	6068753	+	6068790	6068832	6068721	6068763
scaffold_12916	6068601	+	6068644	6068699	6068592	6068638
scaffold_12916	10167644	-	10167668	10167702	10167624	10167660
scaffold_12943	1147189	-	1147223	1147273	1147169	1147214
scaffold_12943	1147282	-	1147312	1147335	1147276	1147305
scaffold_12943	1162972	-	1162998	1163052	1162944	1162992
scaffold_12943	1162983	-	1162998	1163052	1162944	1162992
scaffold_12943	1163032	-	1162944	1162992	1162998	1163052
scaffold_12916	13773002	-	13772904	13772960	13772968	13773023
scaffold_12916	13773003	-	13772904	13772960	13772968	13773023
scaffold_12916	13782216	-	13782179	13782207	13782212	13782240
scaffold_13266	14541261	+	14541274	14541323	14541220	14541270
scaffold_13266	14782724	+	14782598	14782627	14782714	14782743
scaffold_13266	14782611	+	14782714	14782743	14782598	14782627
scaffold_13266	14781109	+	14781124	14781150	14781090	14781117
scaffold_13266	14781000	+	14781009	14781055	14780964	14781005
scaffold_13266	5351551	-	5351565	5351588	5351532	5351557
scaffold_13266	7574433	-	7574297	7574328	7574426	7574457
scaffold_13266	7574438	-	7574297	7574328	7574426	7574457
scaffold_13266	7574486	-	7574587	7574634	7574450	7574496
scaffold_13266	7574604	-	7574460	7574496	7574587	7574627
scaffold_13266	7574994	-	7575082	7575133	7574990	7575043
scaffold_13266	7832621	-	7832677	7832781	7832567	7832672
scaffold_13266	7832723	-	7832593	7832672	7832677	7832762
scaffold_13266	7832729	-	7832593	7832672	7832677	7832762
scaffold_13266	12543133	+	12542955	12542995	12543125	12543163
scaffold_13266	12543127	+	12542955	12542995	12543125	12543163
scaffold_13266	11953479	+	11953509	11953535	11953470	11953502
scaffold_13266	11952964	+	11952973	11953007	11952937	11952969
scaffold_13266	11952594	+	11952730	11952767	11952583	11952620
scaffold_13266	11863024	+	11862926	11862978	11862983	11863024
scaffold_13266	15411034	-	15410954	15410999	15411019	15411063
scaffold_13266	15411028	-	15410955	15410999	15411019	15411062
scaffold_13266	13720587	-	13720530	13720559	13720564	13720595
scaffold_13266	13720548	-	13720564	13720600	13720527	13720559
scaffold_13266	13720546	-	13720564	13720600	13720527	13720559
scaffold_13266	13371091	-	13371014	13371049	13371053	13371092
scaffold_13266	13371081	-	13371014	13371049	13371053	13371092
scaffold_13266	13371028	-	13371053	13371092	13371014	13371049
scaffold_13266	13371019	-	13371053	13371092	13371014	13371049
scaffold_13266	13371018	-	13371053	13371092	13371014	13371049
scaffold_13266	13371017	-	13371053	13371092	13371014	13371049
scaffold_13266	8817329	+	8817372	8817415	8817321	8817367
scaffold_13266	10199553	+	10199448	10199508	10199522	10199580
scaffold_13266	4846545	+	4846564	4846591	4846531	4846559
scaffold_13266	17445864	-	17445780	17445834	17445839	17445895
scaffold_13266	17445808	-	17445839	17445895	17445780	17445834
scaffold_13266	11458056	-	11457858	11457898	11458016	11458058
scaffold_13266	11457733	-	11457747	11457785	11457710	11457739
scaffold_13266	11442166	-	11442235	11442262	11442141	11442168
scaffold_13266	11440283	-	11440302	11440333	11440270	11440297
scaffold_13266	1985227	+	1985271	1985345	1985170	1985245
scaffold_13266	6931912	-	6931985	6932029	6931888	6931929
scaffold_13266	6931295	-	6931323	6931353	6931279	6931318
scaffold_13266	5008188	+	5008225	5008250	5008186	5008218
scaffold_13266	9001749	-	9001835	9001871	9001710	9001749
scaffold_13266	7481785	-	7481804	7481874	7481730	7481799
scaffold_13266	7481777	-	7481804	7481874	7481730	7481799
scaffold_13266	7481761	-	7481804	7481869	7481737	7481799
scaffold_13266	7303238	+	7303319	7303422	7303173	7303266
scaffold_13266	18927704	+	18927523	18927568	18927699	18927741
scaffold_13266	15108630	+	15108530	15108564	15108619	15108652
scaffold_13266	7929686	-	7929621	7929656	7929665	7929700
scaffold_13266	8023805	+	8023835	8023882	8023781	8023829
scaffold_13266	5675537	+	5675574	5675612	5675533	5675570
scaffold_13266	5768494	-	5768544	5768608	5768480	5768535
scaffold_13266	14467882	-	14468014	14468042	14467874	14467904
scaffold_13266	12065709	+	12065660	12065688	12065696	12065722
scaffold_13266	12086412	+	12086487	12086541	12086366	12086423
scaffold_13266	12092456	+	12092499	12092547	12092451	12092495
scaffold_13266	12092479	+	12092499	12092547	12092451	12092495
scaffold_13266	12092483	+	12092499	12092547	12092451	12092495
scaffold_13266	12092485	+	12092499	12092547	12092451	12092495
scaffold_13266	12092518	+	12092451	12092495	12092499	12092547
scaffold_13266	12092527	+	12092451	12092495	12092499	12092547
scaffold_13266	12092800	+	12092827	12092854	12092795	12092821
scaffold_13266	12096253	+	12096401	12096442	12096245	12096285
scaffold_13266	12096266	+	12096401	12096442	12096245	12096285
scaffold_13266	12096354	+	12096308	12096337	12096346	12096373
scaffold_13266	12096356	+	12096308	12096337	12096346	12096373
scaffold_13266	12096358	+	12096308	12096337	12096346	12096373
scaffold_13266	12096422	+	12096245	12096285	12096401	12096442
scaffold_13266	12096423	+	12096245	12096285	12096401	12096442
scaffold_13266	12096428	+	12096245	12096285	12096401	12096442
scaffold_13266	12096429	+	12096245	12096285	12096401	12096442
scaffold_13266	12096438	+	12096245	12096285	12096401	12096442
scaffold_13266	12181968	-	12181821	12181855	12181950	12181988
scaffold_13266	12181980	-	12181821	12181855	12181950	12181988
scaffold_13266	12182269	-	12182185	12182219	12182251	12182283
scaffold_13266	12182281	-	12182185	12182219	12182251	12182283
scaffold_13266	18526196	+	18526296	18526336	18526177	18526217
scaffold_13266	18526190	+	18526296	18526336	18526177	18526217
scaffold_13266	18393924	+	18393767	18393818	18393887	18393941
scaffold_13266	18393794	+	18393887	18393941	18393767	18393818
scaffold_13266	18393784	+	18393887	18393941	18393767	18393818
scaffold_13266	16394503	-	16394316	16394358	16394479	16394519
scaffold_13266	16394492	-	16394313	16394358	16394479	16394521
scaffold_13266	10141865	-	10141889	10141933	10141832	10141882
scaffold_13266	16052940	+	16052794	16052837	16052919	16052958
scaffold_13266	16131161	-	16131206	16131250	16131159	16131201
scaffold_13266	16303023	+	16302876	16302918	16303020	16303057
scaffold_13266	16314098	+	16313940	16313986	16314046	16314098
scaffold_13266	1257632	-	1257652	1257733	1257572	1257647
scaffold_13266	1250112	-	1250019	1250075	1250080	1250141
scaffold_13266	1250096	-	1250019	1250075	1250080	1250141
scaffold_13266	1250061	-	1250080	1250141	1250019	1250075
scaffold_13266	1250060	-	1250080	1250141	1250019	1250075
scaffold_13266	1250057	-	1250080	1250141	1250019	1250075
scaffold_13266	1250047	-	1250080	1250138	1250021	1250075
scaffold_13266	1246343	-	1246383	1246440	1246325	1246377
scaffold_13266	8461584	+	8461438	8461472	8461569	8461603
scaffold_13266	8456622	+	8456643	8456667	8456608	8456631
scaffold_12430	7807	+	7942	8000	7804	7861
scaffold_12430	7697	+	7724	7770	7670	7717
scaffold_12430	7682	+	7724	7770	7670	7717
scaffold_12430	6277	+	6223	6256	6265	6300
scaffold_12430	6246	+	6265	6300	6223	6256
scaffold_13266	203553	-	203367	203442	203524	203599
scaffold_13266	203423	-	203524	203598	203365	203442
scaffold_13266	203406	-	203524	203599	203367	203442
scaffold_13266	203405	-	203524	203599	203367	203442
scaffold_13266	203393	-	203524	203580	203383	203442
scaffold_13266	6035638	-	6035765	6035800	6035618	6035646
scaffold_13266	4602373	+	4602404	4602435	4602368	4602395
scaffold_13266	4635789	+	4635848	4635915	4635768	4635844
scaffold_13266	4635792	+	4635848	4635915	4635768	4635844
scaffold_13266	4635803	+	4635848	4635915	4635768	4635844
scaffold_13266	4635817	+	4635848	4635915	4635768	4635844
scaffold_13266	4635829	+	4635848	4635915	4635768	4635844
scaffold_13266	4635830	+	4635848	4635915	4635768	4635844
scaffold_13266	4635862	+	4635768	4635844	4635848	4635915
scaffold_13266	4635892	+	4635768	4635844	4635848	4635915
scaffold_13266	4635898	+	4635768	4635844	4635848	4635915
scaffold_13266	4635900	+	4635768	4635844	4635848	4635915
scaffold_13266	4678821	-	4678841	4678881	4678799	4678836
scaffold_13266	4685765	-	4685808	4685840	4685760	4685793
scaffold_13266	4685769	-	4685808	4685840	4685760	4685793
scaffold_13266	4731388	-	4731506	4731533	4731363	4731391
scaffold_13266	18018684	+	18018726	18018789	18018661	18018720
scaffold_13266	18207923	+	18207946	18207998	18207884	18207939
scaffold_13266	844350	-	844205	844228	844330	844355
scaffold_13266	1048611	+	1048521	1048557	1048591	1048618
scaffold_13266	1048616	+	1048521	1048557	1048591	1048618
scaffold_13266	1048617	+	1048521	1048557	1048591	1048618
scaffold_13266	1050688	+	1050773	1050804	1050686	1050716
scaffold_13266	1051524	+	1051368	1051393	1051500	1051529
scaffold_13266	1051681	+	1051719	1051745	1051671	1051695
scaffold_13266	1051694	+	1051719	1051745	1051671	1051695
scaffold_13266	1051727	+	1051671	1051695	1051719	1051745
scaffold_13266	1052096	+	1052037	1052069	1052074	1052110
scaffold_13266	1052318	+	1052448	1052473	1052307	1052338
scaffold_13266	1052321	+	1052448	1052473	1052307	1052338
scaffold_13266	446614	+	446559	446606	446611	446663
scaffold_13266	446626	+	446559	446606	446611	446663
scaffold_13266	446809	+	446760	446792	446797	446821
scaffold_13266	446877	+	446682	446724	446873	446914
scaffold_13266	8501891	-	8501774	8501823	8501857	8501905
scaffold_13266	6161841	+	6161865	6161897	6161828	6161858
scaffold_13266	6162056	+	6161971	6162032	6162043	6162101
scaffold_13266	6280938	+	6280987	6281044	6280909	6280973
scaffold_13266	6281017	+	6280909	6280973	6280987	6281044
scaffold_13266	6281018	+	6280909	6280973	6280987	6281044
scaffold_13266	6872891	+	6872728	6872755	6872884	6872910
scaffold_13266	6872890	+	6872728	6872755	6872884	6872910
scaffold_13266	6872889	+	6872728	6872755	6872884	6872910
scaffold_13266	6872736	+	6872884	6872910	6872728	6872755
scaffold_13266	6872663	+	6872676	6872713	6872630	6872668
scaffold_13266	16469259	-	16469141	16469171	16469240	16469269
scaffold_13266	16469263	-	16469141	16469171	16469240	16469269
scaffold_13266	16689574	-	16689593	16689623	16689547	16689579
scaffold_13266	17005057	+	17005079	17005130	17005016	17005071
scaffold_13266	17005213	+	17005255	17005300	17005186	17005229
scaffold_13266	17005704	+	17005722	17005769	17005664	17005713
scaffold_13266	17005710	+	17005722	17005769	17005664	17005713
scaffold_13266	17012834	+	17012881	17012956	17012792	17012875
scaffold_13266	17012849	+	17012881	17012956	17012792	17012875
scaffold_13266	17012865	+	17012881	17012956	17012792	17012875
scaffold_13266	17077048	-	17077066	17077143	17076983	17077061
scaffold_13266	17090346	-	17090360	17090396	17090320	17090352
scaffold_13266	5953849	+	5953911	5953968	5953827	5953877
scaffold_13266	5949072	+	5948906	5948932	5949057	5949083
scaffold_13266	5949066	+	5948909	5948932	5949057	5949080
scaffold_13337	15474477	+	15474504	15474548	15474454	15474496
scaffold_13337	15597487	+	15597542	15597567	15597471	15597500
scaffold_13337	15945000	-	15944863	15944949	15944957	15945042
scaffold_13337	5414815	+	5414646	5414704	5414791	5414855
scaffold_13337	5459312	+	5459402	5459448	5459312	5459359
scaffold_13337	5459549	+	5459502	5459526	5459532	5459560
scaffold_13337	5512574	+	5512469	5512497	5512551	5512579
scaffold_13337	5512604	+	5512695	5512733	5512590	5512629
scaffold_13337	5512720	+	5512590	5512629	5512695	5512733
scaffold_13337	6015802	-	6015708	6015778	6015784	6015856
scaffold_13337	6016024	-	6016080	6016116	6016016	6016049
scaffold_13337	6016086	-	6016016	6016049	6016080	6016116
scaffold_13337	6016235	-	6016276	6016314	6016229	6016269
scaffold_13337	6016255	-	6016276	6016315	6016228	6016269
scaffold_13337	6016376	-	6016533	6016559	6016368	6016398
scaffold_13337	6016438	-	6016476	6016516	6016420	6016467
scaffold_13337	1432051	+	1431975	1431998	1432043	1432065
scaffold_13337	1258279	+	1258238	1258262	1258266	1258292
scaffold_13337	1249615	+	1249558	1249583	1249595	1249617
scaffold_13337	6609842	-	6609866	6609889	6609838	6609862
scaffold_13337	21461063	+	21461086	21461130	21461033	21461078
scaffold_13047	1623087	-	1623128	1623162	1623081	1623123
scaffold_13337	4254161	-	4254242	4254278	4254160	4254199
scaffold_13337	17882733	-	17882770	17882820	17882712	17882762
scaffold_13337	16515120	+	16515133	16515174	16515091	16515128
scaffold_13337	16514470	+	16514304	16514347	16514456	16514500
scaffold_13337	16514468	+	16514304	16514347	16514456	16514500
scaffold_13337	13895891	-	13895716	13895772	13895873	13895935
scaffold_13337	13895879	-	13895732	13895772	13895873	13895920
scaffold_13337	13895765	-	13895873	13895911	13895740	13895772
scaffold_13337	14295156	-	14295082	14295111	14295124	14295157
scaffold_13337	1056368	+	1056410	1056451	1056355	1056395
scaffold_13337	1056265	+	1056216	1056245	1056249	1056279
scaffold_13337	1055007	+	1054845	1054879	1054994	1055024
scaffold_13337	980160	+	980062	980113	980126	980175
scaffold_13337	980078	+	980126	980175	980062	980113
scaffold_13337	18571912	-	18572070	18572108	18571884	18571923
scaffold_13337	18185069	+	18184902	18184939	18185040	18185077
scaffold_13337	18184903	+	18185040	18185077	18184902	18184939
scaffold_13337	18184522	+	18184435	18184465	18184520	18184548
scaffold_13337	18169022	-	18169064	18169098	18169022	18169053
scaffold_13337	17211326	-	17211165	17211232	17211284	17211348
scaffold_13337	17211310	-	17211170	17211232	17211284	17211344
scaffold_13337	17211208	-	17211284	17211333	17211184	17211232
scaffold_13337	6352212	-	6352369	6352407	6352201	6352243
scaffold_13337	10742805	+	10742858	10742896	10742780	10742819
scaffold_13337	10742884	+	10742774	10742823	10742854	10742900
scaffold_13337	10874041	-	10873945	10874003	10874010	10874063
scaffold_13337	8631738	-	8631751	8631790	8631711	8631743
scaffold_13337	8493456	-	8493373	8493418	8493426	8493474
scaffold_13337	8493434	-	8493374	8493418	8493426	8493473
scaffold_13337	8493410	-	8493426	8493471	8493375	8493418
scaffold_13337	8493383	-	8493426	8493474	8493373	8493418
scaffold_13337	20923312	+	20923337	20923380	20923292	20923331
scaffold_13337	22277105	-	22277063	22277095	22277100	22277127
scaffold_13337	2313323	-	2313208	2313245	2313302	2313342
scaffold_13337	2313313	-	2313208	2313245	2313302	2313342
scaffold_13337	9417270	+	9417100	9417146	9417240	9417283
scaffold_13337	9417257	+	9417100	9417146	9417240	9417283
scaffold_13337	9417110	+	9417240	9417283	9417100	9417146
scaffold_13337	9417109	+	9417240	9417283	9417100	9417146
scaffold_13337	9169088	-	9169208	9169233	9169080	9169104
scaffold_13337	9168923	-	9168978	9169038	9168866	9168927
scaffold_13337	9168891	-	9168978	9169026	9168882	9168927
scaffold_13337	9160783	-	9160809	9160835	9160783	9160804
scaffold_13337	9063268	-	9063216	9063251	9063255	9063282
scaffold_13337	7514885	+	7514841	7514876	7514883	7514917
scaffold_13337	10074861	+	10074748	10074800	10074805	10074868
scaffold_13337	10074827	+	10074748	10074800	10074805	10074868
scaffold_13337	10074784	+	10074805	10074867	10074749	10074800
scaffold_13337	7133039	+	7132987	7133020	7133025	7133056
scaffold_13337	2399380	-	2399316	2399353	2399362	2399396
scaffold_13337	2399389	-	2399316	2399353	2399362	2399396
scaffold_13337	2399392	-	2399316	2399353	2399362	2399396
scaffold_13337	2399393	-	2399316	2399353	2399362	2399396
scaffold_13337	2399394	-	2399316	2399353	2399362	2399396
scaffold_13337	2437829	-	2437849	2437882	2437813	2437845
scaffold_13337	2437898	-	2437948	2438007	2437884	2437937
scaffold_13337	2437996	-	2437884	2437937	2437948	2438007
scaffold_13337	2439320	-	2439368	2439419	2439275	2439320
scaffold_13337	2669260	+	2669300	2669344	2669255	2669295
scaffold_13337	2669269	+	2669300	2669344	2669255	2669295
scaffold_13337	2669273	+	2669300	2669344	2669255	2669295
scaffold_13337	2669310	+	2669255	2669295	2669300	2669344
scaffold_13337	2669316	+	2669255	2669295	2669300	2669344
scaffold_13337	2669677	+	2669687	2669715	2669652	2669680
scaffold_13337	13192775	-	13192584	13192616	13192758	13192789
scaffold_13337	12804665	-	12804554	12804589	12804658	12804693
scaffold_13337	12804578	-	12804658	12804693	12804554	12804589
scaffold_13337	12804577	-	12804658	12804693	12804554	12804589
scaffold_13337	12804574	-	12804658	12804693	12804554	12804589
scaffold_13337	19963718	+	19963582	19963628	19963701	19963737
scaffold_13337	19963717	+	19963582	19963628	19963701	19963737
scaffold_13337	19963716	+	19963581	19963628	19963701	19963738
scaffold_13337	19959626	+	19959558	19959588	19959593	19959629
scaffold_13337	1702478	-	1702371	1702449	1702453	1702539
scaffold_13337	14725546	-	14725662	14725727	14725509	14725568
scaffold_13337	16469262	-	16469355	16469390	16469235	16469265
scaffold_13337	16496817	-	16496842	16496885	16496789	16496837
scaffold_13337	16098628	+	16098645	16098718	16098558	16098641
scaffold_13337	16098626	+	16098645	16098718	16098558	16098641
scaffold_13337	16098507	+	16098526	16098552	16098496	16098522
scaffold_13337	7908147	+	7908168	7908197	7908129	7908163
scaffold_13337	7721591	+	7721503	7721529	7721583	7721610
scaffold_13337	19544007	-	19544040	19544089	19543991	19544035
scaffold_13337	19544008	-	19544040	19544088	19543992	19544035
scaffold_13337	3871540	-	3871563	3871600	3871524	3871558
scaffold_13337	3914634	-	3914665	3914696	3914626	3914659
scaffold_13337	3914684	-	3914626	3914659	3914665	3914696
scaffold_13337	3544753	-	3544639	3544672	3544741	3544772
scaffold_13337	3544752	-	3544639	3544672	3544741	3544772
scaffold_13337	3544749	-	3544639	3544672	3544741	3544772
scaffold_13337	3544743	-	3544639	3544672	3544741	3544772
scaffold_13337	3544742	-	3544639	3544672	3544741	3544772
scaffold_13337	3544672	-	3544741	3544772	3544639	3544672
scaffold_13337	3544671	-	3544741	3544772	3544639	3544672
scaffold_13337	3544599	-	3544545	3544577	3544587	3544616
scaffold_13337	3544596	-	3544545	3544577	3544587	3544616
scaffold_13337	3544594	-	3544545	3544577	3544587	3544616
scaffold_13337	3544592	-	3544545	3544577	3544587	3544616
scaffold_13337	3544567	-	3544587	3544611	3544552	3544577
scaffold_13337	3543940	-	3543819	3543892	3543897	3543975
scaffold_13340	5994645	-	5994564	5994605	5994615	5994656
scaffold_13250	121868	-	121965	122019	121845	121902
scaffold_13340	12796359	+	12796393	12796427	12796359	12796388
scaffold_13340	12796368	+	12796393	12796427	12796359	12796388
scaffold_13340	12797166	+	12797077	12797106	12797164	12797188
scaffold_13340	12797445	+	12797470	12797507	12797425	12797462
scaffold_13340	12797479	+	12797425	12797462	12797470	12797507
scaffold_13340	12797480	+	12797425	12797462	12797470	12797507
scaffold_13340	12808657	+	12808587	12808635	12808643	12808677
scaffold_13340	12821825	+	12821747	12821800	12821809	12821861
scaffold_13340	16221425	+	16221292	16221354	16221359	16221429
scaffold_13340	21674484	+	21674433	21674468	21674473	21674511
scaffold_13340	21652109	+	21651971	21652025	21652079	21652136
scaffold_13340	7414744	-	7414701	7414724	7414731	7414753
scaffold_13340	7414721	-	7414731	7414753	7414701	7414724
scaffold_13340	7414710	-	7414731	7414753	7414701	7414724
scaffold_13340	6546219	+	6546047	6546075	6546208	6546231
scaffold_13340	6546005	+	6546041	6546080	6545998	6546037
scaffold_13340	3859645	+	3859583	3859626	3859630	3859671
scaffold_13340	17780228	-	17780302	17780330	17780219	17780251
scaffold_13340	3857742	+	3857569	3857613	3857723	3857762
scaffold_13340	3857741	+	3857569	3857613	3857723	3857762
scaffold_13340	3857729	+	3857569	3857613	3857723	3857762
scaffold_13340	10776550	+	10776504	10776530	10776535	10776563
scaffold_13340	12002518	+	12002544	12002590	12002497	12002537
scaffold_13340	12002517	+	12002544	12002590	12002497	12002537
scaffold_13340	12002513	+	12002544	12002590	12002497	12002537
scaffold_13340	15811548	-	15811579	15811614	15811548	15811574
scaffold_12911	2145659	+	2145609	2145646	2145653	2145689
scaffold_13340	9918955	+	9918816	9918869	9918917	9918972
scaffold_13340	9918935	+	9918816	9918869	9918917	9918972
scaffold_13340	9918931	+	9918816	9918869	9918917	9918972
scaffold_13340	9918837	+	9918917	9918972	9918816	9918869
scaffold_13340	9918824	+	9918917	9918972	9918816	9918869
scaffold_13088	505567	-	505650	505678	505553	505580
scaffold_13088	505566	-	505650	505678	505553	505580
scaffold_13340	6597413	-	6597241	6597280	6597386	6597425
scaffold_13340	6579533	+	6579473	6579501	6579509	6579543
scaffold_12911	3096731	+	3096646	3096689	3096695	3096743
scaffold_13340	1416335	+	1416439	1416478	1416313	1416349
scaffold_13340	1416455	+	1416313	1416349	1416439	1416478
scaffold_13340	15328904	+	15328764	15328834	15328839	15328904
scaffold_13340	15321971	+	15321777	15321820	15321949	15321988
scaffold_13340	15321963	+	15321767	15321820	15321949	15321993
scaffold_13340	15321962	+	15321762	15321820	15321949	15321997
scaffold_13340	15321807	+	15321949	15321984	15321782	15321820
scaffold_13340	15321797	+	15321949	15321984	15321782	15321820
scaffold_13340	15321785	+	15321949	15321984	15321782	15321820
scaffold_13340	15321646	+	15321672	15321698	15321638	15321662
scaffold_13340	15321191	+	15321085	15321137	15321178	15321231
scaffold_13340	14986670	-	14986593	14986644	14986650	14986692
scaffold_13340	2170049	+	2170094	2170130	2170049	2170087
scaffold_13340	2171653	+	2171743	2171775	2171641	2171671
scaffold_13340	2171658	+	2171743	2171775	2171641	2171671
scaffold_13340	2171661	+	2171743	2171775	2171641	2171671
scaffold_13340	2289890	+	2289803	2289846	2289851	2289895
scaffold_12911	2906308	-	2906117	2906143	2906303	2906332
scaffold_12911	2906140	-	2906303	2906332	2906117	2906143
scaffold_13340	8046535	+	8046556	8046585	8046524	8046552
scaffold_13340	8073743	+	8073674	8073717	8073721	8073760
scaffold_13340	8073760	+	8073674	8073717	8073721	8073760
scaffold_13340	8073788	+	8073731	8073757	8073766	8073793
scaffold_13340	15927785	-	15927704	15927743	15927747	15927791
scaffold_13340	15927780	-	15927704	15927743	15927747	15927791
scaffold_13340	15927777	-	15927704	15927743	15927747	15927791
scaffold_13340	15927713	-	15927747	15927791	15927704	15927743
scaffold_13340	15920491	+	15920520	15920558	15920476	15920512
scaffold_13340	15915928	+	15915742	15915778	15915916	15915946
scaffold_13340	15915183	+	15915123	15915157	15915163	15915195
scaffold_13340	15915174	+	15915123	15915157	15915163	15915195
scaffold_13340	15915134	+	15915163	15915195	15915123	15915157
scaffold_13340	15913015	+	15913106	15913183	15912964	15913039
scaffold_13340	15913001	+	15913106	15913176	15912966	15913039
scaffold_13340	15912695	+	15912749	15912819	15912662	15912734
scaffold_13340	15906780	+	15906588	15906625	15906772	15906805
scaffold_13340	15876055	-	15875860	15875915	15876040	15876095
scaffold_13340	3820284	-	3820326	3820365	3820278	3820320
scaffold_13340	8627096	-	8627033	8627073	8627080	8627115
scaffold_13340	8627108	-	8627033	8627073	8627080	8627115
scaffold_13340	8510391	+	8510396	8510422	8510369	8510392
scaffold_13340	20142033	-	20142050	20142111	20141976	20142043
scaffold_13340	19950490	+	19950446	19950476	19950482	19950516
scaffold_13340	19859409	-	19859278	19859362	19859367	19859446
scaffold_13340	7750628	-	7750675	7750703	7750624	7750655
scaffold_13340	7749888	-	7750013	7750039	7749880	7749907
scaffold_13340	7749469	-	7749413	7749442	7749447	7749471
scaffold_13340	7749436	-	7749447	7749471	7749413	7749442
scaffold_13340	7749023	-	7749179	7749212	7748995	7749028
scaffold_13340	7749022	-	7749179	7749212	7748995	7749028
scaffold_12911	3224627	+	3224588	3224617	3224623	3224651
scaffold_13088	175827	+	175849	175895	175799	175845
scaffold_13088	268355	-	268189	268250	268321	268389
scaffold_13088	421941	+	421981	422022	421901	421943
scaffold_13340	4678751	-	4678803	4678855	4678742	4678792
scaffold_13340	4640656	-	4640459	4640490	4640632	4640662
scaffold_13340	4640651	-	4640459	4640490	4640632	4640662
scaffold_13340	4640650	-	4640459	4640490	4640632	4640662
scaffold_13340	4640478	-	4640632	4640659	4640463	4640490
scaffold_13340	4640477	-	4640632	4640659	4640463	4640490
scaffold_13340	4640470	-	4640632	4640659	4640463	4640490
scaffold_13340	4640457	-	4640297	4640320	4640439	4640462
scaffold_13340	4640455	-	4640295	4640320	4640439	4640465
scaffold_13340	20381200	-	20381232	20381293	20381152	20381213
scaffold_13340	18889636	+	18889669	18889698	18889621	18889653
scaffold_13340	6813021	+	6813182	6813211	6813006	6813033
scaffold_13340	9285929	+	9285978	9286004	9285908	9285933
scaffold_13340	3707178	-	3707336	3707366	3707149	3707188
scaffold_13340	11355924	-	11355844	11355889	11355897	11355940
scaffold_13340	11355913	-	11355844	11355889	11355897	11355940
scaffold_13340	11355912	-	11355844	11355889	11355897	11355940
scaffold_13340	11215041	-	11215187	11215217	11215021	11215049
scaffold_13340	16546996	+	16547106	16547166	16546969	16547026
scaffold_13340	19303137	+	19303143	19303195	19303090	19303137
scaffold_13340	19232274	-	19232179	19232222	19232246	19232287
scaffold_13340	19188130	-	19187946	19187968	19188113	19188137
scaffold_13340	19185369	-	19185169	19185234	19185330	19185392
scaffold_13340	19185366	-	19185168	19185234	19185330	19185393
scaffold_13340	19185352	-	19185155	19185234	19185330	19185405
scaffold_13340	19185349	-	19185163	19185234	19185330	19185400
scaffold_13340	19185227	-	19185330	19185393	19185168	19185234
scaffold_13340	19185226	-	19185330	19185416	19185143	19185234
scaffold_13340	19185210	-	19185330	19185393	19185168	19185234
scaffold_13340	19184240	-	19184153	19184204	19184208	19184254
scaffold_13340	19184209	-	19184153	19184204	19184208	19184254
scaffold_13340	19184137	-	19184001	19184068	19184073	19184146
scaffold_13340	19184136	-	19184001	19184068	19184073	19184146
scaffold_13340	19184135	-	19184001	19184068	19184073	19184146
scaffold_13340	21896487	-	21896543	21896572	21896464	21896492
scaffold_13340	21911177	+	21910996	21911028	21911159	21911192
scaffold_13340	21932461	-	21932384	21932427	21932432	21932464
scaffold_13340	22273612	-	22273490	22273530	22273596	22273638
scaffold_12911	4001140	+	4001235	4001269	4001119	4001153
scaffold_12911	5271442	+	5271593	5271617	5271424	5271447
scaffold_12911	5271443	+	5271593	5271617	5271424	5271447
scaffold_12911	3435395	-	3435278	3435349	3435353	3435431
scaffold_13340	14444934	+	14444761	14444797	14444934	14444966
scaffold_12911	3687863	+	3687947	3687977	3687850	3687882
scaffold_12911	3687862	+	3687947	3687982	3687846	3687882
scaffold_12911	3687602	+	3687617	3687644	3687580	3687607
scaffold_12911	3684963	+	3684977	3685018	3684934	3684972
scaffold_13340	285233	-	285322	285373	285205	285254
scaffold_13340	285230	-	285322	285373	285205	285254
scaffold_13340	250100	+	250120	250146	250085	250113
scaffold_13340	2791463	+	2791498	2791556	2791432	2791492
scaffold_13340	2791513	+	2791432	2791492	2791498	2791556
scaffold_13340	13398520	+	13398473	13398501	13398505	13398534
scaffold_13340	10536000	+	10536026	10536054	10535996	10536022
scaffold_13340	10536008	+	10536026	10536054	10535996	10536022
scaffold_13340	10536011	+	10536026	10536054	10535996	10536022
scaffold_13340	10536012	+	10536026	10536054	10535996	10536022
scaffold_13340	10536040	+	10535996	10536022	10536026	10536054
scaffold_13340	10554613	-	10554698	10554719	10554610	10554632
scaffold_13340	21524825	-	21524916	21524952	21524822	21524855
scaffold_13340	4180431	+	4180388	4180414	4180425	4180451
scaffold_13340	4180411	+	4180425	4180456	4180381	4180414
scaffold_13340	4053183	-	4053307	4053343	4053176	4053215
scaffold_13340	10985308	+	10985330	10985389	10985262	10985325
scaffold_13340	22692321	+	22692228	22692291	22692296	22692358
scaffold_13340	14640364	+	14640385	14640409	14640354	14640379
scaffold_13340	4852606	-	4852637	4852678	4852583	4852633
scaffold_13340	14148966	+	14149030	14149056	14148962	14148992
scaffold_13340	14148258	+	14148213	14148241	14148246	14148275
scaffold_13340	14136259	+	14136293	14136376	14136194	14136284
scaffold_13340	696420	+	696305	696341	696403	696434
scaffold_13340	14073579	-	14073628	14073698	14073562	14073624
scaffold_13340	14073580	-	14073628	14073698	14073562	14073624
scaffold_13340	14106870	-	14106730	14106755	14106836	14106870
scaffold_13340	4421080	+	4420950	4421015	4421020	4421085
scaffold_13340	4420404	+	4420462	4420540	4420382	4420457
scaffold_13340	9609792	+	9609627	9609714	9609758	9609843
scaffold_13340	10523230	-	10523268	10523294	10523205	10523230
scaffold_13335	2621546	-	2621487	2621515	2621522	2621554
scaffold_13089	477987	+	478025	478055	477981	478010
scaffold_13089	477988	+	478025	478055	477981	478010
scaffold_13089	478009	+	478025	478055	477981	478010
scaffold_13089	478028	+	477981	478010	478025	478055
scaffold_13089	478039	+	477981	478010	478025	478055
scaffold_13034	792553	-	792511	792536	792542	792567
scaffold_13089	642368	+	642310	642348	642353	642395
scaffold_13089	658544	+	658410	658447	658511	658553
scaffold_12947	561489	-	561431	561460	561465	561491
scaffold_13248	3507824	+	3507979	3508005	3507801	3507826
scaffold_13117	4658693	+	4658494	4658534	4658679	4658715
scaffold_13117	4658696	+	4658545	4658574	4658669	4658700
scaffold_13417	2282016	-	2281924	2281969	2282015	2282062
scaffold_13417	975838	-	975726	975786	975793	975851
scaffold_13417	975826	-	975726	975786	975793	975851
scaffold_13417	975808	-	975726	975786	975793	975851
scaffold_13417	975755	-	975793	975851	975726	975786
scaffold_13417	975752	-	975793	975851	975726	975786
scaffold_13417	502694	-	502542	502574	502667	502698
scaffold_13417	502559	-	502667	502711	502532	502574
scaffold_13417	1465770	+	1465911	1465946	1465751	1465787
scaffold_13417	1485674	-	1485511	1485553	1485661	1485705
scaffold_13417	1485677	-	1485511	1485553	1485661	1485705
scaffold_13417	1485692	-	1485502	1485553	1485661	1485713
scaffold_12948	311104	-	311072	311097	311104	311133
scaffold_12948	311108	-	311072	311097	311104	311133
scaffold_12948	339506	-	339347	339383	339479	339527
scaffold_12948	339520	-	339347	339383	339479	339527
scaffold_12948	342234	-	342247	342287	342199	342240
scaffold_13335	1414013	-	1413955	1413982	1413990	1414017
scaffold_13335	1413801	-	1413756	1413781	1413789	1413817
scaffold_13117	1856861	-	1856890	1856919	1856859	1856884
scaffold_13117	1852184	-	1852054	1852094	1852152	1852190
scaffold_13117	1851933	-	1851890	1851918	1851926	1851954
scaffold_13117	3911424	+	3911517	3911552	3911421	3911451
scaffold_13248	2830847	+	2830882	2830925	2830829	2830868
scaffold_13248	2833931	+	2834081	2834111	2833899	2833931
scaffold_13248	2892304	+	2892118	2892168	2892267	2892319
scaffold_13047	1292582	-	1292405	1292489	1292496	1292589
scaffold_13047	1306121	-	1305963	1306016	1306115	1306174
scaffold_13248	2212826	-	2212841	2212876	2212799	2212836
scaffold_12948	473432	+	473461	473493	473423	473450
scaffold_12948	473255	+	473421	473453	473254	473289
scaffold_13335	592954	-	592965	593004	592917	592959
scaffold_13335	2551849	+	2551873	2551903	2551847	2551869
scaffold_12929	3922	+	3996	4045	3896	3945
scaffold_12929	3924	+	3996	4045	3896	3945
scaffold_12929	4024	+	3896	3945	3996	4045
scaffold_12929	5765	+	5792	5846	5737	5784
scaffold_12929	5766	+	5792	5846	5737	5784
scaffold_12929	7939	+	8033	8068	7910	7945
scaffold_12929	8290	+	8451	8490	8280	8314
scaffold_12929	8302	+	8450	8501	8271	8320
scaffold_12929	8303	+	8450	8501	8271	8320
scaffold_12929	70338	-	70258	70306	70315	70358
scaffold_13117	1247695	+	1247642	1247679	1247686	1247722
scaffold_12929	2636851	-	2636776	2636809	2636817	2636854
scaffold_12929	1461442	-	1461590	1461618	1461429	1461454
scaffold_13137	1057866	-	1057796	1057838	1057843	1057884
scaffold_13137	1057865	-	1057796	1057838	1057843	1057884
scaffold_13137	639066	-	638918	638974	639017	639074
scaffold_13335	1566553	+	1566482	1566517	1566521	1566554
scaffold_13335	1564554	+	1564574	1564598	1564540	1564564
scaffold_13335	1541943	+	1541984	1542025	1541934	1541980
scaffold_13248	2244023	-	2243940	2243986	2243994	2244035
scaffold_13248	2244000	-	2243940	2243986	2243994	2244035
scaffold_13334	910802	+	910898	910924	910783	910813
scaffold_13117	4242731	-	4242737	4242793	4242675	4242732
scaffold_13248	1207931	-	1207961	1208005	1207915	1207957
scaffold_13248	1161708	-	1161640	1161671	1161679	1161708
scaffold_13248	1161685	-	1161623	1161659	1161677	1161713
scaffold_12929	1823877	+	1823761	1823793	1823850	1823878
scaffold_13248	1531025	-	1531040	1531082	1530986	1531034
scaffold_13047	1683721	+	1683766	1683831	1683700	1683760
scaffold_12903	654190	-	654339	654364	654174	654199
scaffold_12929	1913396	+	1913248	1913279	1913385	1913417
scaffold_13417	2450048	+	2449943	2449988	2450015	2450069
scaffold_13117	5163834	+	5163861	5163890	5163825	5163856
scaffold_13417	1687084	+	1687251	1687283	1687059	1687090
scaffold_12903	44660	+	44603	44628	44634	44660
scaffold_12929	2015628	-	2015706	2015744	2015608	2015646
scaffold_13117	2969638	-	2969801	2969830	2969633	2969664
scaffold_13117	2969813	-	2969617	2969664	2969801	2969845
scaffold_13117	2969814	-	2969619	2969664	2969801	2969844
scaffold_13117	2969825	-	2969636	2969664	2969801	2969825
scaffold_13117	2970149	-	2970023	2970052	2970125	2970152
scaffold_13117	2970151	-	2970023	2970052	2970125	2970152
scaffold_13117	2970152	-	2970023	2970052	2970125	2970152
scaffold_13117	1916156	-	1916178	1916219	1916134	1916167
scaffold_13117	1916154	-	1916178	1916219	1916134	1916167
scaffold_13117	1916152	-	1916178	1916219	1916134	1916167
scaffold_13117	1916150	-	1916178	1916218	1916135	1916167
scaffold_13117	1916137	-	1916178	1916219	1916134	1916167
scaffold_12929	1034989	+	1035008	1035053	1034960	1035003
scaffold_12929	1032809	+	1032841	1032869	1032806	1032833
scaffold_12929	1031939	+	1031888	1031919	1031925	1031955
scaffold_12929	2183184	-	2183098	2183141	2183148	2183184
scaffold_12929	2190142	-	2190170	2190210	2190127	2190166
scaffold_12929	2190153	-	2190170	2190210	2190127	2190166
scaffold_12929	2532707	+	2532744	2532807	2532681	2532739
scaffold_12929	2968049	+	2968103	2968141	2968026	2968069
scaffold_13117	5496131	-	5495986	5496028	5496093	5496137
scaffold_12929	368933	+	368972	369048	368886	368966
scaffold_12929	368950	+	368972	369050	368883	368966
scaffold_12929	368974	+	368886	368966	368972	369048
scaffold_12929	368988	+	368883	368966	368972	369050
scaffold_12929	368991	+	368883	368966	368972	369050
scaffold_13117	984848	-	984856	984889	984820	984851
scaffold_12929	113101	-	112984	113010	113082	113110
scaffold_13417	597842	-	597983	598008	597827	597848
scaffold_13417	598323	-	598147	598241	598248	598344
scaffold_13417	598769	-	598926	598968	598758	598806
scaffold_13417	598770	-	598926	598969	598757	598806
scaffold_13417	598849	-	598877	598924	598827	598872
scaffold_13417	598858	-	598877	598924	598827	598872
scaffold_13417	598912	-	598827	598872	598877	598924
scaffold_13417	598929	-	598752	598806	598926	598974
scaffold_13417	598983	-	598999	599026	598964	598994
scaffold_13417	598984	-	598999	599026	598964	598994
scaffold_13417	600082	-	600122	600157	600079	600113
scaffold_13417	606615	-	606557	606590	606599	606628
scaffold_13117	679642	+	679594	679625	679631	679660
scaffold_13117	2327943	-	2327891	2327918	2327931	2327958
scaffold_13117	1583046	+	1583167	1583202	1583037	1583071
scaffold_12929	577844	-	577861	577890	577833	577857
scaffold_13248	3487860	-	3487899	3487980	3487814	3487893
scaffold_13047	1226696	+	1226818	1226892	1226657	1226725
scaffold_12929	723250	+	723162	723204	723221	723270
scaffold_13047	22424	+	22527	22553	22404	22427

## Sheet: D. pse
Proximal ECS predictions
Chrom	Position	Strand	pos_ECS_start	pos_ECS_end	pos_ed_start	pos_ed_end
chr4_group4	2973544	-	2973447	2973501	2973506	2973562
chr4_group4	3046324	-	3046355	3046415	3046292	3046350
chr4_group4	3046338	-	3046355	3046415	3046292	3046350
chr4_group4	3046383	-	3046292	3046350	3046355	3046415
chr4_group3	6501273	-	6501090	6501125	6501262	6501293
chr4_group3	6501274	-	6501090	6501125	6501262	6501293
chr4_group3	6501277	-	6501086	6501125	6501262	6501298
chr4_group3	6501306	-	6501417	6501448	6501281	6501312
chr4_group3	6501905	-	6501751	6501782	6501900	6501929
chr4_group3	6501911	-	6501754	6501782	6501900	6501926
chr4_group3	6501914	-	6501751	6501782	6501900	6501929
chr4_group3	6623612	+	6623454	6623482	6623597	6623627
chr4_group3	2503386	-	2503417	2503474	2503350	2503411
chr4_group3	971707	-	971733	971780	971664	971716
chr4_group3	9080791	-	9080918	9080965	9080768	9080822
chr4_group3	9080942	-	9080768	9080822	9080918	9080965
chr4_group4	907587	-	907497	907531	907578	907610
chr4_group4	908985	-	908786	908848	908929	908989
chr4_group4	908987	-	908787	908848	908929	908988
chr4_group5	159778	-	159873	159938	159737	159809
chr4_group5	159781	-	159870	159938	159737	159813
chr4_group5	159790	-	159870	159938	159737	159813
chr4_group1	2089719	-	2089529	2089556	2089719	2089747
chr4_group4	5582447	-	5582307	5582338	5582435	5582459
chr4_group4	4454244	-	4454349	4454372	4454237	4454262
chr4_group4	4454258	-	4454349	4454372	4454237	4454262
chr4_group4	4455343	-	4455438	4455468	4455336	4455361
chr4_group4	4455456	-	4455336	4455361	4455438	4455468
chr4_group2	609497	-	609506	609563	609431	609498
chr4_group3	3024640	-	3024660	3024718	3024600	3024654
chr4_group3	2892500	-	2892657	2892689	2892491	2892526
chr4_group3	2884046	-	2883873	2883921	2884010	2884050
chr4_group3	2883980	-	2883923	2883953	2883964	2883990
chr4_group3	2883940	-	2883964	2883990	2883923	2883953
chr4_group3	2883923	-	2883964	2883990	2883923	2883953
chr4_group3	11595506	-	11595539	11595601	11595473	11595532
chr4_group3	11589611	-	11589660	11589746	11589583	11589654
chr4_group1	1700840	+	1700881	1700926	1700826	1700876
chr4_group1	1700598	+	1700551	1700574	1700579	1700600
chr4_group1	1677831	-	1678003	1678030	1677826	1677851
chr4_group1	4440904	-	4440925	4440968	4440877	4440916
chr4_group1	4440891	-	4440925	4440969	4440876	4440916
chr4_group4	2593335	+	2593166	2593195	2593317	2593352
chr4_group1	4425014	+	4424905	4424972	4424985	4425055
chr4_group1	4422170	+	4422087	4422140	4422144	4422196
chr4_group4	4184402	-	4184296	4184322	4184379	4184405
chr4_group3	5229171	+	5229118	5229144	5229153	5229179
chr4_group3	5229157	+	5229118	5229144	5229153	5229179
chr4_group2	301435	+	301307	301331	301434	301457
chr4_group4	1500954	+	1500865	1500914	1500946	1500993
chr4_group4	1501476	+	1501423	1501461	1501467	1501501
chr4_group3	2766985	-	2766923	2766958	2766962	2766995
chr4_group3	2758883	-	2759026	2759055	2758857	2758883
chr4_group1	4662709	+	4662641	4662682	4662686	4662725
chr4_group4	3301571	-	3301375	3301409	3301535	3301571
chr4_group1	4670822	+	4670976	4671013	4670819	4670855
chr4_group1	4670834	+	4670976	4671009	4670823	4670855
chr4_group4	3291082	+	3290947	3290970	3291079	3291102
chr4_group5	1786506	+	1786453	1786490	1786495	1786530
chr4_group1	1566932	+	1566737	1566765	1566925	1566952
chr4_group1	1638676	+	1638795	1638852	1638638	1638706
chr4_group5	527985	+	527872	527912	527965	528010
chr4_group5	527984	+	527872	527912	527965	528010
chr4_group5	527899	+	527965	527998	527881	527912
chr4_group5	527896	+	527965	528010	527872	527912
chr4_group5	490356	-	490385	490422	490338	490380
chr4_group5	490469	-	490484	490510	490451	490478
chr4_group1	3911438	-	3911361	3911400	3911409	3911447
chr4_group5	462322	+	462441	462479	462288	462333
chr4_group1	3615530	-	3615477	3615515	3615522	3615557
chr4_group1	3615529	-	3615477	3615515	3615522	3615557
chr4_group3	872872	+	872696	872724	872859	872885
chr4_group3	871637	+	871696	871831	871570	871690
chr4_group3	1568470	+	1568407	1568436	1568462	1568492
chr4_group3	1640503	+	1640454	1640484	1640489	1640515
chr4_group4	1024436	-	1024453	1024505	1024400	1024447
chr4_group4	943985	+	944034	944079	943950	943995
chr4_group4	943859	+	943791	943824	943829	943864
chr4_group3	3986861	+	3986867	3986902	3986828	3986863
chr4_group3	3942088	+	3941985	3942049	3942056	3942113
chr4_group3	692403	+	692514	692560	692390	692441
chr4_group1	1011899	+	1011733	1011765	1011898	1011929
chr4_group3	465317	+	465273	465300	465314	465345
chr4_group3	450504	+	450420	450471	450476	450524
chr4_group3	450411	+	450354	450381	450388	450421
chr4_group3	434819	+	434741	434793	434799	434847
chr4_group3	434808	+	434741	434793	434799	434847
chr4_group3	434759	+	434799	434847	434741	434793
chr4_group3	362783	+	362749	362774	362783	362804
chr4_group3	362767	+	362783	362808	362738	362774
chr4_group3	362765	+	362783	362818	362736	362774
chr4_group3	234427	+	234480	234517	234409	234446
chr4_group3	234426	+	234480	234517	234409	234446
chr3	4995007	+	4994809	4994835	4995002	4995028
chr3	5005409	+	5005478	5005511	5005377	5005409
chr3	5296155	-	5296252	5296298	5296126	5296178
chr3	531552	-	531665	531703	531531	531569
chr3	531669	-	531531	531569	531665	531703
chr3	531685	-	531531	531569	531665	531703
chr3	532072	-	532133	532208	532058	532126
chr3	532205	-	532056	532126	532133	532210
chr3	12035428	-	12035468	12035527	12035407	12035464
chr3	12035494	-	12035407	12035464	12035468	12035527
chr3	12035500	-	12035407	12035464	12035468	12035527
chr3	19686200	+	19686217	19686247	19686182	19686210
chr3	19578498	+	19578663	19578694	19578473	19578507
chr3	17766819	-	17766730	17766761	17766803	17766839
chr3	18924831	+	18924714	18924751	18924814	18924852
chr3	16777260	+	16777191	16777222	16777231	16777262
chr3	6443267	-	6443327	6443400	6443251	6443321
chr3	11552732	-	11552572	11552602	11552726	11552757
chr3	7990818	-	7990828	7990860	7990791	7990824
chr3	12346096	+	12345979	12346009	12346083	12346119
chr3	12346111	+	12346127	12346165	12346076	12346119
chr3	9917685	+	9917695	9917723	9917650	9917687
chr3	9933630	+	9933489	9933557	9933596	9933657
chr3	17610435	+	17610333	17610365	17610418	17610450
chr3	17611055	+	17610987	17611028	17611039	17611082
chr3	3663853	+	3663802	3663835	3663840	3663880
chr3	3663854	+	3663802	3663835	3663840	3663880
chr3	15015065	-	15014927	15014956	15015026	15015068
chr3	14823008	-	14823027	14823089	14822964	14823020
chr3	14823000	-	14823027	14823089	14822964	14823020
chr3	14822984	-	14823027	14823089	14822964	14823020
chr3	7049603	-	7049520	7049566	7049571	7049618
chr3	4036572	-	4036431	4036453	4036548	4036574
chr3	11677967	+	11677788	11677833	11677960	11678011
chr3	9079001	+	9078950	9078979	9078984	9079013
chr3	9078956	+	9078984	9079012	9078951	9078979
chr3	8989880	-	8989814	8989849	8989859	8989895
chr3	18354735	+	18354845	18354909	18354709	18354778
chr3	1842696	+	1842584	1842616	1842667	1842709
chr3	1846041	+	1846211	1846241	1846020	1846051
chrXL_group1e	3011754	+	3011765	3011810	3011716	3011759
chr3	1873300	+	1873320	1873361	1873279	1873316
chr3	1873304	+	1873320	1873361	1873279	1873316
chr3	1873306	+	1873320	1873361	1873279	1873316
chr3	1873339	+	1873279	1873316	1873320	1873361
chr3	1873348	+	1873279	1873316	1873320	1873361
chr3	1874617	+	1874526	1874607	1874611	1874689
chr3	1874618	+	1874526	1874607	1874611	1874689
chr3	1877497	+	1877645	1877681	1877494	1877529
chr3	1877510	+	1877645	1877681	1877494	1877529
chr3	1877598	+	1877552	1877581	1877590	1877617
chr3	1877600	+	1877552	1877581	1877590	1877617
chr3	1877602	+	1877552	1877581	1877590	1877617
chr3	1877666	+	1877489	1877529	1877645	1877686
chr3	1877667	+	1877489	1877529	1877645	1877686
chr3	1877672	+	1877489	1877529	1877645	1877686
chr3	1877673	+	1877489	1877529	1877645	1877686
chr3	1877682	+	1877489	1877529	1877645	1877686
chr3	1884368	+	1884290	1884320	1884352	1884376
chr3	18167921	-	18167781	18167856	18167867	18167946
chr3	18167927	-	18167781	18167856	18167867	18167946
chr3	18168291	-	18168443	18168490	18168247	18168298
chr3	18168293	-	18168443	18168489	18168248	18168298
chr3	877163	-	877272	877320	877146	877198
chr3	877293	-	877146	877198	877272	877320
chr3	877303	-	877146	877198	877272	877320
chr3	889478	+	889300	889341	889431	889479
chr3	1154489	+	1154525	1154574	1154477	1154515
chr3	1154489	+	1154525	1154574	1154477	1154515
chr3	6679878	-	6679792	6679839	6679846	6679894
chr3	6679872	-	6679792	6679839	6679846	6679894
chr3	12328686	-	12328506	12328561	12328642	12328695
chr3	12328675	-	12328506	12328561	12328642	12328695
chr3	6521114	+	6521138	6521163	6521103	6521132
chr3	5505659	-	5505673	5505752	5505593	5505663
chr3	2302614	-	2302556	2302580	2302613	2302636
chr3	13882730	+	13882686	13882714	13882719	13882746
chr3	13888029	+	13888066	13888109	13888016	13888061
chr3	13888045	+	13888066	13888109	13888016	13888061
chr3	13888080	+	13888016	13888061	13888066	13888109
chr3	13888081	+	13888016	13888061	13888066	13888109
chr3	13888084	+	13888016	13888061	13888066	13888109
chr3	13888094	+	13888003	13888061	13888066	13888120
chr3	13889739	+	13889674	13889721	13889729	13889769
chr3	13889746	+	13889674	13889721	13889729	13889769
chr3	13575381	-	13575396	13575427	13575350	13575386
chr3	13575133	-	13575148	13575196	13575094	13575137
chr3	9160921	-	9160944	9160970	9160910	9160940
chr3	9161146	-	9161100	9161125	9161137	9161161
chr3	9246033	-	9245947	9246005	9246017	9246072
chr3	9246048	-	9245947	9246005	9246017	9246072
chr3	9246081	-	9245885	9245918	9246075	9246109
chr3	9247492	-	9247513	9247576	9247438	9247504
chr3	9247523	-	9247438	9247504	9247513	9247576
chr3	13613975	+	13613919	13613957	13613964	13614001
chr3	13614660	+	13614603	13614634	13614639	13614673
chr3	13614726	+	13614678	13614701	13614708	13614736
chr3	13614743	+	13614554	13614597	13614740	13614784
chr3	13614744	+	13614554	13614597	13614740	13614784
chr3	13614756	+	13614556	13614597	13614740	13614782
chr3	14203865	+	14203893	14203918	14203863	14203888
chr3	7261991	-	7261884	7261936	7261941	7261998
chr3	7261988	-	7261884	7261936	7261941	7261998
chr3	7261983	-	7261884	7261936	7261941	7261998
chr3	7261969	-	7261884	7261936	7261941	7261998
chr3	7261957	-	7261884	7261936	7261941	7261998
chr3	7261956	-	7261884	7261936	7261941	7261998
chr3	7261924	-	7261941	7261998	7261884	7261936
chr3	7261894	-	7261941	7261998	7261884	7261936
chr3	7261888	-	7261941	7261998	7261884	7261936
chr3	7261886	-	7261941	7261998	7261884	7261936
chr3	7207540	+	7207681	7207737	7207497	7207554
chr3	7207534	+	7207681	7207730	7207503	7207554
chr3	15997996	-	15998014	15998044	15997976	15998006
chr3	4499051	+	4499115	4499151	4499047	4499082
chr3	4501860	+	4501902	4501925	4501851	4501872
chr3	4501908	+	4501851	4501872	4501902	4501925
chr3	4502510	+	4502440	4502483	4502492	4502537
chr3	4502622	+	4502669	4502727	4502613	4502664
chr3	4502623	+	4502669	4502728	4502612	4502664
chr3	4502631	+	4502669	4502726	4502614	4502664
chr3	4502645	+	4502669	4502728	4502612	4502664
chr3	4502703	+	4502612	4502664	4502669	4502728
chr3	13997033	+	13997140	13997178	13997011	13997039
chr3	13997228	+	13997154	13997211	13997216	13997270
chr3	14694127	+	14694261	14694291	14694123	14694152
chr3	14303307	+	14303352	14303408	14303289	14303343
chr3	14303386	+	14303289	14303343	14303352	14303408
chr3	14303387	+	14303289	14303343	14303352	14303408
chr3	10542001	+	10541803	10541827	10541999	10542023
chr3	10542000	+	10541800	10541827	10541999	10542026
chr3	10541999	+	10541800	10541827	10541999	10542026
chr3	10541930	+	10541945	10541969	10541915	10541940
chr3	10541814	+	10541616	10541641	10541804	10541838
chr3	10541723	+	10541758	10541800	10541700	10541743
chr3	8194694	-	8194506	8194531	8194674	8194698
chr3	14379078	-	14379006	14379036	14379062	14379090
chr3	14379018	-	14379062	14379090	14379006	14379036
chr3	14370660	-	14370550	14370604	14370612	14370670
chr3	14370644	-	14370550	14370604	14370612	14370670
chr3	8035575	-	8035590	8035641	8035536	8035585
chr3	2644869	-	2644792	2644819	2644867	2644894
chr3	2651054	-	2651223	2651248	2651054	2651078
chr3	2651060	-	2651223	2651256	2651046	2651078
chrXR_group8	5776574	-	5776502	5776547	5776557	5776606
chrXR_group8	5776579	-	5776502	5776547	5776557	5776606
chrXR_group9	2339619	+	2339516	2339542	2339603	2339629
chrXR_group6	6173609	-	6173433	6173462	6173589	6173619
chrXR_group9	3876164	-	3876034	3876068	3876134	3876164
chrXR_group9	3876006	-	3875974	3876000	3876004	3876030
chrXR_group9	3875891	-	3875938	3875983	3875857	3875897
chrXR_group9	3822575	-	3822409	3822471	3822542	3822620
chrXR_group9	3822438	-	3822542	3822620	3822409	3822471
chrXR_group9	3822243	-	3822045	3822090	3822230	3822271
chrXR_group6	2545140	-	2545251	2545306	2545129	2545183
chrXR_group6	2545298	-	2545136	2545183	2545251	2545299
chrXR_group6	2545319	-	2545375	2545404	2545301	2545330
chrXR_group6	3296107	-	3295946	3295993	3296056	3296112
chrXR_group6	5297091	+	5296940	5297004	5297068	5297149
chrXR_group6	5739938	+	5740102	5740137	5739914	5739950
chrXR_group3a	598441	+	598465	598494	598430	598459
chrXR_group6	1727591	+	1727435	1727494	1727559	1727620
chrXR_group6	1727589	+	1727435	1727494	1727559	1727620
chrXR_group8	4891512	-	4891370	4891403	4891483	4891517
chrXR_group8	4891500	-	4891370	4891403	4891483	4891517
chrXR_group8	4891386	-	4891483	4891524	4891363	4891403
chrXR_group8	699323	-	699282	699308	699314	699335
chrXR_group8	4807259	-	4807293	4807325	4807258	4807288
chrXR_group8	932550	-	932503	932537	932542	932573
chrXR_group6	2206093	+	2206180	2206231	2206062	2206111
chrXR_group6	2257098	-	2257056	2257078	2257083	2257108
chrXR_group8	506120	-	506039	506080	506091	506131
chrXR_group8	506223	-	506243	506272	506209	506239
chrXR_group8	507495	-	507623	507653	507482	507508
chrXR_group6	5031365	-	5031406	5031453	5031350	5031399
chrXR_group6	5031437	-	5031350	5031399	5031406	5031453
chrXR_group8	7342342	-	7342375	7342427	7342321	7342367
chrXR_group8	7342348	-	7342375	7342427	7342321	7342367
chrXR_group8	7342349	-	7342375	7342427	7342321	7342367
chrXR_group9	6397326	+	6397156	6397181	6397321	6397346
chrXR_group9	5882273	+	5882307	5882354	5882258	5882302
chrXR_group9	5882295	+	5882307	5882354	5882258	5882302
chrXR_group9	5882319	+	5882258	5882302	5882307	5882354
chrXR_group9	5882346	+	5882258	5882302	5882307	5882354
chrXR_group9	5969581	-	5969539	5969563	5969575	5969601
chrXR_group6	5284955	-	5284882	5284930	5284935	5284980
chrXR_group8	223068	+	223148	223198	223038	223084
chrXR_group9	5682242	+	5682273	5682304	5682239	5682267
chrXR_group5	30089	-	30216	30251	30083	30115
chrXR_group5	30102	-	30216	30251	30083	30115
chrXR_group5	30249	-	30076	30115	30216	30259
chrXR_group5	30250	-	30076	30115	30216	30259
chrXR_group8	3745852	+	3745785	3745816	3745827	3745859
chrXR_group8	3745855	+	3745785	3745816	3745827	3745859
chrXR_group8	3745856	+	3745785	3745816	3745827	3745859
chrXR_group8	3746462	+	3746507	3746537	3746455	3746490
chrXR_group8	3746494	+	3746362	3746407	3746458	3746500
chrXR_group8	1263019	-	1263035	1263076	1262984	1263029
chrXR_group8	1253754	+	1253841	1253885	1253747	1253790
chrXR_group8	5402684	-	5402733	5402795	5402661	5402725
chrXR_group8	5439365	-	5439384	5439413	5439350	5439380
chrXR_group8	5439411	-	5439350	5439380	5439384	5439413
chrXR_group8	5547491	-	5547616	5547640	5547474	5547499
chrXR_group6	6380851	+	6380873	6380916	6380821	6380860
chrXR_group6	6367914	-	6367937	6367961	6367904	6367931
chrXR_group8	8342942	+	8342826	8342882	8342887	8342944
chrXR_group6	5841865	+	5841891	5841931	5841845	5841885
chrXR_group6	5841856	+	5841891	5841931	5841845	5841885
chrXR_group6	5841853	+	5841891	5841931	5841845	5841885
chrXR_group6	5841852	+	5841891	5841931	5841845	5841885
chrXR_group6	5841851	+	5841891	5841931	5841845	5841885
chrXR_group8	2437857	-	2437906	2437959	2437848	2437895
chrXR_group8	2437954	-	2437848	2437895	2437906	2437959
chrXR_group8	2439612	-	2439660	2439701	2439575	2439612
chrXR_group8	2674966	+	2675012	2675087	2674942	2675005
chrXR_group8	2674975	+	2675012	2675059	2674961	2675005
chrXR_group8	2674979	+	2675012	2675087	2674942	2675005
chrXR_group8	2675025	+	2674961	2675005	2675012	2675059
chrXR_group8	2675031	+	2674945	2675005	2675012	2675085
chrXR_group9	1246788	-	1246650	1246696	1246785	1246829
chrXR_group9	1239880	-	1239768	1239824	1239862	1239918
chrXR_group9	1239801	-	1239862	1239918	1239768	1239824
chrXR_group9	1239800	-	1239862	1239918	1239768	1239824
chrXR_group9	1239797	-	1239862	1239918	1239768	1239824
chrXR_group8	4943906	+	4943856	4943878	4943885	4943909
chrXR_group6	2435591	-	2435426	2435474	2435576	2435622
chrXR_group6	1347881	-	1347830	1347867	1347873	1347905
chrXR_group6	1679915	-	1680006	1680037	1679901	1679937
chrXR_group8	1646637	+	1646662	1646698	1646624	1646655
chrXR_group8	1552185	+	1552202	1552253	1552146	1552198
chrXR_group8	1552183	+	1552202	1552253	1552146	1552198
chrXR_group8	8934160	-	8934252	8934284	8934159	8934189
chrXR_group8	8836596	+	8836617	8836655	8836575	8836612
chrXR_group5	393238	-	393259	393302	393210	393253
chrXR_group8	8539318	+	8539256	8539287	8539293	8539326
chrXR_group8	8539268	+	8539293	8539326	8539256	8539287
chrXR_group9	3176020	-	3175838	3175876	3175992	3176030
chr2	27959444	+	27959392	27959418	27959423	27959448
chr2	27981094	+	27981148	27981210	27981074	27981141
chr2	27982126	+	27981998	27982056	27982071	27982131
chr2	9829062	-	9829122	9829158	9829031	9829064
chr2	9828792	-	9828730	9828767	9828775	9828812
chr2	9828758	-	9828775	9828812	9828730	9828767
chr2	9828757	-	9828775	9828812	9828730	9828767
chr2	9801970	-	9801994	9802038	9801944	9801987
chr2	26077074	+	26077029	26077056	26077062	26077090
chr2	25943102	+	25943153	25943208	25943097	25943149
chr2	12315910	-	12315856	12315889	12315896	12315923
chr2	12315884	-	12315896	12315923	12315856	12315889
chr2	12315873	-	12315896	12315923	12315856	12315889
chr2	17854734	-	17854757	17854780	17854714	17854745
chr2	9174514	+	9174464	9174494	9174503	9174530
chr2	3711549	-	3711359	3711464	3711505	3711618
chr2	21209629	+	21209461	21209500	21209610	21209646
chr2	21209628	+	21209461	21209500	21209610	21209646
chr2	21209616	+	21209461	21209500	21209610	21209646
chr2	28640151	-	28640086	28640122	28640131	28640171
chr2	28640152	-	28640086	28640122	28640131	28640171
chr2	28640156	-	28640086	28640122	28640131	28640171
chr2	28640380	-	28640546	28640574	28640367	28640392
chr2	11970316	+	11970177	11970230	11970278	11970333
chr2	11970296	+	11970185	11970230	11970278	11970323
chr2	11970292	+	11970185	11970230	11970278	11970323
chr2	11970198	+	11970278	11970350	11970167	11970230
chr2	11970185	+	11970278	11970323	11970185	11970230
chr2	23318836	-	23318923	23318951	23318822	23318848
chr2	23318835	-	23318923	23318951	23318822	23318848
chr2	10577115	-	10576950	10576975	10577098	10577120
chr2	14801887	+	14801984	14802023	14801879	14801916
chr2	14801888	+	14801984	14802023	14801879	14801916
chr2	11199299	-	11199354	11199417	11199293	11199347
chr2	11199198	-	11199058	11199094	11199184	11199218
chr2	11199078	-	11199184	11199227	11199043	11199094
chr2	6884487	-	6884567	6884640	6884481	6884555
chr2	29444455	-	29444602	29444644	29444442	29444480
chr2	29444463	-	29444602	29444644	29444442	29444480
chr2	29444464	-	29444602	29444650	29444437	29444480
chr2	29444619	-	29444424	29444480	29444602	29444670
chr2	29444629	-	29444436	29444480	29444602	29444651
chr2	29444641	-	29444442	29444480	29444602	29444644
chr2	29445233	-	29445268	29445309	29445224	29445261
chr2	29849297	+	29849371	29849395	29849279	29849302
chr2	22484429	+	22484514	22484543	22484419	22484452
chr2	15257865	+	15258030	15258056	15257842	15257870
chr2	15257879	+	15257900	15257926	15257872	15257895
chr2	12593829	-	12593782	12593807	12593812	12593840
chr2	12565734	-	12565763	12565791	12565729	12565757
chr2	12565659	-	12565539	12565585	12565649	12565699
chr2	8772916	-	8772860	8772890	8772900	8772925
chr2	8776900	-	8776919	8776946	8776886	8776909
chr2	8778779	-	8778719	8778755	8778774	8778808
chr2	8778780	-	8778719	8778755	8778774	8778808
chr2	8782381	-	8782537	8782568	8782358	8782386
chr2	30216206	+	30216021	30216064	30216191	30216231
chr2	19359751	+	19359843	19359878	19359748	19359777
chr2	25405199	-	25405027	25405057	25405198	25405239
chr2	5517495	+	5517540	5517596	5517478	5517532
chr2	5517591	+	5517478	5517532	5517540	5517596
chr2	5517636	+	5517778	5517836	5517614	5517664
chr2	6410927	-	6410952	6410984	6410907	6410940
chr2	6410977	-	6410907	6410940	6410952	6410984
chr2	6446760	-	6446711	6446737	6446744	6446771
chr2	14199393	-	14199506	14199528	14199385	14199408
chr2	24640986	-	24640888	24640928	24640958	24640995
chr2	24640985	-	24640888	24640928	24640958	24640995
chr2	24640967	-	24640881	24640928	24640958	24641000
chr2	24640966	-	24640888	24640928	24640958	24640995
chr2	24640965	-	24640888	24640928	24640958	24640995
chr2	24640896	-	24640958	24640995	24640888	24640928
chr2	2855431	+	2855385	2855414	2855421	2855452
chr2	12773435	-	12773453	12773479	12773424	12773448
chr2	12866088	+	12866135	12866219	12866051	12866130
chr2	14229570	-	14229510	14229559	14229565	14229618
chr2	14262102	+	14261956	14261987	14262095	14262125
chr2	14262571	+	14262600	14262632	14262564	14262595
chr2	14262604	+	14262564	14262595	14262600	14262632
chr2	14262668	+	14262697	14262732	14262645	14262687
chr2	14262670	+	14262697	14262732	14262645	14262687
chr2	14263240	+	14263269	14263295	14263236	14263262
chr2	14263277	+	14263236	14263262	14263269	14263295
chr2	14405336	-	14405374	14405423	14405322	14405364
chr2	14416566	-	14416580	14416609	14416547	14416572
chr2	14545638	+	14545482	14545511	14545619	14545647
chr2	18628854	-	18628723	18628761	18628819	18628856
chr2	18522476	+	18522614	18522668	18522442	18522501
chr2	18522303	+	18522237	18522265	18522276	18522311
chr2	18403241	+	18403248	18403305	18403185	18403242
chr2	18372223	+	18372072	18372130	18372200	18372252
chr2	30645133	-	30645066	30645109	30645117	30645159
chr2	1746012	+	1746146	1746175	1746001	1746034
chr2	1731232	-	1731258	1731305	1731206	1731245
chr2	1731231	-	1731258	1731305	1731206	1731245
chr2	1697001	-	1696937	1696974	1697001	1697039
chr2	1696941	-	1696747	1696782	1696915	1696947
chr2	1696936	-	1696753	1696782	1696915	1696943
chr2	1696935	-	1696753	1696782	1696915	1696943
chr2	1696767	-	1696915	1696943	1696753	1696782
chr2	1696766	-	1696915	1696943	1696753	1696782
chr2	1696759	-	1696915	1696943	1696753	1696782
chr2	1696746	-	1696619	1696647	1696724	1696752
chr2	1696744	-	1696619	1696647	1696724	1696752
chr2	23535873	-	23535790	23535826	23535855	23535889
chr2	19269469	-	19269494	19269521	19269454	19269487
chr2	19269463	-	19269494	19269521	19269454	19269487
chr2	19206926	-	19206821	19206890	19206900	19206969
chr2	19206915	-	19206821	19206890	19206900	19206969
chr2	19206914	-	19206821	19206890	19206900	19206969
chr2	19100874	-	19100902	19100933	19100857	19100895
chr2	4626400	+	4626490	4626570	4626373	4626450
chr2	8519824	-	8519764	8519802	8519816	8519857
chr2	3815247	+	3815311	3815342	3815237	3815266
chr2	3815248	+	3815311	3815342	3815237	3815266
chr2	3816805	+	3816924	3816985	3816801	3816857
chr2	3816808	+	3816924	3817006	3816781	3816857
chr2	3816822	+	3816924	3816965	3816820	3816857
chr2	3816825	+	3816924	3816965	3816820	3816857
chr2	3816947	+	3816820	3816857	3816924	3816965
chr2	3816948	+	3816820	3816857	3816924	3816965
chr2	3816964	+	3816805	3816857	3816924	3816981
chr2	3817866	+	3817923	3817946	3817845	3817870
chr2	8266530	+	8266569	8266631	8266504	8266564
chr2	7906357	+	7906316	7906349	7906353	7906385
chr2	3340101	+	3340117	3340169	3340057	3340104
chr2	8657241	+	8657265	8657307	8657214	8657261
chr2	2180719	+	2180733	2180763	2180698	2180725
chr2	2430606	+	2430745	2430770	2430588	2430611
chr2	2430607	+	2430745	2430770	2430588	2430611
chr2	6708597	+	6708499	6708547	6708558	6708611
chr2	274304	-	274347	274390	274296	274340
chr2	8340083	+	8340174	8340214	8340064	8340103
chr2	8340082	+	8340174	8340214	8340064	8340103
chr2	8339800	+	8339818	8339847	8339766	8339802
chr2	8336803	+	8336969	8337002	8336801	8336828
chr2	8336457	+	8336488	8336531	8336435	8336483
chr2	8336296	+	8336110	8336132	8336288	8336313
chr2	16071913	-	16071949	16071991	16071894	16071930
chr2	26334524	+	26334559	26334632	26334475	26334553
chr2	26334574	+	26334482	26334553	26334559	26334623
chr2	20169923	-	20169943	20169970	20169909	20169936
chr2	16944002	+	16944129	16944180	16943991	16944041
chr2	12946002	+	12946013	12946037	12945988	12946008
chr2	13986172	-	13986109	13986150	13986160	13986192
chr2	23261376	+	23261468	23261502	23261349	23261379
chr2	27119843	-	27119793	27119826	27119831	27119865
chr2	27137556	+	27137419	27137446	27137543	27137571
chr2	21381414	-	21381442	21381489	21381387	21381437
chr2	3195920	-	3195955	3195988	3195913	3195949
chr2	3107752	-	3107653	3107706	3107711	3107762
chr2	3107667	-	3107711	3107762	3107653	3107706
chr2	25600374	-	25600391	25600419	25600357	25600386
chr2	25607791	-	25607815	25607843	25607783	25607811
chr2	25609840	-	25609723	25609806	25609815	25609905
chr2	7470183	-	7470356	7470380	7470177	7470206
chr2	7431994	-	7432155	7432186	7431985	7432020
chr2	7388983	-	7388811	7388839	7388977	7389009
chr2	7388832	-	7388977	7389009	7388811	7388839
chr2	7388831	-	7388977	7389009	7388811	7388839
chr2	7388820	-	7388977	7389009	7388811	7388839
chr2	7299071	-	7298903	7299003	7299007	7299096
chr2	7019624	+	7019650	7019683	7019607	7019644
chr2	25669074	+	25668938	25669012	25669017	25669092
chr2	25669073	+	25668938	25669012	25669017	25669092
chr2	25636588	+	25636667	25636705	25636554	25636592
chr2	25636583	+	25636667	25636705	25636554	25636592
chr2	25636560	+	25636667	25636705	25636554	25636592
chr2	2446409	-	2446443	2446471	2446405	2446431
chrU	4614859	+	4614925	4614990	4614858	4614920
chrU	2891064	+	2891092	2891132	2891029	2891066
chrU	7913263	-	7913283	7913320	7913237	7913278
chrU	7892359	-	7892249	7892295	7892318	7892369
chrU	7892276	-	7892318	7892369	7892249	7892295
chrU	7892270	-	7892318	7892369	7892249	7892295
chrU	391805	-	391697	391739	391797	391835
chrU	7788904	+	7788919	7788953	7788881	7788911
chrU	7781340	+	7781408	7781448	7781313	7781351
chrXL_group1e	801314	+	801170	801221	801301	801354
chrXL_group1a	6247092	+	6246935	6247020	6247041	6247125
chrXL_group1e	3904085	+	3903897	3903925	3904058	3904086
chrXL_group1e	3904070	+	3903889	3903925	3904058	3904089
chrXL_group1e	3889774	-	3889810	3889863	3889744	3889802
chrXL_group1e	4505574	-	4505508	4505550	4505565	4505602
chrXL_group1e	9987096	+	9987047	9987077	9987081	9987114
chrXL_group1e	9987092	+	9987047	9987077	9987081	9987114
chrXL_group1a	3110817	-	3110706	3110749	3110804	3110842
chrXL_group1a	3247297	+	3247209	3247254	3247292	3247340
chrXL_group3a	1369218	-	1369231	1369268	1369187	1369225
chrXL_group1e	1237550	+	1237368	1237426	1237546	1237608
chrXL_group1e	1237551	+	1237368	1237426	1237546	1237608
chrXL_group1e	1237568	+	1237368	1237426	1237546	1237608
chrXL_group1e	1237571	+	1237381	1237426	1237546	1237595
chrXL_group1e	1237572	+	1237381	1237426	1237546	1237595
chrXL_group1e	1237579	+	1237381	1237426	1237546	1237595
chrXL_group1e	1237584	+	1237386	1237426	1237546	1237591
chrXL_group1e	6457235	+	6457343	6457403	6457222	6457273
chrXL_group1e	6130758	-	6130704	6130734	6130740	6130768
chrXL_group1e	4572876	+	4572720	4572746	4572872	4572900
chrXL_group1e	4570736	+	4570636	4570670	4570719	4570753
chrXL_group1e	4562263	+	4562302	4562336	4562261	4562292
chrXL_group1e	4562086	+	4562093	4562139	4562037	4562088
chrXL_group1a	5844985	+	5845009	5845061	5844967	5845005
chrXL_group1a	5848667	+	5848548	5848588	5848667	5848701
chrXL_group1a	5848681	+	5848548	5848588	5848667	5848701
chrXL_group1a	5849044	+	5849118	5849167	5849018	5849067
chrXL_group1a	5849046	+	5849118	5849167	5849018	5849067
chrXL_group1a	5849146	+	5849018	5849067	5849118	5849167
chrXL_group1a	5851499	+	5851526	5851572	5851477	5851518
chrXL_group1a	5851500	+	5851526	5851572	5851477	5851518
chrXL_group1a	5853704	+	5853857	5853904	5853663	5853709
chrXL_group1a	5854085	+	5854221	5854285	5854053	5854108
chrXL_group1a	5854086	+	5854221	5854285	5854053	5854108
chrXL_group1a	5854146	+	5854155	5854190	5854110	5854151
chrXL_group1a	5854149	+	5854155	5854190	5854110	5854151
chrXL_group1a	5854166	+	5854110	5854151	5854155	5854190
chrXL_group1a	5854187	+	5854110	5854151	5854155	5854190
chrU	1938178	+	1938114	1938149	1938153	1938186
chrXL_group1e	12205281	-	12205111	12205149	12205265	12205298
chrXL_group1a	8407831	+	8407872	8407918	8407809	8407862
chrU	4018002	+	4018015	4018045	4017980	4018006
chrXL_group1e	3038024	+	3038176	3038206	3037992	3038026
chrXL_group1e	3032435	+	3032353	3032393	3032399	3032436
chrXL_group1e	3030252	+	3030272	3030296	3030238	3030262
chrXL_group1e	3014034	+	3014071	3014152	3013979	3014065
chrXL_group1e	7695889	+	7695907	7695943	7695866	7695902
chrXL_group3b	232908	-	232940	232986	232894	232935
chrXL_group1e	1134208	+	1134087	1134190	1134195	1134301
chrXL_group1e	1134267	+	1134100	1134190	1134195	1134285
chrXL_group3a	63601	+	63631	63659	63601	63625
chrXL_group3a	63613	+	63631	63659	63601	63625
chrXL_group3a	63601	+	63631	63659	63601	63625
chrXL_group3a	63619	+	63631	63658	63602	63625
chrXL_group3a	700116	+	700076	700108	700113	700137
chrXL_group1e	10407570	+	10407663	10407693	10407568	10407599
chrXL_group1e	10708082	-	10708158	10708208	10708076	10708122
chrXL_group1e	8358374	+	8358229	8358251	8358372	8358395
chrXL_group1e	9260362	-	9260233	9260267	9260362	9260400
chrXL_group1a	122235	-	122321	122357	122209	122246
chrXL_group1a	122328	-	122218	122246	122321	122351
chrXL_group1a	1151621	+	1151530	1151569	1151587	1151624
chrXL_group1a	1151609	+	1151530	1151569	1151587	1151624
chrXL_group1a	8101271	+	8101315	8101393	8101237	8101310
chrXL_group1a	6006709	-	6006560	6006650	6006657	6006758
chrXL_group1a	6009642	-	6009671	6009709	6009628	6009665
chrXL_group1a	6009653	-	6009671	6009709	6009628	6009665
chrXL_group1a	6009728	-	6009855	6009878	6009712	6009740
chrXL_group1a	6226109	-	6226009	6226072	6226077	6226135
chrXL_group1a	6170524	-	6170474	6170514	6170519	6170564
chrXL_group3a	2353508	-	2353546	2353570	2353504	2353532
chrXL_group1e	7654378	+	7654405	7654447	7654358	7654400
chrXL_group1e	10855427	+	10855455	10855495	10855410	10855450
chrXL_group1e	10855469	+	10855410	10855450	10855455	10855495
chrXL_group1a	8592733	-	8592558	8592652	8592657	8592740
chrXL_group1a	556518	+	556677	556717	556488	556533
chrXL_group1a	8042211	-	8042157	8042185	8042190	8042217
chrXL_group1a	8042340	-	8042442	8042483	8042310	8042353
chrXL_group1a	8042451	-	8042307	8042353	8042442	8042486
chrXL_group1a	8042456	-	8042307	8042353	8042442	8042486
chrXL_group1a	8042803	-	8042756	8042796	8042800	8042839
chrXL_group1a	8049603	-	8049523	8049565	8049572	8049621
chrU	9482355	+	9482432	9482487	9482316	9482374
chrU	9481976	+	9482064	9482149	9481961	9482058
chrU	9481506	+	9481454	9481491	9481496	9481529
chrU	9481505	+	9481454	9481491	9481496	9481529
chrU	9481426	+	9481351	9481398	9481403	9481448
chrU	9481417	+	9481351	9481398	9481403	9481448
chrU	9481363	+	9481403	9481448	9481351	9481398
chrU	9481346	+	9481469	9481523	9481301	9481349
chrU	9481292	+	9481249	9481276	9481281	9481311
chrU	9481291	+	9481249	9481276	9481281	9481311
chrU	9474250	+	9474283	9474317	9474237	9474274
chrXL_group1e	10171700	-	10171502	10171524	10171686	10171708
chrXL_group1e	138914	+	138866	138898	138902	138932
chrXL_group1a	6300588	-	6300523	6300567	6300572	6300613
chrXL_group1a	2408236	+	2408186	2408212	2408221	2408246
chrXL_group1a	2368876	+	2368756	2368795	2368865	2368905
chrXL_group3a	2661819	-	2661918	2661991	2661768	2661847
chrXL_group3a	2661833	-	2661918	2661991	2661768	2661847
chrXL_group3a	2661946	-	2661776	2661847	2661918	2661981
chrXL_group1a	7745127	+	7745165	7745217	7745101	7745158
chrXL_group1e	6725474	-	6725416	6725455	6725460	6725495

## Sheet: D. vir
Proximal ECS predictions
Chrom	Position	Strand	pos_ECS_start	pos_ECS_end	pos_ed_start	pos_ed_end
scaffold_12963	15772862	+	15772794	15772831	15772836	15772870
scaffold_12963	15772848	+	15772794	15772831	15772836	15772870
scaffold_12963	15772803	+	15772836	15772870	15772794	15772831
scaffold_12963	13377841	+	13377670	13377712	13377817	13377864
scaffold_12963	13377693	+	13377817	13377864	13377670	13377712
scaffold_12963	7065846	-	7065988	7066026	7065836	7065879
scaffold_12963	7066063	-	7065998	7066031	7066037	7066069
scaffold_12963	7066462	-	7066414	7066445	7066462	7066492
scaffold_12963	7066533	-	7066645	7066673	7066531	7066553
scaffold_12963	7067441	-	7067532	7067585	7067437	7067487
scaffold_12723	3517367	-	3517372	3517400	3517341	3517367
scaffold_12723	3480746	+	3480620	3480669	3480726	3480775
scaffold_12723	3480743	+	3480620	3480669	3480726	3480775
scaffold_12723	497685	-	497488	497527	497656	497695
scaffold_12723	497677	-	497478	497527	497656	497706
scaffold_12723	497505	-	497656	497695	497488	497527
scaffold_12723	497502	-	497656	497695	497488	497527
scaffold_12723	4390172	-	4390250	4390298	4390165	4390209
scaffold_12723	4390186	-	4390250	4390298	4390165	4390209
scaffold_12723	4390290	-	4390164	4390209	4390250	4390299
scaffold_12723	4391410	-	4391289	4391315	4391392	4391423
scaffold_12723	2990038	-	2989977	2990006	2990010	2990042
scaffold_12963	7676355	-	7676400	7676440	7676354	7676393
scaffold_12963	10084206	-	10084235	10084260	10084200	10084228
scaffold_12963	10123832	+	10123857	10123920	10123775	10123850
scaffold_12963	12424084	-	12423887	12423920	12424058	12424091
scaffold_12963	12424082	-	12423887	12423906	12424080	12424099
scaffold_12963	12423792	-	12423808	12423835	12423780	12423803
scaffold_12963	12414685	-	12414587	12414644	12414679	12414742
scaffold_12963	12414628	-	12414679	12414742	12414587	12414644
scaffold_12963	18028228	-	18028261	18028314	18028191	18028254
scaffold_12963	18028231	-	18028261	18028314	18028191	18028254
scaffold_12963	18209529	+	18209551	18209585	18209513	18209546
scaffold_12963	17834832	+	17834670	17834765	17834770	17834849
scaffold_12723	2899345	-	2899265	2899288	2899327	2899351
scaffold_12963	8904253	-	8904281	8904307	8904249	8904275
scaffold_12963	11841664	-	11841804	11841828	11841651	11841682
scaffold_12963	8889506	+	8889435	8889476	8889480	8889522
scaffold_12963	8498567	-	8498486	8498518	8498567	8498597
scaffold_12963	13781234	+	13781046	13781070	13781230	13781252
scaffold_12963	12397159	+	12397298	12397338	12397133	12397176
scaffold_12963	15952119	-	15952058	15952090	15952094	15952124
scaffold_12963	15279274	+	15279298	15279360	15279236	15279286
scaffold_12963	13445909	+	13445830	13445878	13445882	13445930
scaffold_12963	13446266	+	13446220	13446255	13446263	13446296
scaffold_12963	6431019	-	6430970	6430992	6431001	6431024
scaffold_12963	19938127	-	19938154	19938202	19938104	19938150
scaffold_12963	19935374	-	19935396	19935439	19935354	19935390
scaffold_12963	19929311	-	19929113	19929146	19929290	19929322
scaffold_12963	18990222	+	18990148	18990176	18990210	18990232
scaffold_12963	2851451	-	2851461	2851500	2851414	2851457
scaffold_12963	2803323	+	2803231	2803262	2803306	2803334
scaffold_12963	2637091	+	2637032	2637075	2637080	2637119
scaffold_12963	14626827	-	14626917	14626936	14626809	14626831
scaffold_12963	14626828	-	14626917	14626936	14626809	14626831
scaffold_12963	3866340	+	3866404	3866431	3866321	3866341
scaffold_12963	14668441	+	14668556	14668592	14668433	14668468
scaffold_12723	2860299	-	2860154	2860190	2860292	2860328
scaffold_12723	2860298	-	2860154	2860190	2860292	2860328
scaffold_12963	15676982	+	15676803	15676839	15676965	15677001
scaffold_13246	473745	-	473765	473814	473715	473761
scaffold_12963	16249630	+	16249588	16249615	16249619	16249646
scaffold_12963	9686607	+	9686632	9686658	9686597	9686628
scaffold_12963	14520698	+	14520744	14520769	14520689	14520715
scaffold_12963	665142	+	665298	665339	665139	665177
scaffold_12963	1916335	+	1916254	1916301	1916310	1916352
scaffold_12963	1916242	+	1916185	1916219	1916223	1916252
scaffold_12963	1896315	+	1896246	1896289	1896295	1896334
scaffold_12963	1896304	+	1896246	1896289	1896295	1896334
scaffold_12963	1896255	+	1896295	1896334	1896246	1896289
scaffold_12963	1794743	+	1794709	1794734	1794743	1794764
scaffold_12963	1794727	+	1794743	1794764	1794709	1794734
scaffold_12963	1794725	+	1794743	1794764	1794709	1794734
scaffold_12723	4015115	+	4015152	4015199	4015098	4015144
scaffold_12723	4015114	+	4015152	4015199	4015098	4015144
scaffold_12723	4004594	+	4004619	4004649	4004579	4004613
scaffold_12723	3983658	+	3983760	3983790	3983646	3983680
scaffold_12875	10534837	+	10534653	10534731	10534837	10534915
scaffold_10324	899377	+	899461	899481	899377	899399
scaffold_10324	899317	+	899179	899228	899296	899340
scaffold_10324	899218	+	899296	899340	899179	899228
scaffold_10324	899199	+	899296	899340	899179	899228
scaffold_12875	20303477	+	20303493	20303517	20303461	20303488
scaffold_12875	20419562	-	20419615	20419682	20419541	20419607
scaffold_12875	20419649	-	20419542	20419607	20419615	20419681
scaffold_12875	20419655	-	20419542	20419607	20419615	20419681
scaffold_12875	6395475	+	6395645	6395675	6395451	6395480
scaffold_12823	1469337	-	1469287	1469332	1469337	1469387
scaffold_12875	4435561	-	4435695	4435725	4435529	4435567
scaffold_12875	4435564	-	4435695	4435725	4435529	4435567
scaffold_12875	11775098	-	11775190	11775235	11775081	11775126
scaffold_12875	8705966	-	8705828	8705861	8705942	8705970
scaffold_12875	2815168	-	2815098	2815144	2815152	2815193
scaffold_12875	2815157	-	2815098	2815144	2815152	2815193
scaffold_12875	2815156	-	2815263	2815296	2815146	2815178
scaffold_12875	8656836	+	8656875	8656903	8656832	8656859
scaffold_12875	8665818	+	8665830	8665876	8665784	8665819
scaffold_12875	11144883	+	11144905	11144941	11144865	11144901
scaffold_12875	13446001	+	13445921	13445962	13445974	13446013
scaffold_12875	6595011	+	6595070	6595139	6595002	6595066
scaffold_12875	10928726	-	10928796	10928827	10928712	10928743
scaffold_12875	10928058	-	10928082	10928129	10928031	10928078
scaffold_12875	10270203	-	10270062	10270093	10270191	10270228
scaffold_10324	561647	-	561581	561631	561637	561683
scaffold_12875	19316229	+	19316128	19316210	19316217	19316291
scaffold_12875	19316237	+	19316128	19316210	19316217	19316291
scaffold_12875	19316253	+	19316120	19316210	19316217	19316304
scaffold_12875	12577371	-	12577325	12577348	12577352	12577375
scaffold_12875	6968897	+	6968906	6968935	6968870	6968900
scaffold_12875	18566190	-	18566214	18566265	18566152	18566205
scaffold_12875	18566235	-	18566152	18566205	18566214	18566265
scaffold_12875	18534347	+	18534391	18534423	18534345	18534376
scaffold_12875	11889417	+	11889306	11889330	11889400	11889422
scaffold_12928	1936766	-	1936775	1936831	1936717	1936769
scaffold_12875	7581811	-	7581842	7581882	7581802	7581836
scaffold_12823	2354315	+	2354339	2354410	2354263	2354329
scaffold_12823	2392934	+	2392739	2392764	2392929	2392954
scaffold_12823	2392957	+	2392977	2393023	2392931	2392973
scaffold_12823	2392963	+	2392977	2393023	2392931	2392973
scaffold_12823	2392996	+	2392929	2392973	2392977	2393025
scaffold_12823	2393005	+	2392929	2392973	2392977	2393025
scaffold_12823	2397207	+	2397315	2397349	2397184	2397216
scaffold_12823	2414442	+	2414590	2414640	2414424	2414474
scaffold_12823	2414455	+	2414590	2414631	2414434	2414474
scaffold_12823	2414543	+	2414497	2414526	2414535	2414562
scaffold_12823	2414545	+	2414497	2414526	2414535	2414562
scaffold_12823	2414547	+	2414497	2414526	2414535	2414562
scaffold_12823	2414611	+	2414434	2414474	2414590	2414631
scaffold_12823	2414612	+	2414434	2414474	2414590	2414631
scaffold_12823	2414617	+	2414434	2414474	2414590	2414631
scaffold_12823	2414618	+	2414434	2414474	2414590	2414631
scaffold_12823	2414627	+	2414434	2414474	2414590	2414631
scaffold_12875	17157970	+	17158018	17158054	17157960	17157990
scaffold_12875	17157887	+	17157739	17157808	17157821	17157891
scaffold_12875	2374208	+	2374165	2374199	2374203	2374229
scaffold_12855	4793031	-	4792939	4792977	4792996	4793034
scaffold_12875	17537049	+	17537184	17537227	17537041	17537079
scaffold_12875	17537060	+	17537184	17537227	17537041	17537079
scaffold_12875	14521284	+	14521140	14521213	14521258	14521343
scaffold_12875	14594996	+	14594829	14594861	14594994	14595029
scaffold_12823	1141240	+	1141262	1141293	1141224	1141257
scaffold_12875	14790422	-	14790430	14790456	14790397	14790424
scaffold_12875	11345910	+	11346055	11346083	11345897	11345924
scaffold_12875	1748726	+	1748625	1748705	1748711	1748786
scaffold_12875	1754998	+	1755035	1755078	1754985	1755030
scaffold_12875	1755014	+	1755035	1755078	1754985	1755030
scaffold_12875	1755049	+	1754985	1755030	1755035	1755078
scaffold_12875	1755050	+	1754985	1755030	1755035	1755078
scaffold_12875	1755053	+	1754985	1755030	1755035	1755078
scaffold_12875	1755063	+	1754985	1755030	1755035	1755078
scaffold_12875	1756561	+	1756457	1756514	1756530	1756586
scaffold_12875	1775143	+	1775097	1775128	1775139	1775174
scaffold_12875	14399420	-	14399512	14399542	14399416	14399444
scaffold_12875	14399421	-	14399512	14399542	14399416	14399444
scaffold_12875	14399538	-	14399416	14399444	14399512	14399542
scaffold_12875	14399539	-	14399416	14399444	14399512	14399542
scaffold_12875	14399643	-	14399568	14399616	14399627	14399678
scaffold_12875	14399670	-	14399800	14399865	14399666	14399730
scaffold_12875	14405245	-	14405268	14405294	14405234	14405264
scaffold_12875	1248227	-	1248150	1248198	1248208	1248259
scaffold_12875	1248242	-	1248142	1248198	1248208	1248265
scaffold_10324	200429	+	200542	200605	200384	200445
scaffold_10324	200547	+	200384	200445	200542	200605
scaffold_10324	200564	+	200384	200445	200542	200605
scaffold_10324	200565	+	200384	200445	200542	200605
scaffold_10324	200577	+	200384	200445	200542	200605
scaffold_12875	5915117	+	5915146	5915171	5915114	5915136
scaffold_12875	5954273	+	5954309	5954362	5954248	5954305
scaffold_12875	16062314	+	16062276	16062300	16062307	16062334
scaffold_12875	16062317	+	16062275	16062300	16062307	16062335
scaffold_12875	16126053	-	16126174	16126229	16126009	16126063
scaffold_12875	16126057	-	16126174	16126229	16126009	16126063
scaffold_12875	16480195	+	16480361	16480392	16480173	16480209
scaffold_12875	16480198	+	16480361	16480396	16480174	16480209
scaffold_12875	16621194	-	16620995	16621032	16621161	16621203
scaffold_10324	306820	-	306648	306688	306815	306859
scaffold_12875	13148188	-	13148129	13148153	13148175	13148197
scaffold_12875	13148175	-	13148129	13148153	13148175	13148197
scaffold_12875	13148146	-	13148175	13148197	13148129	13148153
scaffold_12875	13147435	-	13147346	13147368	13147431	13147454
scaffold_12875	13147353	-	13147431	13147468	13147327	13147368
scaffold_10324	38701	-	38732	38760	38690	38722
scaffold_10324	38587	-	38604	38655	38548	38599
scaffold_10324	38550	-	38604	38655	38548	38599
scaffold_10324	38519	-	38672	38717	38478	38523
scaffold_10324	38379	-	38330	38361	38368	38402
scaffold_12875	545844	+	545904	545935	545834	545865
scaffold_12875	545923	+	545834	545865	545904	545935
scaffold_12875	545924	+	545834	545865	545904	545935
scaffold_12875	5453135	+	5453158	5453190	5453119	5453154
scaffold_12875	5452950	+	5452978	5453010	5452945	5452970
scaffold_12875	8358431	+	8358477	8358503	8358419	8358442
scaffold_12875	8358491	+	8358419	8358442	8358477	8358503
scaffold_12875	8359046	+	8358997	8359021	8359031	8359063
scaffold_12875	8367182	+	8367209	8367268	8367142	8367196
scaffold_12875	8367436	+	8367483	8367530	8367434	8367476
scaffold_12875	6307108	+	6307017	6307090	6307095	6307168
scaffold_12875	6293125	+	6292926	6292958	6293119	6293150
scaffold_12875	6293105	+	6293041	6293075	6293082	6293117
scaffold_12875	1975225	-	1975352	1975419	1975213	1975273
scaffold_12875	1968361	+	1968208	1968237	1968350	1968383
scaffold_12875	1968145	+	1968201	1968235	1968124	1968160
scaffold_12875	1963044	+	1962845	1962952	1962998	1963101
scaffold_13049	282570	-	282496	282537	282542	282580
scaffold_13049	283035	-	282944	282973	283027	283059
scaffold_13049	283040	-	282944	282973	283027	283059
scaffold_13049	23179037	+	23179126	23179150	23179024	23179049
scaffold_13049	23713463	-	23713334	23713379	23713425	23713477
scaffold_13049	23713347	-	23713245	23713266	23713339	23713363
scaffold_13049	23713188	-	23713203	23713243	23713162	23713198
scaffold_13049	23890796	+	23890811	23890839	23890782	23890807
scaffold_13049	23985390	-	23985312	23985358	23985368	23985429
scaffold_13049	23985855	-	23985783	23985817	23985831	23985859
scaffold_13049	7568032	-	7567861	7567894	7568020	7568049
scaffold_13049	7568054	-	7568133	7568166	7568035	7568067
scaffold_13049	7723322	-	7723184	7723208	7723322	7723345
scaffold_13049	22714839	-	22714778	22714819	22714824	22714862
scaffold_12963	1065608	+	1065499	1065538	1065596	1065637
scaffold_13049	17568442	-	17568541	17568580	17568401	17568442
scaffold_13049	24046689	+	24046843	24046889	24046674	24046717
scaffold_13049	24985123	+	24984980	24985009	24985101	24985129
scaffold_13049	14549341	+	14549237	14549283	14549288	14549343
scaffold_13049	19373548	-	19373648	19373701	19373514	19373567
scaffold_13049	19373550	-	19373648	19373701	19373514	19373567
scaffold_13049	5269939	-	5270004	5270026	5269925	5269948
scaffold_13049	1398163	-	1398112	1398143	1398157	1398183
scaffold_13049	2351649	-	2351750	2351789	2351622	2351657
scaffold_13049	2710956	-	2710914	2710942	2710949	2710977
scaffold_13049	6909641	-	6909588	6909619	6909627	6909658
scaffold_13049	6858271	+	6858308	6858342	6858268	6858304
scaffold_10322	84984	+	84935	84964	84968	84998
scaffold_13049	13576061	-	13576018	13576041	13576047	13576075
scaffold_13049	18902541	+	18902652	18902690	18902511	18902548
scaffold_13049	18836364	+	18836403	18836503	18836301	18836394
scaffold_13049	1719740	+	1719678	1719711	1719720	1719752
scaffold_13049	20442994	+	20442904	20442939	20442991	20443022
scaffold_13049	20443016	+	20442904	20442939	20442991	20443022
scaffold_13049	20443073	+	20443081	20443105	20443052	20443076
scaffold_13049	9494058	-	9494002	9494032	9494040	9494074
scaffold_13049	11979793	+	11979899	11979936	11979772	11979818
scaffold_12963	12812592	+	12812632	12812690	12812569	12812626
scaffold_12963	12812602	+	12812632	12812690	12812569	12812626
scaffold_10322	277815	+	277670	277696	277815	277840
scaffold_13049	11179350	+	11179184	11179228	11179319	11179359
scaffold_13049	11179337	+	11179177	11179228	11179319	11179365
scaffold_13049	11179190	+	11179319	11179365	11179177	11179228
scaffold_13049	11179189	+	11179319	11179365	11179177	11179228
scaffold_13049	15080078	+	15080141	15080218	15080053	15080134
scaffold_13049	15080160	+	15080050	15080134	15080141	15080221
scaffold_13049	15087156	+	15087093	15087125	15087142	15087172
scaffold_13049	15087462	+	15087408	15087433	15087443	15087464
scaffold_13049	15087463	+	15087408	15087433	15087443	15087464
scaffold_13049	15087721	+	15087739	15087775	15087710	15087735
scaffold_13049	15087727	+	15087739	15087775	15087710	15087735
scaffold_13049	7541617	+	7541561	7541592	7541600	7541632
scaffold_13049	8248198	+	8248119	8248142	8248197	8248224
scaffold_13049	5244849	+	5244733	5244770	5244840	5244877
scaffold_13049	4182068	-	4182167	4182223	4182035	4182091
scaffold_13049	15328285	-	15328307	15328343	15328264	15328300
scaffold_13049	2076046	+	2076065	2076105	2076027	2076059
scaffold_13049	11193108	-	11193059	11193097	11193106	11193144
scaffold_13049	11193111	-	11193059	11193097	11193106	11193144
scaffold_13049	11193112	-	11193059	11193097	11193106	11193144
scaffold_13049	11193113	-	11193059	11193097	11193106	11193144
scaffold_13049	114138	+	114032	114089	114100	114155
scaffold_13049	114044	+	114100	114155	114032	114089
scaffold_12758	191955	+	191900	191932	191940	191970
scaffold_12758	191964	+	191900	191932	191940	191970
scaffold_12758	191968	+	191900	191932	191940	191970
scaffold_13049	11639559	+	11639482	11639524	11639534	11639572
scaffold_13049	11639560	+	11639482	11639524	11639534	11639572
scaffold_13049	11639572	+	11639482	11639524	11639534	11639572
scaffold_13049	11688100	+	11688040	11688079	11688084	11688125
scaffold_13049	11688115	+	11688040	11688079	11688084	11688125
scaffold_13049	11694580	+	11694748	11694776	11694577	11694603
scaffold_13049	11694750	+	11694577	11694603	11694748	11694776
scaffold_13049	11694751	+	11694577	11694603	11694748	11694776
scaffold_13049	11694754	+	11694577	11694603	11694748	11694776
scaffold_13049	7307845	-	7307887	7307938	7307824	7307877
scaffold_13049	7307862	-	7307887	7307938	7307824	7307877
scaffold_13049	7307865	-	7307887	7307938	7307824	7307877
scaffold_13049	7309394	-	7309419	7309439	7309390	7309414
scaffold_13049	2414108	-	2414218	2414275	2414078	2414136
scaffold_13049	19405137	+	19405161	19405188	19405128	19405157
scaffold_13049	19387075	+	19387001	19387050	19387055	19387109
scaffold_13049	20739530	-	20739462	20739510	20739519	20739569
scaffold_13049	20739532	-	20739462	20739510	20739519	20739569
scaffold_13049	8175357	+	8175306	8175336	8175340	8175372
scaffold_13049	6240464	+	6240499	6240555	6240439	6240494
scaffold_13049	6295699	+	6295564	6295589	6295676	6295702
scaffold_13049	6645823	+	6645900	6645944	6645814	6645856
scaffold_13049	10340118	+	10340058	10340095	10340100	10340134
scaffold_13049	10304320	+	10304258	10304289	10304295	10304328
scaffold_13049	10304270	+	10304295	10304328	10304258	10304289
scaffold_13049	8628068	-	8627954	8628021	8628026	8628085
scaffold_13049	9013665	+	9013747	9013791	9013635	9013684
scaffold_13049	15550878	+	15550898	15550922	15550860	15550884
scaffold_12822	921860	-	921876	921899	921845	921867
scaffold_13047	7849188	-	7849147	7849178	7849184	7849214
scaffold_13047	7828669	-	7828577	7828640	7828644	7828704
scaffold_13047	13366166	-	13366095	13366132	13366137	13366169
scaffold_13047	13366157	-	13366095	13366132	13366137	13366169
scaffold_13047	13365744	-	13365804	13365840	13365713	13365746
scaffold_13047	13365474	-	13365428	13365450	13365455	13365477
scaffold_13047	13365440	-	13365455	13365493	13365413	13365450
scaffold_13047	13365439	-	13365455	13365493	13365413	13365450
scaffold_13047	13340018	-	13340156	13340196	13339992	13340027
scaffold_12855	7768514	+	7768654	7768684	7768496	7768526
scaffold_13047	13874332	+	13874366	13874407	13874319	13874361
scaffold_13047	13874379	+	13874317	13874361	13874366	13874409
scaffold_13047	13874390	+	13874320	13874361	13874366	13874406
scaffold_12855	142928	+	142841	142877	142903	142953
scaffold_12855	2608434	-	2608238	2608286	2608394	2608445
scaffold_13047	16699398	+	16699229	16699269	16699379	16699416
scaffold_13047	16699397	+	16699229	16699269	16699379	16699416
scaffold_13047	16699385	+	16699230	16699269	16699379	16699415
scaffold_13047	7004350	+	7004381	7004413	7004338	7004371
scaffold_13047	7004349	+	7004381	7004413	7004338	7004371
scaffold_13047	7004345	+	7004381	7004413	7004338	7004371
scaffold_13047	16619308	-	16619321	16619372	16619262	16619314
scaffold_12855	4710726	+	4710589	4710621	4710704	4710739
scaffold_12855	4710706	+	4710589	4710621	4710704	4710739
scaffold_12855	4710608	+	4710704	4710739	4710589	4710621
scaffold_12855	4710595	+	4710704	4710739	4710589	4710621
scaffold_13047	7566022	-	7566100	7566130	7566007	7566035
scaffold_12855	4539398	+	4539336	4539367	4539371	4539404
scaffold_12822	864710	+	864831	864870	864703	864736
scaffold_12822	888270	-	888104	888131	888255	888276
scaffold_12822	3286032	+	3286128	3286168	3286024	3286063
scaffold_12822	3286033	+	3286128	3286168	3286024	3286063
scaffold_12855	3922525	-	3922376	3922421	3922511	3922554
scaffold_12855	3922405	-	3922511	3922558	3922370	3922421
scaffold_13047	6518002	+	6518013	6518050	6517975	6518006
scaffold_13047	16584411	+	16584426	16584477	16584368	16584420
scaffold_13047	16584403	+	16584426	16584477	16584368	16584420
scaffold_13047	16584402	+	16584426	16584477	16584368	16584420
scaffold_13047	16584237	+	16584254	16584340	16584158	16584244
scaffold_13047	16584225	+	16584380	16584423	16584223	16584265
scaffold_12855	7262154	+	7262086	7262126	7262133	7262166
scaffold_12855	7262159	+	7262086	7262126	7262133	7262166
scaffold_12855	7262162	+	7262086	7262126	7262133	7262166
scaffold_13047	17341848	+	17341781	17341842	17341846	17341898
scaffold_13047	13036544	+	13036565	13036590	13036538	13036560
scaffold_12855	2313448	+	2313474	2313499	2313434	2313462
scaffold_12855	2313493	+	2313434	2313462	2313474	2313499
scaffold_12855	2313568	+	2313660	2313683	2313544	2313568
scaffold_13047	19213851	-	19213785	19213816	19213822	19213858
scaffold_13047	19213787	-	19213711	19213745	19213755	19213798
scaffold_12855	7631838	-	7631733	7631757	7631819	7631841
scaffold_12855	7634277	-	7634426	7634453	7634265	7634290
scaffold_12855	7634341	-	7634361	7634409	7634314	7634355
scaffold_12855	7635010	-	7635036	7635070	7634998	7635030
scaffold_12855	7635019	-	7635036	7635070	7634998	7635030
scaffold_12855	7635059	-	7634998	7635030	7635036	7635070
scaffold_12855	7638709	-	7638757	7638831	7638674	7638750
scaffold_12855	7638798	-	7638674	7638750	7638757	7638831
scaffold_12855	7639813	-	7639646	7639672	7639810	7639837
scaffold_12855	7645253	-	7645392	7645440	7645228	7645273
scaffold_12855	7680369	+	7680391	7680424	7680349	7680384
scaffold_12822	1298424	-	1298335	1298380	1298390	1298432
scaffold_12822	1298292	-	1298467	1298492	1298275	1298300
scaffold_13047	12424848	+	12424785	12424823	12424827	12424863
scaffold_13047	12424798	+	12424827	12424863	12424785	12424823
scaffold_12822	3927795	-	3927813	3927846	3927775	3927807
scaffold_12822	3943165	-	3943032	3943097	3943104	3943174
scaffold_12822	3943177	-	3942982	3943022	3943176	3943221
scaffold_12822	3943192	-	3943208	3943254	3943157	3943203
scaffold_12822	2073936	+	2073868	2073909	2073913	2073950
scaffold_12822	3351833	+	3351891	3351974	3351794	3351861
scaffold_12822	3351834	+	3351891	3351974	3351794	3351861
scaffold_12822	3351852	+	3351891	3351974	3351794	3351861
scaffold_12822	3351853	+	3351891	3351975	3351793	3351861
scaffold_12822	3351854	+	3351891	3351975	3351793	3351861
scaffold_12822	3351923	+	3351794	3351861	3351891	3351974
scaffold_13047	18509110	-	18508995	18509019	18509105	18509128
scaffold_13047	18535858	+	18535952	18535984	18535845	18535873
scaffold_13047	18542628	+	18542809	18542828	18542616	18542637
scaffold_13047	18542629	+	18542809	18542828	18542616	18542637
scaffold_13047	18542815	+	18542616	18542637	18542809	18542828
scaffold_12822	3027488	+	3027411	3027460	3027464	3027508
scaffold_13047	3466659	+	3466681	3466729	3466629	3466677
scaffold_13047	3573917	-	3573955	3573983	3573909	3573944
scaffold_13047	784254	-	784150	784217	784224	784289
scaffold_13047	839320	+	839411	839436	839315	839340
scaffold_13047	839322	+	839411	839436	839315	839340
scaffold_12855	6857531	-	6857489	6857524	6857530	6857563
scaffold_13047	5363990	+	5364026	5364070	5363974	5364019
scaffold_13047	5364001	+	5364026	5364070	5363974	5364019
scaffold_13047	5364002	+	5364026	5364070	5363974	5364019
scaffold_12855	2113696	-	2113724	2113776	2113673	2113718
scaffold_12855	2113695	-	2113724	2113776	2113673	2113718
scaffold_12855	2112226	-	2112092	2112117	2112201	2112226
scaffold_12855	2112104	-	2112201	2112254	2112062	2112117
scaffold_12855	2112103	-	2112201	2112254	2112062	2112117
scaffold_12855	2112087	-	2112201	2112254	2112062	2112117
scaffold_12855	2111891	-	2111831	2111858	2111864	2111895
scaffold_13047	15792614	+	15792656	15792689	15792613	15792647
scaffold_13047	13949929	+	13949891	13949917	13949921	13949947
scaffold_13047	8205981	+	8205914	8205945	8205959	8205994
scaffold_12855	1128769	+	1128925	1128946	1128754	1128775
scaffold_12855	1128770	+	1128925	1128946	1128754	1128775
scaffold_13047	6078204	+	6078124	6078161	6078168	6078205
scaffold_13047	9588287	+	9588382	9588411	9588282	9588307
scaffold_13047	9588286	+	9588382	9588411	9588282	9588307
scaffold_13047	14849389	+	14849252	14849277	14849381	14849406
scaffold_13047	14849392	+	14849252	14849277	14849381	14849406
scaffold_13047	14856357	+	14856374	14856401	14856345	14856369
scaffold_12855	5816312	+	5816346	5816402	5816278	5816342
scaffold_12855	5816362	+	5816278	5816342	5816346	5816402
scaffold_12822	1467859	-	1467803	1467833	1467837	1467865
scaffold_12822	1467851	-	1467803	1467833	1467837	1467865
scaffold_12822	1467848	-	1467803	1467833	1467837	1467865
scaffold_12822	1467847	-	1467803	1467833	1467837	1467865
scaffold_12822	1467819	-	1467837	1467864	1467804	1467833
scaffold_12855	8873267	-	8873157	8873212	8873216	8873274
scaffold_13047	10096649	-	10096748	10096784	10096628	10096666
scaffold_13047	10096655	-	10096748	10096784	10096628	10096666
scaffold_13047	3064787	-	3064812	3064839	3064778	3064806
scaffold_13047	3064790	-	3064812	3064839	3064778	3064806
scaffold_13047	6409871	+	6409810	6409841	6409845	6409878
scaffold_12855	8574336	-	8574250	8574316	8574321	8574394
scaffold_13047	604860	+	604734	604768	604858	604888
scaffold_13047	693040	+	693000	693019	693026	693046
scaffold_13047	6473223	+	6473235	6473262	6473199	6473230
scaffold_12855	5564926	-	5564943	5564966	5564913	5564938
scaffold_12855	5577810	-	5577693	5577749	5577809	5577875
scaffold_13047	16032840	-	16032896	16032941	16032805	16032848
scaffold_13047	16032828	-	16032896	16032935	16032807	16032848
scaffold_13047	1068041	-	1067866	1067896	1068035	1068067
scaffold_13047	1067887	-	1068035	1068067	1067866	1067896
scaffold_13047	1067886	-	1068035	1068067	1067866	1067896
scaffold_13047	1067875	-	1068035	1068067	1067866	1067896
scaffold_12855	25723	-	25730	25758	25698	25725
scaffold_12855	503796	+	503727	503757	503766	503796
scaffold_12855	7690669	-	7690720	7690809	7690641	7690716
scaffold_12855	7690670	-	7690720	7690809	7690641	7690716
scaffold_12855	5609099	+	5609002	5609028	5609076	5609103
scaffold_12855	5609076	+	5609002	5609028	5609076	5609103
scaffold_12855	9499337	-	9499352	9499384	9499304	9499344
scaffold_12855	7978823	+	7978862	7978904	7978808	7978856
scaffold_13052	604621	+	604659	604689	604615	604644
scaffold_13052	604622	+	604659	604689	604615	604644
scaffold_13052	604643	+	604659	604689	604615	604644
scaffold_13052	604662	+	604611	604644	604659	604694
scaffold_13052	604673	+	604615	604644	604659	604689
scaffold_13052	1588680	+	1588780	1588813	1588677	1588711
scaffold_13052	1672858	-	1672783	1672831	1672838	1672877
scaffold_13052	1677179	-	1677018	1677045	1677149	1677182
scaffold_13052	1709158	-	1709167	1709202	1709130	1709163
scaffold_12932	1561318	-	1561470	1561508	1561298	1561332
scaffold_12932	1561315	-	1561470	1561514	1561292	1561332
scaffold_13042	3179251	-	3179132	3179155	3179248	3179268
scaffold_13042	3179248	-	3179132	3179155	3179248	3179268
scaffold_12932	906664	-	906695	906717	906658	906682
scaffold_12970	8654667	-	8654686	8654715	8654650	8654682
scaffold_12970	8654671	-	8654686	8654715	8654650	8654682
scaffold_12970	8667627	-	8667432	8667470	8667602	8667638
scaffold_12970	8667628	-	8667432	8667470	8667602	8667638
scaffold_12970	8696390	-	8696403	8696433	8696369	8696396
scaffold_12928	3449000	+	3448839	3448875	3448978	3449018
scaffold_13042	2675993	+	2675810	2675856	2675991	2676032
scaffold_12928	4251620	-	4251563	4251601	4251613	4251644
scaffold_12970	3244907	+	3244922	3244977	3244850	3244909
scaffold_12970	5222579	-	5222465	5222489	5222569	5222590
scaffold_12970	978280	-	978225	978255	978260	978284
scaffold_12970	11503333	-	11503373	11503419	11503324	11503368
scaffold_12970	11542477	+	11542507	11542532	11542476	11542502
scaffold_12928	1936257	-	1936192	1936233	1936237	1936271
scaffold_12928	1931260	-	1931137	1931186	1931237	1931286
scaffold_12928	1931258	-	1931137	1931186	1931237	1931286
scaffold_12928	1931158	-	1931237	1931286	1931137	1931186
scaffold_12928	1926634	-	1926438	1926487	1926622	1926664
scaffold_12928	1926633	-	1926438	1926488	1926621	1926664
scaffold_13042	1848454	+	1848390	1848430	1848437	1848481
scaffold_13042	1848469	+	1848390	1848430	1848437	1848481
scaffold_12928	7320433	-	7320345	7320381	7320415	7320449
scaffold_13042	5121793	-	5121899	5121937	5121783	5121824
scaffold_12875	11749615	+	11749683	11749733	11749566	11749616
scaffold_12970	9342671	+	9342696	9342720	9342665	9342689
scaffold_12970	7611295	-	7611136	7611167	7611277	7611311
scaffold_12970	2069203	-	2069155	2069188	2069195	2069221
scaffold_12970	2084112	-	2084068	2084092	2084102	2084126
scaffold_12970	2103239	-	2103265	2103295	2103217	2103254
scaffold_12970	2108931	-	2108849	2108890	2108894	2108940
scaffold_12970	9460499	+	9460517	9460540	9460489	9460512
scaffold_12970	7170799	-	7170733	7170766	7170771	7170807
scaffold_12942	72789	-	72724	72757	72762	72791
scaffold_12942	72725	-	72762	72791	72724	72757
scaffold_12970	6500699	-	6500869	6500898	6500672	6500700
scaffold_12970	6499981	-	6499915	6499954	6499964	6499997
scaffold_12970	6498747	-	6498782	6498818	6498741	6498776
scaffold_12970	9724245	+	9724161	9724214	9724219	9724271
scaffold_12928	2867034	+	2866914	2866938	2867023	2867048
scaffold_12970	1527398	+	1527457	1527503	1527392	1527439
scaffold_12970	9392130	-	9392068	9392106	9392111	9392147
scaffold_12928	7187885	-	7187848	7187871	7187880	7187909
scaffold_12970	2598734	-	2598794	2598833	2598734	2598773
scaffold_12970	2598801	-	2598747	2598773	2598794	2598818
scaffold_12928	2401818	+	2401724	2401773	2401784	2401835
scaffold_12928	2397841	+	2397774	2397812	2397817	2397855
scaffold_12928	2397830	+	2397774	2397812	2397817	2397855
scaffold_12970	8564372	-	8564193	8564233	8564347	8564382
scaffold_12970	8503537	-	8503584	8503622	8503535	8503577
scaffold_13052	1147829	+	1147778	1147820	1147824	1147862
scaffold_12928	3158583	+	3158495	3158543	3158549	3158594
scaffold_12970	10652461	-	10652495	10652560	10652431	10652491
scaffold_12970	4668995	+	4668936	4668964	4668971	4668997
scaffold_12970	4668767	+	4668624	4668652	4668765	4668793
scaffold_12970	4668651	+	4668765	4668793	4668624	4668652
scaffold_12970	4668360	+	4668259	4668283	4668356	4668386
scaffold_12932	857826	+	857884	857904	857806	857829
scaffold_12928	723738	-	723583	723668	723674	723759
scaffold_12928	724130	-	724274	724330	724118	724183
scaffold_12928	724131	-	724274	724331	724117	724183
scaffold_12928	724210	-	724238	724268	724204	724233
scaffold_12928	724219	-	724238	724268	724204	724233
scaffold_12928	724290	-	724113	724183	724274	724335
scaffold_12928	724344	-	724360	724388	724324	724355
scaffold_12928	724345	-	724360	724388	724324	724355
scaffold_12928	725440	-	725478	725514	725438	725472
scaffold_12928	765832	-	765796	765827	765832	765863
scaffold_12970	1312281	-	1312297	1312352	1312241	1312293
scaffold_13042	2338799	+	2338924	2338986	2338758	2338826
scaffold_12726	1843813	+	1843657	1843713	1843786	1843844
scaffold_12726	1843799	+	1843657	1843713	1843786	1843844
scaffold_12726	1843686	+	1843786	1843852	1843650	1843713
scaffold_12970	6455944	-	6455874	6455910	6455914	6455954
scaffold_12970	8018595	-	8018727	8018766	8018592	8018632
scaffold_12970	8018696	-	8018597	8018644	8018648	8018702
