# Supplementary material for: Evolutionary analysis reveals regulatory and functional landscape of coding and non-coding RNA editing
Source: PLoS Genet. 2017 Feb 6;13(2):e1006563. doi: 10.1371/journal.pgen.1006563 (PMC5319793; doi:10.1371/journal.pgen.1006563)
Supplement: S8 Table — (XLSX) [file pgen.1006563.s019.xlsx]

## Sheet: Sheet1
	Proximal ECSs		Distal, intronic ECSs
Species	# sites with predicted ECSs	# predicted ECSs	# sites with predicted ECSs	# predicted ECSs
D.mel	860	623	173	119
D.sim	786	573	N.A.	N.A.
D.yak	832	610	N.A.	N.A.
D.ana	684	506	N.A.	N.A.
D.pse	612	451	N.A.	N.A.
D.vir	529	408	N.A.	N.A.
